# Supplementary material for: Immunometabolite L-2-HG promotes epigenetic modification of exhausted T cells and improves antitumor immunity
Source: JCI Insight. 2025 Mar 4;10(7):e174600. doi: 10.1172/jci.insight.174600 (PMC11981629; doi:10.1172/jci.insight.174600)
Supplement: Supplemental table 1 [file jciinsight-10-174600-s103.xlsx]

## Sheet: Sheet 1
Table S1. Primer sequences of genes related to glycolysis and effector functions are mentioned in the text
Name		Sequence (5' to 3')
homo-36B4	Forward	GCAGCATCTACAACCCTGAAG
	Reverse	CACTGGCAACATTGCGGAC
homo-PDCD1	Forward	CCAAGGCGCAGATCAAAGAGA
	Reverse	AGGACCCAGACTAGCAGCA
homo-CTLA4	Forward	GCCCTGCACTCTCCTGTTTTT
	Reverse	GGTTGCCGCACAGACTTCA
homo-TIM3	Forward	GAGTTACGGGACTCTAGATTGG
	Reverse	TGTTTTCTTCTGAGCGAATTCC
homo-TNF	Forward	CCTCTCTCTAATCAGCCCTCTG
	Reverse	GAGGACCTGGGAGTAGATGAG
homo-IFNG	Forward	TCGGTAACTGACTTGAATGTCCA
	Reverse	TCGCTTCCCTGTTTTAGCTGC
homo-MDH1	Forward	GTGCAGCCTTAGATAAATACGC
	Reverse	CAGTCACACCAAGTTTAAGAGC
homo-FH	Forward	TTCCTTTACAGAAAACTGCGTG
	Reverse	TATGAGGATTGAGAGCTGTCAC
homo-LDHA	Forward	ATGGCAACTCTAAAGGATCAGC
	Reverse	CCAACCCCAACAACTGTAATCT
homo-L2HGDH	Forward	GTTCTTGCCTTTAAACGAGAGG
	Reverse	GAAAAATTCTGGGATGCCAGTT
homo-MDH2	Forward	AAGGCTACCTCGGACCTGAACAG
	Reverse	TGGCAATGACGCAGATCATGGC
homo-IDH1	Forward	TCAGTGGCGGTTCTGTGGTAGAG
	Reverse	CATCCTTGGTGACTTGGTCGTTGG
homo-IDH2	Forward	CGCCACTATGCCGACAAAAG
	Reverse	ACTGCCAGATAATACGGGTCA
homo-SDHD	Forward	TTATTTGAATCCTTGCTCTGCG
	Reverse	CATCCCCATGAACATAGTCAGT
homo-TOX	Forward	CCCCATGAACCATAATGGCCT
	Reverse	CCCAGCATATTGGAGACTGTGA
