# Supplementary material for: Immunometabolite L-2-HG promotes epigenetic modification of exhausted T cells and improves antitumor immunity
Source: JCI Insight. 2025 Mar 4;10(7):e174600. doi: 10.1172/jci.insight.174600 (PMC11981629; doi:10.1172/jci.insight.174600)
Supplement: Supplemental table 2 [file jciinsight-10-174600-s104.xls]

## Sheet: Table S2
DEG	baseMean	log2FoldChange	lfcSE	stat	pvalue	padj
PDCD1	767.776	4.5154	0.468576	9.63644	5.61018e-22	6.36194e-18
TNFRSF9	215.76	3.16736	0.333327	9.50226	2.05386e-21	1.16454e-17
CA6	155.854	-6.52453	0.750711	-8.69113	3.58862e-18	1.3565e-14
IGF1R	262.921	-3.79833	0.450547	-8.43048	3.44243e-17	9.75929e-14
WHAMMP2	310.94	-2.24532	0.286589	-7.83465	4.7015e-15	1.0663e-11
CHI3L2	514.076	2.47527	0.342724	7.22236	5.10935e-13	9.65667e-10
ZNF516	160.49	-3.80673	0.549794	-6.92392	4.39322e-12	7.11702e-09
RNF130	256.725	-2.48567	0.378678	-6.56406	5.23608e-11	7.42215e-08
SH2D1A	2130.11	1.31652	0.202237	6.50979	7.52551e-11	9.48214e-08
TRABD2A	776.366	-3.33297	0.514768	-6.4747	9.50006e-11	1.07731e-07
ADD2	40.749	-8.74505	1.38997	-6.29156	3.14284e-10	3.23999e-07
EPHA1.AS1	41.9948	-5.58152	0.897456	-6.21926	4.99492e-10	4.7202e-07
SFRP5	30.1204	-8.30958	1.38344	-6.00647	1.89611e-09	1.654e-06
ANKRD36BP2	30.0734	-8.30751	1.42594	-5.82601	5.67682e-09	4.59823e-06
DZIP3	712.375	1.61514	0.27825	5.80464	6.45053e-09	4.8766e-06
NOG	27.346	-8.16955	1.41996	-5.75336	8.74846e-09	6.20047e-06
EPHX2	186.58	-2.49285	0.440292	-5.66181	1.49785e-08	9.99154e-06
SH3RF3	39.9055	-4.62056	0.819462	-5.63854	1.71503e-08	1.08047e-05
NR3C2	258.889	-2.60734	0.465493	-5.60125	2.12812e-08	1.27015e-05
CENPF	199.851	1.88534	0.338755	5.56551	2.61387e-08	1.48206e-05
TMEM170B	153.216	-2.46898	0.448213	-5.50849	3.61926e-08	1.87392e-05
CCR12P	44.1125	-7.8913	1.43278	-5.5077	3.63548e-08	1.87392e-05
CHD7	463.851	-1.61574	0.296567	-5.44817	5.08919e-08	2.50919e-05
BACH2	541.069	-2.65371	0.490234	-5.41315	6.19247e-08	2.92594e-05
AK5	41.9594	-4.69702	0.873995	-5.37419	7.69259e-08	3.48936e-05
AP001972.5	177.685	-1.9583	0.366448	-5.34402	9.09095e-08	3.96505e-05
WDFY3	41.0166	-5.27553	0.995162	-5.30118	1.15059e-07	4.67083e-05
AL139415.1	31.453	-6.50973	1.22808	-5.30075	1.15329e-07	4.67083e-05
MAML3	32.5348	-4.01198	0.759223	-5.28432	1.26174e-07	4.93383e-05
TENM1	1999.8	1.11646	0.215525	5.18018	2.21674e-07	8.37928e-05
C1orf162	181.258	-2.95785	0.575475	-5.13984	2.74973e-07	9.74437e-05
REG4	16.9836	-7.48272	1.45462	-5.14409	2.68814e-07	9.74437e-05
GLUL	1284.19	-1.46718	0.290383	-5.05259	4.35868e-07	0.00014978
CR2	24.9985	-6.1749	1.22362	-5.04642	4.50174e-07	0.000150146
KIF7	59.323	1.89306	0.379721	4.9854	6.18342e-07	0.000200343
EDAR	34.7809	-6.07856	1.23218	-4.93319	8.08954e-07	0.00025482
CACHD1	22.5507	-6.91827	1.40659	-4.91847	8.72238e-07	0.000267329
TMEM272	37.6101	-3.66601	0.75291	-4.86912	1.12098e-06	0.000334525
HNRNPLL	2102.46	2.01728	0.41812	4.82464	1.40258e-06	0.000375164
PAM	665.821	1.14227	0.236163	4.83678	1.31957e-06	0.000375164
TIMP1	161.651	-2.05039	0.424676	-4.82812	1.37829e-06	0.000375164
PADI4	35.4049	-4.43945	0.918008	-4.83596	1.32503e-06	0.000375164
SHANK1	26.9754	-7.1781	1.48867	-4.82181	1.42258e-06	0.000375164
DSEL	40.0663	-4.32087	0.905849	-4.76997	1.84256e-06	0.000474879
ARHGAP32	45.6856	-3.03186	0.644538	-4.70393	2.55196e-06	0.000643093
RALGPS2	53.6956	-3.10768	0.662441	-4.69125	2.71535e-06	0.000659444
RBM11	27.6235	-3.08775	0.65838	-4.68992	2.73315e-06	0.000659444
HRH2	52.4226	-4.66014	1.00134	-4.65389	3.25738e-06	0.000769556
IL5RA	53.6298	-2.94843	0.635291	-4.64106	3.46623e-06	0.000802185
CXCL13	16.4271	5.71094	1.23279	4.63253	3.61224e-06	0.000819256
APBA2	1251.44	-2.21709	0.479609	-4.6227	3.78777e-06	0.000842222
CENPE	183.093	1.27707	0.276563	4.61764	3.88127e-06	0.000846415
VIPR1	115.078	-2.50765	0.544728	-4.60349	4.15474e-06	0.000866744
BEND4	61.8066	2.1969	0.477479	4.60104	4.20379e-06	0.000866744
SIRPA	49.6857	-4.50657	0.978977	-4.60335	4.15755e-06	0.000866744
GALM	566.445	1.17781	0.257252	4.57842	4.68512e-06	0.000874034
TIMP2	46.8537	-3.89505	0.848985	-4.58789	4.47755e-06	0.000874034
LMO2	32.4847	-4.92497	1.07447	-4.58361	4.57018e-06	0.000874034
CLEC11A	33.3773	-3.36919	0.733254	-4.59484	4.33083e-06	0.000874034
LRP6	25.8163	-6.22463	1.35636	-4.58921	4.44927e-06	0.000874034
AC139491.7	19.0187	-5.75239	1.25755	-4.57428	4.77867e-06	0.000874034
UBE2E2	18.1289	-4.30097	0.93956	-4.57764	4.70256e-06	0.000874034
TANC2	267.877	-1.68712	0.371582	-4.54037	5.6155e-06	0.00101079
TRIO	189.071	-1.78131	0.394404	-4.51645	6.28844e-06	0.00111423
ZNF667	15.0184	-7.30525	1.61996	-4.50952	6.4973e-06	0.00113353
HIPK2	534.504	-1.48753	0.330112	-4.50615	6.60141e-06	0.00113424
BUB1B	50.2064	1.92209	0.427398	4.49721	6.88521e-06	0.00116535
PTK2	21.2649	-3.83359	0.854182	-4.48802	7.18869e-06	0.00119882
PP12613	15.3265	4.56912	1.01917	4.4832	7.35332e-06	0.0012085
SATB1	2434.51	-1.53234	0.343581	-4.4599	8.19969e-06	0.00132835
MARCKS	149.791	-3.38592	0.760361	-4.45304	8.46617e-06	0.0013522
LEF1.AS1	20.7215	-4.03035	0.908813	-4.43474	9.21847e-06	0.00143202
HSPG2	16.9159	-7.47563	1.68482	-4.43704	9.12049e-06	0.00143202
AC127502.2	271.189	-1.13861	0.259081	-4.39481	1.10872e-05	0.00169904
C3orf58	893.546	1.0448	0.238083	4.3884	1.14187e-05	0.00172651
MAGI2.AS3	16.5314	-5.54229	1.26639	-4.37645	1.20626e-05	0.00179987
TNS3	31.2731	-4.46709	1.02176	-4.37195	1.23142e-05	0.00181354
DCHS1	150.789	-2.17665	0.502402	-4.33248	1.47437e-05	0.00214351
FAM153B	13.6796	-6.19125	1.43259	-4.3217	1.5483e-05	0.0022225
LILRA5	56.2457	-4.68826	1.08615	-4.31639	1.58604e-05	0.00224821
SLC40A1	14.6724	-6.29571	1.4602	-4.31154	1.62121e-05	0.00226969
MYO15B	1334.87	-1.50057	0.349184	-4.29736	1.72842e-05	0.00236148
RIN2	18.6831	-4.72177	1.09867	-4.29773	1.7256e-05	0.00236148
MSR1	23.8636	-7.00097	1.63784	-4.27451	1.91557e-05	0.00258601
ASB2	127.626	1.80875	0.423616	4.26978	1.95668e-05	0.00261044
GPC2	37.9303	-2.64676	0.621348	-4.25971	2.04689e-05	0.00269903
TLR4	40.7388	-4.10451	0.966027	-4.24886	2.14862e-05	0.00280061
GLT1D1	18.0612	-6.59597	1.56791	-4.20685	2.58954e-05	0.00333697
RYR1	121.218	1.35926	0.323601	4.20042	2.66423e-05	0.00335693
SHC2	19.2246	-4.0988	0.975315	-4.20254	2.6394e-05	0.00335693
GAS7	568.323	-1.50431	0.35944	-4.18515	2.84976e-05	0.00355124
AL132642.1	19.7249	2.69589	0.645547	4.17614	2.96503e-05	0.00365473
RCAN3	828.857	-1.89894	0.456285	-4.16175	3.15815e-05	0.00376452
CEBPA	41.783	-1.81333	0.43593	-4.15968	3.18689e-05	0.00376452
UNC5B	24.4389	2.27157	0.545339	4.16544	3.10755e-05	0.00376452
ZNF662	21.423	-4.29334	1.03192	-4.16053	3.17517e-05	0.00376452
SLC8A1	18.6774	-5.72091	1.38681	-4.12522	3.70376e-05	0.00432997
CXCL2	50.4845	-3.96135	0.973841	-4.06776	4.74668e-05	0.00549259
ZBED3	30.8796	-2.1393	0.527476	-4.05572	4.99792e-05	0.00572489
FAM153C	24.3418	-3.19485	0.790592	-4.04109	5.32039e-05	0.00603332
TCF4	37.6219	-2.75165	0.682787	-4.03003	5.57704e-05	0.00626175
ACSS2	58.1148	-2.05935	0.511744	-4.02419	5.71728e-05	0.00630316
E2F7	48.0074	1.96665	0.488747	4.02386	5.72509e-05	0.00630316
DMXL2	266.87	-2.61541	0.65065	-4.01968	5.82767e-05	0.0063544
LRRC25	33.5662	-4.69101	1.16828	-4.01533	5.93628e-05	0.00641119
IQSEC2	46.8336	-1.67598	0.417764	-4.01178	6.02617e-05	0.00644686
IL13RA1	28.242	-5.00794	1.25188	-4.00033	6.32543e-05	0.00670378
GLIS3	18.9158	-4.40094	1.10206	-3.99339	6.51358e-05	0.00683925
MS4A7	39.6096	-4.39476	1.10291	-3.98469	6.75696e-05	0.00702972
MAPK11	175.34	1.22229	0.30761	3.9735	7.08234e-05	0.00730125
FBP1	24.8699	-3.47239	0.874694	-3.96984	7.19214e-05	0.00734764
POU3F1	47.4311	3.38127	0.853379	3.96221	7.42578e-05	0.00751861
ASB13	24.0521	-2.6534	0.670035	-3.96009	7.49215e-05	0.00751867
FLT3LG	172.543	-1.31653	0.333672	-3.94558	7.96084e-05	0.00791894
CLIC4	26.9655	-2.61529	0.664581	-3.93524	8.31129e-05	0.00819566
RAB11FIP5	866.543	-1.61536	0.412191	-3.91895	8.8934e-05	0.00867551
ACVR1C	53.5332	-2.83499	0.723693	-3.9174	8.95092e-05	0.00867551
RNF144B	41.7532	-2.8566	0.733375	-3.89514	9.81422e-05	0.00939912
RRAGD	20.3728	-2.67942	0.688103	-3.89393	9.86328e-05	0.00939912
EMP1	20.1282	-4.18624	1.07642	-3.88903	0.000100644	0.00943223
RNASE2	12.2013	-7.0065	1.80081	-3.89075	9.9936e-05	0.00943223
GABBR1	514.464	-1.33505	0.344299	-3.8776	0.00010549	0.00972567
SIGLEC9	37.898	-2.23215	0.575575	-3.87812	0.000105268	0.00972567
TRBV7.9	214.931	1.34531	0.347612	3.87015	0.000108767	0.00994689
P2RX1	26.5778	-4.43308	1.14648	-3.86668	0.000110329	0.010009
IL10	18.7536	2.41614	0.625408	3.8633	0.000111863	0.0100677
CBFA2T3	12.285	-7.01596	1.82114	-3.8525	0.000116918	0.0104398
PHACTR2	628.46	0.95806	0.2494	3.84145	0.000122307	0.0108357
NRCAM	32.8726	-8.43401	2.20141	-3.83119	0.000127526	0.0112104
EDA	37.2861	-2.49803	0.653528	-3.82238	0.000132168	0.0115291
NPAS2	32.4331	-3.03648	0.795278	-3.81814	0.000134464	0.0116398
ZNF204P	41.9125	-2.01129	0.52728	-3.81446	0.000136478	0.0117247
CNKSR2	47.7139	-2.31346	0.606922	-3.8118	0.00013796	0.0117629
ZNF711	16.0649	-3.86287	1.01392	-3.80982	0.000139066	0.0117688
MRAS	14.453	-4.2792	1.12427	-3.80619	0.000141125	0.0118545
CRTAM	722.106	1.83212	0.48244	3.7976	0.000146104	0.0121825
CLDND1	1912.42	0.935305	0.24649	3.79449	0.000147945	0.012246
PLK4	186.335	1.16795	0.308424	3.78684	0.000152577	0.0125379
NDST1	31.94	-3.05254	0.807134	-3.78195	0.000155605	0.0126947
ALOX12P2	48.8651	1.96566	0.522704	3.76057	0.000169529	0.0137318
CLMN	24.46	-4.53414	1.20693	-3.75676	0.000172131	0.0137462
RAB20	15.8111	-4.41773	1.17592	-3.75684	0.000172072	0.0137462
ROBO1	16.0774	-3.64402	0.970811	-3.75358	0.000174325	0.0138241
NBEA	34.7199	-3.34982	0.893601	-3.74868	0.000177769	0.0139586
TPTEP1	7.9932	-6.39513	1.70643	-3.74767	0.000178483	0.0139586
RBM47	32.9469	-4.13115	1.106	-3.7352	0.000187565	0.0145684
TIGIT	2229.35	1.20923	0.32404	3.73173	0.000190167	0.01467
ARHGAP5	284.595	-1.42037	0.381672	-3.72145	0.000198085	0.0151776
PDE9A	28.1377	-2.99127	0.804389	-3.71868	0.000200263	0.0152415
VAV3	578.637	-1.07238	0.28869	-3.71465	0.000203484	0.0153834
LTBR	30.6373	-4.79979	1.29293	-3.71233	0.000205362	0.0154225
SIRPB2	18.6885	-5.69867	1.5359	-3.71032	0.000207001	0.0154433
CD300LF	34.2516	-4.52223	1.21983	-3.70727	0.000209509	0.0155283
ARMH1	160.294	-1.83067	0.494343	-3.70323	0.000212868	0.0155812
ST6GALNAC3	47.3196	1.53627	0.415042	3.70148	0.000214344	0.0155812
MINDY1	35.8062	-2.66587	0.720141	-3.70187	0.000214016	0.0155812
CARNS1	629.972	-1.06415	0.288604	-3.68721	0.000226723	0.0163761
FCRL3	1886.57	1.20918	0.328642	3.67931	0.000233866	0.0166795
AC127502.1	316.603	-0.93524	0.254103	-3.68056	0.000232723	0.0166795
TLR8	11.5999	-5.9502	1.62635	-3.65864	0.000253562	0.0179712
PPP1R26	19.0391	-2.83602	0.776908	-3.6504	0.000261836	0.0184423
FFAR2	28.139	-4.04119	1.11075	-3.63825	0.000274495	0.0192146
TSPAN17	1226.41	0.812243	0.223613	3.63236	0.000280845	0.0195386
CKAP2L	36.2261	1.7705	0.487723	3.63013	0.000283276	0.0195875
SOX4	35.2175	-1.8922	0.521954	-3.62523	0.00028871	0.0198422
AIM2	58.0445	1.63773	0.452853	3.61648	0.000298642	0.0204012
ACOT9	568.602	0.815713	0.225985	3.60958	0.000306688	0.0207172
AMIGO1	177.934	-1.62347	0.449792	-3.60939	0.000306922	0.0207172
E2F3	774.005	1.03557	0.287411	3.6031	0.000314446	0.0210995
C5AR1	152.75	-4.79925	1.34483	-3.56867	0.0003588	0.0238371
GPR160	57.0933	-1.96606	0.551103	-3.56749	0.000360411	0.0238371
KIF23	61.8817	1.54113	0.432094	3.56667	0.00036155	0.0238371
BICDL1	1975.26	1.1276	0.317874	3.54733	0.000389163	0.0249328
TCEA3	51.422	-2.60968	0.735103	-3.55009	0.000385102	0.0249328
TRBV12.5	25.2314	3.03922	0.856514	3.54836	0.000387636	0.0249328
CPAMD8	19.5472	-3.32327	0.936105	-3.5501	0.000385083	0.0249328
CD300C	13.9832	-5.28197	1.48659	-3.55307	0.000380767	0.0249328
EFHC2	18.4825	-2.41263	0.680823	-3.54369	0.000394571	0.0251373
NME4	293.578	-0.863607	0.244052	-3.53862	0.000402219	0.0254814
AKAP5	288.752	1.01009	0.285602	3.53669	0.00040517	0.0255257
TICRR	28.6428	2.27949	0.645828	3.52956	0.000416257	0.0260793
CLEC4E	23.0908	-3.93766	1.11745	-3.52378	0.000425441	0.0265082
KIAA0513	276.284	-1.21024	0.343889	-3.51928	0.000432723	0.0268146
LRP1	457.605	-3.79618	1.0805	-3.51335	0.000442502	0.0271961
WLS	12.979	-5.18071	1.47488	-3.51264	0.000443675	0.0271961
AC107884.1	23.6211	-2.89902	0.826944	-3.5057	0.000455409	0.0277652
EVPL	8.27192	-5.45168	1.5571	-3.50117	0.000463222	0.0280906
HHEX	57.1522	-2.05114	0.586832	-3.49527	0.000473583	0.028415
INSR	26.5649	-2.46862	0.706037	-3.49645	0.000471494	0.028415
SMIM25	20.2995	-4.18536	1.20152	-3.48339	0.000495111	0.0295503
TMEM150B	15.1145	-4.8231	1.38863	-3.47327	0.00051415	0.030526
SNTG2	8.47167	-5.49244	1.58301	-3.46961	0.000521207	0.0307568
CLEC4D	7.40015	-6.28612	1.81237	-3.46845	0.000523461	0.0307568
KIF13A	23.5066	-3.63396	1.04833	-3.46641	0.000527453	0.0308315
SASH1	13.8437	-4.22478	1.21968	-3.46384	0.000532532	0.0309688
LATS2	173.043	-1.32926	0.384706	-3.45525	0.000549791	0.0318093
RNF152	48.4709	1.76201	0.511538	3.44454	0.00057203	0.032928
DENND5A	601.511	-1.5207	0.44184	-3.44173	0.000578	0.0330512
CDC42BPB	51.5663	-2.55606	0.742869	-3.4408	0.000579999	0.0330512
ZNF358	37.2932	-1.77546	0.516925	-3.43466	0.000593304	0.0336403
LINC00877	15.8129	-4.41675	1.28764	-3.43012	0.000603317	0.0340379
ZMIZ1	798.153	-0.875362	0.255721	-3.42312	0.000619072	0.0345826
LILRP1	5.36266	-5.82026	1.69964	-3.4244	0.000616158	0.0345826
FGD4	31.2566	-4.21575	1.23247	-3.42057	0.000624908	0.0346794
TUBB6	19.2161	-2.5812	0.754805	-3.41969	0.000626921	0.0346794
ALDH2	53.8384	-3.42922	1.00621	-3.40808	0.000654229	0.0356518
GP5	32.4921	-2.6062	0.76498	-3.40689	0.000657075	0.0356518
KIF14	27.988	2.127	0.624187	3.40764	0.000655277	0.0356518
TSHR	20.5422	2.28433	0.66973	3.41083	0.000647662	0.0356518
SATB2	36.0898	-1.88501	0.554449	-3.39979	0.000674378	0.0364164
TOX2	62.0448	2.34446	0.69087	3.39349	0.000690088	0.0370881
TRBV6.5	126.003	1.44591	0.427883	3.37922	0.000726926	0.0388837
TRPS1	840.843	1.11721	0.331521	3.36996	0.000751788	0.0399751
SLC44A1	155.308	-1.29434	0.384335	-3.36773	0.000757904	0.0399751
TPST1	26.4226	-2.97017	0.881819	-3.36824	0.000756506	0.0399751
ACKR3	25.1809	-1.99561	0.593465	-3.36265	0.000771986	0.0405293
KLF7.IT1	19.3202	-2.10333	0.626113	-3.35935	0.000781272	0.0408278
VSIG1	48.6763	-2.13384	0.635552	-3.35746	0.000786628	0.0409191
TMEM71	712.632	-0.682178	0.20403	-3.34352	0.000827235	0.0428349
CD74	13406.3	0.82099	0.245667	3.34188	0.000832122	0.0428921
OSCAR	51.9113	-2.86127	0.856661	-3.34002	0.000837715	0.042985
AC007342.4	5.27923	-5.79915	1.73764	-3.33738	0.000845716	0.0432001
KYNU	52.429	-2.1479	0.644182	-3.33431	0.000855101	0.0434836
SORT1	33.0697	-2.70984	0.814504	-3.32698	0.000877911	0.0444443
MCM4	507.362	0.954177	0.28789	3.31438	0.000918468	0.0445104
TTC24	330.37	0.933016	0.281437	3.31518	0.000915831	0.0445104
KIF11	155.338	1.59931	0.481118	3.32416	0.000886868	0.0445104
SBF2	120.132	-1.19519	0.359711	-3.32264	0.000891694	0.0445104
SHCBP1	59.4378	1.43769	0.433551	3.31609	0.000912877	0.0445104
SLC22A15	34.3054	-2.34482	0.705954	-3.3215	0.000895364	0.0445104
C3orf14	27.2731	2.07942	0.626359	3.31986	0.000900623	0.0445104
TTC28	21.1774	-2.45544	0.740206	-3.31724	0.000909115	0.0445104
PCLAF	21.9311	2.02178	0.609916	3.31485	0.000916915	0.0445104
PTPRS	19.453	-2.81224	0.846787	-3.32107	0.000896717	0.0445104
SSPO	13.8374	-2.82468	0.852727	-3.31253	0.000924575	0.0446156
PLAUR	171.515	-3.78133	1.14801	-3.29383	0.000988328	0.0473967
DOCK4	15.2438	-3.12059	0.947778	-3.29254	0.000992882	0.0473967
AC005972.3	12.3831	-2.83648	0.861627	-3.29201	0.000994746	0.0473967
MUC16	21.1979	2.02262	0.61485	3.28961	0.00100326	0.0476024
AC103563.7	16.189	-4.24947	1.29244	-3.28793	0.00100925	0.0476873
SH3YL1	487.309	-0.967831	0.294571	-3.28556	0.00101779	0.047891
AC093311.1	9.84319	3.23541	0.985864	3.2818	0.00103148	0.0483347
RETREG1	198.63	-1.73983	0.530492	-3.27966	0.00103933	0.048502
CDC14B	200.769	-1.27074	0.387954	-3.27549	0.00105479	0.049022
CTSL	21.8679	-3.44479	1.05399	-3.26834	0.00108181	0.0500722
ASTL	46.1188	1.6319	0.499803	3.26508	0.00109432	0.0504453
LAPTM4B	16.1736	-2.29122	0.702674	-3.26072	0.00111129	0.0510205
AC091057.6	53.5315	1.29788	0.398761	3.25478	0.00113481	0.05189
OXNAD1	1198	-1.60124	0.492826	-3.2491	0.00115772	0.0527249
CCR5	716.228	2.01903	0.623129	3.24015	0.00119466	0.0541896
FPR2	8.24029	-5.4478	1.68544	-3.23228	0.00122809	0.0554841
CDCA5	58.1146	1.51404	0.468646	3.23067	0.00123502	0.055576
SVIL	280.076	-1.23437	0.38265	-3.22585	0.001256	0.0560997
MELK	50.8006	1.70829	0.529584	3.22572	0.00125655	0.0560997
WHAMMP3	155.823	-1.47589	0.457837	-3.22362	0.0012658	0.0562909
RHOBTB3	46.168	-2.03961	0.633482	-3.21968	0.00128332	0.0568469
ITM2A	2016.4	1.05605	0.328691	3.2129	0.00131401	0.0579251
AXIN2	57.3271	-2.24384	0.698634	-3.21175	0.00131927	0.0579251
PBK	20.6967	1.90633	0.593698	3.21095	0.00132298	0.0579251
RIN1	36.5844	-2.05745	0.641025	-3.20962	0.0013291	0.0579691
PPT1	669.296	-0.836849	0.261549	-3.19958	0.00137628	0.0597968
DOK3	55.0548	-2.73499	0.855923	-3.19537	0.00139649	0.0603783
ACPP	7.35605	-5.27982	1.65274	-3.19459	0.00140031	0.0603783
MACC1	47.8831	1.59558	0.499662	3.19331	0.00140651	0.060416
TRAT1	876.068	1.09003	0.341751	3.18955	0.00142493	0.0609761
SATB1.AS1	176.486	-1.62612	0.510645	-3.18443	0.00145037	0.0618316
SGK1	308.945	-1.71203	0.539201	-3.17513	0.00149768	0.0636094
ARHGAP18	287.481	0.813651	0.256831	3.16804	0.00153472	0.0649394
TTN	2528.3	1.31711	0.416047	3.16577	0.00154674	0.0649632
NLGN2	168.119	-1.18435	0.374076	-3.16606	0.00154519	0.0649632
DST	27.3997	-2.84752	0.900594	-3.16183	0.00156783	0.0656058
ZCCHC14	466.993	-0.687201	0.217424	-3.16065	0.00157419	0.06563
MEST	23.3492	-2.00652	0.637057	-3.14967	0.00163452	0.0678956
CARMIL1	51.0804	-1.95729	0.622678	-3.14334	0.00167035	0.0689736
SIGLEC7	12.4661	-4.61355	1.46791	-3.14293	0.00167264	0.0689736
KCTD3	16.7251	-3.12884	0.996067	-3.14119	0.00168261	0.0690363
NAPSB	15.676	-4.10723	1.30804	-3.13998	0.00168962	0.0690363
C1QA	8.01052	-5.40674	1.72217	-3.13949	0.00169242	0.0690363
PRKAG2.AS1	33.6272	-1.5643	0.498691	-3.1368	0.00170802	0.0694229
RUSC2	13.2724	-3.5383	1.13075	-3.12916	0.00175307	0.0707468
MIR663AHG	4.4349	-5.54652	1.7721	-3.1299	0.00174863	0.0707468
NCAPH	125.323	0.89472	0.286666	3.12112	0.00180164	0.0719675
NCF1B	40.4802	-2.29279	0.734656	-3.12091	0.00180293	0.0719675
DIABLO	38.0624	1.71707	0.550349	3.11997	0.00180871	0.0719675
CCDC149	11.2555	-4.95616	1.5872	-3.12259	0.00179266	0.0719675
MARC1	14.2559	-4.70484	1.50853	-3.11884	0.00181567	0.0719921
COL9A2	28.9668	-1.97624	0.633917	-3.1175	0.00182392	0.0720671
C9orf139	54.8488	-1.29991	0.417605	-3.11278	0.00185334	0.0724979
PTPRO	7.44143	-5.3025	1.70352	-3.11267	0.001854	0.0724979
RAI2	4.96776	-5.71119	1.83399	-3.11408	0.00184519	0.0724979
GINS2	38.2203	1.75292	0.563634	3.11003	0.00187069	0.072899
HKDC1	14.6643	-2.77968	0.894885	-3.10618	0.00189519	0.0736008
CHRM3.AS2	244.237	-3.50697	1.13131	-3.09991	0.00193577	0.0739113
TRPM2	55.1494	-1.34907	0.434778	-3.10289	0.00191638	0.0739113
FAM157B	26.6048	-1.70081	0.54846	-3.10106	0.0019283	0.0739113
AC090559.1	20.8871	-3.66203	1.18074	-3.10147	0.00192565	0.0739113
RNF175	4.92298	-5.69893	1.83783	-3.1009	0.00192933	0.0739113
DEPDC1B	34.1528	1.47116	0.474827	3.09831	0.00194625	0.0740621
ADGRL1	566.188	-1.02875	0.332396	-3.09496	0.00196836	0.074653
SPAG6	28.6324	2.69693	0.873464	3.08762	0.00201764	0.0762669
CDYL2	702.848	0.940168	0.30464	3.08616	0.00202762	0.0763896
CTSO	276.909	-0.940297	0.305055	-3.08238	0.00205352	0.077109
CD300LB	18.2574	-3.77171	1.2248	-3.07944	0.00207389	0.0776168
KLRF1	175.531	-1.37962	0.448795	-3.07405	0.00211171	0.0779987
CDH23	171.587	-1.12518	0.366015	-3.07413	0.00211116	0.0779987
PRXL2A	49.194	-1.64736	0.536058	-3.0731	0.00211848	0.0779987
RGMB	31.3919	-2.22682	0.724334	-3.07429	0.00211001	0.0779987
BEND5	20.1509	-2.87791	0.936021	-3.07462	0.00210773	0.0779987
LY86	23.5056	-3.51327	1.14408	-3.07082	0.00213472	0.0783423
ARPIN	8.40872	-4.57242	1.48989	-3.06896	0.00214803	0.0785765
MAP10	19.1505	1.77534	0.579657	3.06274	0.00219318	0.0799701
AC233976.1	15.363	-2.84511	0.930031	-3.05916	0.00221958	0.0804622
VSTM1	7.99119	-5.40301	1.76628	-3.05899	0.00222087	0.0804622
ITGAM	1901.54	-1.67346	0.547599	-3.056	0.00224308	0.0804953
SNED1	286.846	-1.57373	0.514846	-3.05671	0.00223782	0.0804953
TBC1D9	18.1824	-4.01099	1.31207	-3.05699	0.00223573	0.0804953
RAB31	55.3893	-3.1896	1.04736	-3.04537	0.00232391	0.083133
CYP1B1	11.8657	-5.03139	1.65424	-3.04152	0.00235387	0.0839401
TRPC1	31.7054	-2.10498	0.692407	-3.04009	0.00236511	0.0840762
CDC6	55.8211	1.46886	0.484742	3.03019	0.00244402	0.0866098
MRC2	43.7397	-1.76003	0.581554	-3.02642	0.00247466	0.0874226
BIRC5	41.4419	2.01274	0.666952	3.01782	0.00254598	0.0894373
GNG7	25.7963	-2.42538	0.803732	-3.01765	0.00254747	0.0894373
PHEX	4.76593	4.77402	1.5849	3.01218	0.00259379	0.0907825
TOX	1366.68	1.1402	0.378767	3.01031	0.00260982	0.0910626
GATA2	14.6694	-3.25842	1.08532	-3.00227	0.0026797	0.0932141
PDK1	616.356	-1.05217	0.352221	-2.98724	0.00281508	0.0973924
TBC1D16	53.0101	-1.47029	0.492226	-2.98703	0.00281699	0.0973924
NUSAP1	36.9809	1.30073	0.436527	2.97973	0.00288503	0.0994416
CRB3	14.6309	-2.70948	0.909761	-2.97823	0.00289918	0.0996263
C17orf51	57.2741	-1.29465	0.435576	-2.97228	0.00295597	0.101271
ZBTB18	313.583	-1.47766	0.497575	-2.96971	0.00298079	0.101814
RNF217	7.4315	-5.29458	1.78771	-2.96166	0.00305987	0.104201
AKAP6	7.16399	-4.32965	1.46243	-2.96059	0.0030705	0.10425
OSR2	35.1964	-2.5041	0.847586	-2.95439	0.00313287	0.105734
AC006460.1	23.6542	2.85014	0.964605	2.95472	0.00312951	0.105734
ARHGEF40	50.2288	-2.61718	0.886431	-2.95249	0.00315222	0.106072
STARD8	8.75016	-3.99125	1.35367	-2.94846	0.0031936	0.107146
SPARC	49.7219	-3.07525	1.04358	-2.94683	0.00321051	0.107396
PCSK1N	47.335	-1.69511	0.575434	-2.94579	0.00322128	0.107411
CDCA2	19.4711	1.72637	0.58621	2.94496	0.00322992	0.107411
EVA1C	264.269	-0.856505	0.291102	-2.94229	0.00325797	0.108027
LPCAT2	16.565	-3.62889	1.23388	-2.94103	0.00327118	0.108149
TEC	32.0928	-1.94746	0.663733	-2.9341	0.00334517	0.110274
JDP2	21.1949	-3.44646	1.17661	-2.92914	0.00339896	0.111514
PTX3	17.8525	-2.85953	0.97634	-2.92883	0.00340245	0.111514
KLHL6	295.673	-1.29337	0.442252	-2.92452	0.00344992	0.112744
RFC3	167.382	0.829081	0.284974	2.90933	0.00362208	0.11803
CDA	15.4713	-4.36149	1.50391	-2.9001	0.00373039	0.121211
ESCO2	24.6993	1.91939	0.664059	2.89038	0.00384772	0.124311
TRIM2	13.244	-3.89218	1.34623	-2.89118	0.00383804	0.124311
RFX2	33.3078	-1.69668	0.587558	-2.88767	0.00388102	0.12503
AC007342.5	7.27553	-4.31363	1.4977	-2.88017	0.00397459	0.127682
CDC45	40.2099	1.54578	0.536864	2.87928	0.00398588	0.127683
STXBP1	42.9254	-1.3757	0.478521	-2.8749	0.00404152	0.129101
MAST4	269.835	-1.18597	0.412771	-2.87318	0.00406358	0.129441
HOPX	575.266	-1.73932	0.605848	-2.87088	0.00409327	0.129976
C4BPB	7.26274	-4.31096	1.50202	-2.87011	0.00410331	0.129976
CXorf40A	644.392	-0.659261	0.230661	-2.85814	0.00426137	0.134233
BUB1	48.892	1.2285	0.429756	2.85861	0.00425502	0.134233
TM6SF1	8.09325	-3.42843	1.20237	-2.85139	0.00435285	0.136735
CUEDC1	21.1562	-2.9391	1.03137	-2.84971	0.00437597	0.137082
PTGDS	474.81	-1.43046	0.502306	-2.84779	0.00440245	0.137153
SPAG5	190.561	0.771716	0.270932	2.84837	0.00439433	0.137153
LILRB2	190.9	-4.24508	1.49192	-2.84538	0.00443584	0.137438
GPR27	165.239	-1.80427	0.634105	-2.84538	0.00443578	0.137438
AGO4	1968.94	0.550122	0.193702	2.84005	0.00451065	0.139375
JPT1	485.265	0.743069	0.263079	2.82451	0.00473532	0.14592
ID3	22.4327	-1.80727	0.640305	-2.82252	0.00476474	0.146429
RN7SL3	24.4239	-2.75589	0.977016	-2.82072	0.00479153	0.146854
ITSN1	28.9547	-1.7265	0.612667	-2.81801	0.00483225	0.147703
CYB561	270.241	-1.20947	0.429939	-2.81313	0.00490625	0.149561
NEO1	192.739	-1.0872	0.3867	-2.81147	0.00493149	0.149928
TNFAIP2	506.781	-3.79984	1.35222	-2.81007	0.00495301	0.15018
APLP2	1969.73	-0.90061	0.320885	-2.80664	0.00500606	0.151383
SLC37A2	25.7438	-3.10027	1.105	-2.80566	0.00502132	0.151441
BAHCC1	11.8489	-4.07635	1.4541	-2.80334	0.00505756	0.152129
CRYBG3	44.7261	-1.7644	0.630139	-2.80002	0.00511	0.1533
BARD1	186.877	0.735556	0.263391	2.79264	0.00522803	0.156427
ADAP2	18.4906	-3.70441	1.32721	-2.79113	0.00525236	0.156742
PTCH1	1301.51	-0.907867	0.325611	-2.78819	0.00530032	0.157758
RAB3D	52.5491	-1.40171	0.503796	-2.78229	0.00539768	0.159817
IGFBP7	12.5262	-2.44318	0.87797	-2.78276	0.00538987	0.159817
KIR3DX1	198.779	-1.45302	0.522526	-2.78075	0.00542327	0.160002
OCM	9.03908	-2.48247	0.892904	-2.78022	0.00543218	0.160002
DIXDC1	30.805	-1.8065	0.650018	-2.77916	0.00545004	0.160113
ADRB1	24.2969	-1.86567	0.672508	-2.7742	0.00553382	0.162154
PKMYT1	54.5642	1.51924	0.548055	2.77205	0.00557044	0.162806
LINC02432	4.56687	-5.59063	2.01912	-2.76885	0.00562542	0.16399
PRKCA	620.732	-1.29208	0.467205	-2.76556	0.00568244	0.165033
JAM2	4.5807	-5.59245	2.0225	-2.76511	0.00569028	0.165033
PARD3B	4.3208	-5.50746	1.99273	-2.76378	0.00571362	0.165287
MFHAS1	571.463	-0.979156	0.354789	-2.75983	0.00578317	0.166087
BASP1	12.6622	-4.08586	1.48054	-2.75971	0.00578521	0.166087
PRKN	9.16343	-2.95818	1.07189	-2.75979	0.00578383	0.166087
SOX8	16.7784	-2.28947	0.830316	-2.75734	0.00582732	0.166852
NLRP12	14.9768	-7.30034	2.64835	-2.75656	0.00584128	0.166852
GPR153	188.446	-1.7455	0.635063	-2.74854	0.00598612	0.170559
CDK1	62.0602	1.26384	0.461837	2.73655	0.00620879	0.17646
FXYD7	37.1759	-1.3697	0.50097	-2.73409	0.00625537	0.17734
LINC00937	15.3894	-4.43391	1.62331	-2.7314	0.00630657	0.178345
IQCA1	4.77038	-5.65232	2.07419	-2.72507	0.00642874	0.181348
NDC80	181.931	0.789121	0.290259	2.71868	0.00655437	0.184433
RASGRP3	153.794	0.851237	0.313926	2.71159	0.00669619	0.187622
AC090948.2	54.4234	-1.51919	0.560475	-2.71054	0.00671745	0.187622
FOXJ1	37.7012	-1.73591	0.640476	-2.71034	0.0067215	0.187622
RPS6KL1	31.9741	-1.46401	0.540278	-2.70973	0.00673388	0.187622
ZNF629	31.1079	-1.89464	0.699712	-2.70775	0.00677414	0.188281
AC090948.3	58.9387	-1.36063	0.502828	-2.70595	0.00681086	0.188839
PRSS30P	20.3989	-2.00567	0.742085	-2.70275	0.00687677	0.190201
CES1	15.2323	-7.32461	2.71107	-2.70174	0.00689776	0.190318
UBXN10	52.4909	-1.21816	0.451528	-2.69786	0.00697865	0.191617
PCDHGB5	12.8023	-3.04186	1.12734	-2.69827	0.00697011	0.191617
POLQ	44.2781	1.65416	0.614451	2.69209	0.00710051	0.194022
ZFHX3	38.262	-2.19367	0.815101	-2.69129	0.00711757	0.194022
NTSR1	7.22638	-3.7816	1.40429	-2.69289	0.00708354	0.194022
CD80	19.898	2.18388	0.812206	2.68883	0.00717029	0.194991
FYN	10184.1	0.650482	0.242025	2.68767	0.00719531	0.195203
TBC1D8	44.6877	-2.19966	0.819657	-2.68363	0.00728266	0.196341
KLF5	42.596	-1.74262	0.649349	-2.68364	0.00728246	0.196341
FAM111B	26.1017	1.51502	0.564603	2.68333	0.0072892	0.196341
ASGR1	12.4305	-3.44584	1.28461	-2.68241	0.00730943	0.196419
GOLGA8R	15.3984	-2.13098	0.794666	-2.68161	0.00732695	0.196425
PRLR	7.30509	-4.30704	1.60719	-2.67985	0.00736546	0.196991
AL590867.2	196.956	-1.00437	0.375099	-2.67762	0.00741462	0.197792
AL158210.1	20.5929	-1.60971	0.601328	-2.67692	0.00743028	0.197792
DNAJC6	24.7317	-1.77208	0.662545	-2.67466	0.00748056	0.198664
TFCP2L1	33.3238	-2.58459	0.966965	-2.67289	0.00752013	0.199248
ANXA9	12.4206	-2.19933	0.823247	-2.67153	0.00755065	0.199591
TTK	32.26	1.53229	0.57423	2.66842	0.00762081	0.200977
NLRP3	293.137	-3.29657	1.23822	-2.66236	0.00775958	0.204162
CTSH	155.099	-1.11996	0.420983	-2.66035	0.00780589	0.204905
THBS1	151.573	-1.03904	0.390731	-2.65921	0.00783235	0.205124
CAPZA1	2308.16	0.547259	0.206032	2.65618	0.00790318	0.205522
SFMBT1	319.073	-0.784215	0.295314	-2.65553	0.00791842	0.205522
KCTD15	18.2548	-2.09368	0.788445	-2.65546	0.00792004	0.205522
AC008937.2	7.51381	-2.64529	0.995841	-2.65634	0.00789945	0.205522
IER3	300.405	-1.67988	0.633406	-2.65213	0.00799848	0.207084
DUSP2	13098.2	1.18102	0.445569	2.65059	0.00803503	0.207085
DSC1	14.2431	-2.53363	0.955871	-2.6506	0.00803494	0.207085
SEPT10	4.47183	-5.55919	2.09877	-2.64878	0.00807834	0.207729
GZMK	889.227	1.58485	0.598592	2.64762	0.00810596	0.207967
SPI1	192.655	-4.17317	1.57792	-2.64474	0.00817548	0.208337
CHEK1	193.822	1.00743	0.380719	2.64614	0.00814161	0.208337
MID2	42.9508	-2.17172	0.821142	-2.64475	0.00817505	0.208337
CARD17	18.8366	1.86223	0.704695	2.6426	0.00822726	0.209186
TRBV10.2	50.0142	1.78569	0.676299	2.64039	0.00828106	0.210083
LGMN	37.9791	-1.64979	0.625914	-2.63581	0.00839375	0.212467
ACSM3	32.584	-1.28397	0.487291	-2.63492	0.0084156	0.212546
KRT18	4.83667	-4.65374	1.76934	-2.63021	0.0085333	0.215039
AC068775.1	16.2728	-2.67812	1.01908	-2.62799	0.00858904	0.215964
SLC12A6	1192.36	-0.653763	0.249244	-2.62298	0.00871647	0.2182
THBS4	34.08	-1.60148	0.61045	-2.62344	0.0087047	0.2182
LCNL1	44.762	-1.32508	0.5056	-2.6208	0.00877238	0.219075
NAP1L3	23.7877	-2.78916	1.06452	-2.62011	0.00879004	0.219075
GBP5	10070.7	0.686899	0.262424	2.61751	0.00885727	0.219789
EML5	45.0017	-1.63345	0.624048	-2.61751	0.00885747	0.219789
LINC02384	490.485	-0.797965	0.305236	-2.61425	0.00894226	0.221409
PPP1R3E	283.197	-0.804044	0.308007	-2.61048	0.00904163	0.223382
CEP55	34.5106	1.85243	0.71056	2.607	0.00913405	0.225174
P3H4	58.976	-0.93119	0.357834	-2.6023	0.00926015	0.227788
AC078883.1	39.6	-1.33911	0.516201	-2.59416	0.00948216	0.232744
CAMSAP2	30.1016	-2.06589	0.796949	-2.59225	0.00953503	0.233536
AC135983.2	277.772	-0.834156	0.322251	-2.58853	0.00963865	0.235565
ADTRP	14.5071	-2.35248	0.909424	-2.58678	0.00968781	0.236258
RAD51AP1	39.8669	1.27525	0.493577	2.5837	0.0097747	0.237605
THNSL2	27.8127	-1.67103	0.64685	-2.58334	0.00978496	0.237605
PFN1	11054.4	0.512052	0.198586	2.57849	0.00992344	0.240453
PHACTR1	45.1767	-1.55362	0.603236	-2.57547	0.0100105	0.242044
AQP9	34.2484	-2.5274	0.982739	-2.57179	0.0101174	0.24411
IGFBP4	55.6637	1.48989	0.579507	2.57097	0.0101415	0.244171
FLNB.AS1	35.6886	-1.19287	0.464188	-2.56979	0.0101759	0.244199
GOLGA8Q	24.6985	-1.37079	0.533494	-2.56946	0.0101857	0.244199
GBP4	1851.28	0.564128	0.219662	2.56817	0.0102238	0.244596
TREM1	56.0987	-4.40392	1.71607	-2.56628	0.0102796	0.244895
AL157838.1	50.9698	0.971725	0.378556	2.56693	0.0102604	0.244895
ADGRE1	22.4922	-2.3966	0.934184	-2.56544	0.0103044	0.244972
ELOVL5	1809.17	0.635467	0.249041	2.55166	0.0107212	0.254349
ATXN7L1	863.812	0.631307	0.247674	2.54894	0.010805	0.255801
AL158071.2	50.2782	-1.01741	0.400062	-2.54314	0.0109862	0.259549
SLC49A3	31.5373	-1.60376	0.631544	-2.53943	0.0111033	0.261771
TNFRSF10D	28.3251	-1.9369	0.764527	-2.53347	0.011294	0.265523
RPL12P18	5.2041	-3.77911	1.49195	-2.53299	0.0113093	0.265523
OCRL	32.7124	-2.21205	0.874321	-2.53002	0.0114057	0.267233
S1PR3	14.6243	-3.10359	1.22823	-2.52688	0.0115082	0.269078
ABHD17AP5	12.4274	-2.19565	0.869374	-2.52555	0.0115518	0.269542
E2F8	20.9545	2.09334	0.82914	2.52472	0.0115791	0.269625
CA13	52.5834	1.01163	0.401747	2.51808	0.0117997	0.274198
AC025580.2	4.45793	-4.53997	1.80414	-2.51641	0.0118556	0.274934
AC136475.3	319.468	-0.954736	0.379654	-2.51475	0.0119117	0.27567
SDK1	5.36237	-3.8368	1.52745	-2.5119	0.0120084	0.277342
DCLK1	5.20338	-5.77552	2.30028	-2.51079	0.012046	0.277646
PLA2G12A	196.428	-0.810072	0.323046	-2.5076	0.0121552	0.279595
HCAR2	13.0662	-3.48066	1.38846	-2.50684	0.0121815	0.279632
CCDC141	332.244	1.75797	0.701806	2.50492	0.0122478	0.279645
AC243829.1	203.8	0.808514	0.322893	2.50397	0.0122807	0.279645
VIPR2	53.7012	1.38883	0.554454	2.50487	0.0122496	0.279645
GPR19	21.0678	1.5403	0.615004	2.50454	0.012261	0.279645
LINC02256	33.673	-1.45322	0.580577	-2.50307	0.0123122	0.2798
AC004687.1	589.295	0.732117	0.292901	2.49954	0.0124356	0.280357
SNX9	166.564	-1.3199	0.528006	-2.49978	0.012427	0.280357
SPC24	19.7901	1.86766	0.746645	2.5014	0.0123704	0.280357
SEMA3G	13.3958	1.96255	0.78485	2.50055	0.0124002	0.280357
SMARCA1	4.23193	-4.45099	1.78161	-2.49829	0.0124793	0.280785
AC009041.1	19.2344	-1.82315	0.730775	-2.49482	0.0126021	0.282427
ZNF135	7.77828	-3.02738	1.2132	-2.49537	0.0125827	0.282427
CREG1	159.816	-1.12455	0.4516	-2.49016	0.0127686	0.285594
ADM	7.73925	-3.76767	1.5148	-2.48725	0.0128737	0.287377
AL121787.1	8.66361	-2.43258	0.978352	-2.48641	0.012904	0.287489
ICOS	856.872	1.21605	0.489493	2.48429	0.0129808	0.288633
GPR141	157.844	-1.51872	0.611869	-2.4821	0.0130611	0.289283
ATP8A2	22.1956	-1.82363	0.734525	-2.48273	0.0130379	0.289283
PRKAG2	642.246	-0.563559	0.227125	-2.48127	0.0130915	0.289391
PGM2	328.933	0.543709	0.219429	2.47784	0.0132181	0.291622
PHLDA2	8.23359	-2.52119	1.01812	-2.47632	0.0132744	0.292294
BAIAP2.DT	35.0173	-1.59398	0.644418	-2.47351	0.0133792	0.294032
DYNC2H1	190.963	0.670621	0.271393	2.47103	0.0134724	0.294395
MEOX1	17.8787	2.04874	0.829114	2.471	0.0134736	0.294395
XKRX	8.5831	-2.60082	1.05211	-2.47199	0.0134362	0.294395
CRYAB	4.56138	-5.58609	2.26601	-2.46517	0.0136948	0.298652
MS4A4A	4.19301	-5.46557	2.21803	-2.46415	0.0137337	0.298925
BX284668.4	8.47115	-2.15888	0.876677	-2.46257	0.0137945	0.299673
AL137025.1	5.20805	3.29225	1.33774	2.46105	0.0138532	0.300374
PLEKHA8	186.21	-0.711546	0.289358	-2.45905	0.0139306	0.301475
ZNF618	18.726	-2.26917	0.92496	-2.45326	0.0141567	0.305785
AC002400.1	53.0984	1.14916	0.468821	2.45117	0.0142392	0.306983
ST3GAL6	4.11571	-5.44006	2.22151	-2.44881	0.0143329	0.308416
UTS2	300.232	0.678769	0.277886	2.44262	0.014581	0.313161
KCNH2	12.9768	-1.80902	0.741383	-2.44006	0.014685	0.314797
MAP1B	45.1464	-1.72702	0.708565	-2.43734	0.0147956	0.31657
TNF	279.157	-1.08139	0.444226	-2.43433	0.0149194	0.318618
ABCA3	287.225	-0.712082	0.292916	-2.43102	0.0150566	0.320943
GRB10	12.7959	-2.50022	1.0292	-2.42928	0.0151289	0.321277
BX284668.5	12.727	-1.96962	0.810732	-2.42943	0.0151227	0.321277
NFIX	39.6843	-1.97083	0.811649	-2.42818	0.0151748	0.32165
PIGR	12.9667	-7.09198	2.92176	-2.4273	0.0152119	0.321833
AL669942.1	5.03374	4.86061	2.00424	2.42516	0.0153016	0.32313
MAPK10	4.28277	-4.47349	1.84618	-2.42311	0.0153882	0.324354
MEF2C	33.6251	-2.53227	1.04552	-2.42202	0.0154345	0.324727
EVC	196.301	0.780085	0.322239	2.42083	0.0154852	0.325189
FAM49A	314.799	-0.677603	0.28038	-2.41673	0.0156607	0.326615
WDR19	209.077	-0.586419	0.242547	-2.41776	0.0156165	0.326615
EVC2	158.296	0.929083	0.384482	2.41646	0.0156724	0.326615
HDAC11	49.1959	-1.10645	0.457988	-2.41588	0.0156971	0.326615
MS4A14	4.77001	-4.63526	1.91728	-2.41762	0.0156224	0.326615
CTSF	286.3	-0.771682	0.319771	-2.41323	0.0158117	0.328397
AC243829.4	46.5051	1.31351	0.544705	2.41141	0.015891	0.328839
UBE2C	18.8459	1.7483	0.725005	2.41144	0.0158898	0.328839
ZNF250	195.315	-0.689719	0.286176	-2.41012	0.0159471	0.329399
CSTA	21.9535	-3.21187	1.33339	-2.40879	0.0160055	0.330003
CD226	2337.09	-0.91527	0.380857	-2.40319	0.0162529	0.331489
PCNA	739.178	0.728575	0.303017	2.4044	0.0161989	0.331489
BIVM	197.565	0.60594	0.252134	2.40325	0.0162502	0.331489
CFAP97D2	56.8196	-2.00115	0.832582	-2.40354	0.0162371	0.331489
CDK18	38.5589	-1.30785	0.543753	-2.40523	0.0161625	0.331489
MMP28	13.9929	-3.13735	1.30418	-2.40561	0.0161455	0.331489
EXPH5	17.2711	-2.31545	0.964746	-2.40006	0.0163924	0.333733
ZBTB20.AS1	122.874	1.00667	0.420177	2.39583	0.0165826	0.334604
AL445471.1	38.6834	1.31019	0.546285	2.39837	0.0164682	0.334604
AMN	34.7525	-1.36823	0.571032	-2.39606	0.0165724	0.334604
RAB32	15.2929	-3.2837	1.37057	-2.39587	0.0165811	0.334604
UACA	5.25117	-3.8607	1.61037	-2.3974	0.016512	0.334604
YARS	1797.44	0.518037	0.216498	2.3928	0.0167204	0.336784
VCAN.AS1	4.55407	-5.58526	2.33524	-2.39173	0.0167692	0.337168
SMIM3	51.9541	-1.48513	0.621614	-2.38915	0.0168873	0.338342
MGAM	31.5203	-1.93233	0.808727	-2.38935	0.0168783	0.338342
CGN	8.3863	-2.5762	1.07903	-2.38752	0.0169624	0.339248
IDH2	2306.03	0.531504	0.222974	2.38371	0.0171392	0.341638
CDC42BPA	7.06701	-3.63385	1.52449	-2.38364	0.0171422	0.341638
MYO1C	284.697	0.780209	0.327461	2.3826	0.0171909	0.342009
SLC7A8	7.47205	-3.0175	1.26781	-2.38009	0.0173083	0.34374
KLF11	663.074	-0.578225	0.243259	-2.37699	0.0174545	0.344834
ICA1L	171.612	-0.702537	0.295428	-2.37803	0.0174054	0.344834
DLL1	43.3954	-1.48969	0.626652	-2.37722	0.0174438	0.344834
AC091057.1	162.444	0.801225	0.33767	2.37281	0.0176535	0.347554
AL583856.1	8.1012	2.08702	0.879479	2.37302	0.0176431	0.347554
ARHGAP24	4.10292	-5.43543	2.29464	-2.36875	0.0178484	0.350781
PDZD4	861.594	-1.13225	0.478417	-2.36665	0.0179499	0.351225
CDCA8	60.5152	0.96616	0.408231	2.3667	0.0179474	0.351225
CXCR2	36.8498	-1.86188	0.786812	-2.36636	0.0179639	0.351225
AC136475.9	7.17198	-3.18335	1.34564	-2.36567	0.0179976	0.351278
FAM160B1	2688.21	0.927915	0.392751	2.3626	0.018147	0.353149
SERPINB6	1294.17	-1.02655	0.435077	-2.35946	0.0183014	0.353149
AIF1	197.39	-1.36593	0.578825	-2.35983	0.0182831	0.353149
PTTG1	201.139	0.878354	0.372558	2.35763	0.0183921	0.353149
HPCAL4	185.22	-1.27628	0.540548	-2.36109	0.0182214	0.353149
GNPDA1	116.929	-1.03183	0.437627	-2.35778	0.0183847	0.353149
TCTN1	59.9744	-1.00095	0.42386	-2.3615	0.018201	0.353149
TRBV18	44.7903	1.38824	0.588893	2.35737	0.0184049	0.353149
ITGB8	24.5103	-3.18083	1.34825	-2.35923	0.0183131	0.353149
AC096667.1	4.38867	-5.5322	2.3464	-2.35774	0.0183868	0.353149
FAM30A	12.9908	-2.61737	1.11108	-2.3557	0.018488	0.354145
RAB27B	158.757	-0.880397	0.374006	-2.35397	0.0185743	0.355198
MARVELD1	12.284	-2.3584	1.0027	-2.35205	0.0186701	0.356429
NEIL3	20.3979	1.78502	0.760477	2.34724	0.0189132	0.360463
AL034550.2	12.6521	-1.77755	0.757906	-2.34534	0.0190096	0.361693
ANK1	31.7332	1.3974	0.596006	2.34461	0.0190472	0.3618
C19orf38	34.902	-4.39795	1.87914	-2.34041	0.0192627	0.364943
CNN3	16.2555	-3.04707	1.3021	-2.34013	0.019277	0.364943
SPNS2	25.6336	-1.2049	0.515056	-2.33936	0.0193168	0.365087
CD9	36.1037	-1.566	0.67203	-2.33026	0.0197926	0.372717
DLGAP1	17.5208	2.66171	1.1425	2.32973	0.0198206	0.372717
AC093642.1	15.2106	-1.92721	0.827062	-2.33019	0.0197963	0.372717
WWC2	13.5861	-2.08979	0.897238	-2.32913	0.0198519	0.372717
DCBLD2	8.6211	-3.16336	1.35859	-2.32841	0.0198902	0.372818
WDFY2	523.409	-0.566302	0.243495	-2.32572	0.0200334	0.374882
RAB11FIP1	577.172	-0.535312	0.23029	-2.32451	0.0200981	0.375473
AGPAT4	1439.62	-0.73401	0.315988	-2.3229	0.0201843	0.376463
LIPT2	21.2861	-1.3561	0.584461	-2.32025	0.0203273	0.378508
NMUR1	533.304	-0.926944	0.399628	-2.31952	0.0203668	0.378623
OBSCN	1245.45	-0.972531	0.419833	-2.31647	0.0205325	0.381078
RIMKLB	266.043	-0.716331	0.30975	-2.31261	0.0207442	0.384378
ARHGEF4	33.3814	-1.72685	0.746996	-2.31173	0.0207924	0.384642
SYNJ2	290.496	-0.973904	0.4214	-2.31112	0.0208265	0.384646
EXO1	26.2205	1.33164	0.576412	2.31022	0.0208761	0.384935
UPP1	1281.15	-0.578431	0.250803	-2.30632	0.0210928	0.388299
IFITM3	513.079	-1.55792	0.675868	-2.30507	0.0211629	0.388959
LINC01023	7.50917	-2.20441	0.958218	-2.30053	0.0214182	0.393014
RBP7	4.11585	-5.43945	2.3677	-2.29736	0.0215984	0.39568
TRBV6.4	25.3763	1.60512	0.699011	2.29627	0.0216607	0.39618
VSTM2B	16.0682	-1.50251	0.65537	-2.29262	0.0218698	0.399362
SPATA3.AS1	12.8455	1.9695	0.859315	2.29194	0.0219088	0.399431
ACVR2A	53.3679	-1.40265	0.612176	-2.29126	0.0219484	0.399511
MERTK	6.90764	-3.16311	1.38242	-2.28809	0.0221324	0.402214
SUSD3	151.092	-1.28165	0.560549	-2.28642	0.0222296	0.40269
CMTM4	37.7256	-1.18659	0.518938	-2.28658	0.0222202	0.40269
GPR174	2404.02	0.772399	0.338005	2.28517	0.0223029	0.403372
HMGB3	60.963	1.15435	0.505692	2.28272	0.0224471	0.405334
2023-03-03	20.597	-1.28146	0.561566	-2.28194	0.0224929	0.405515
SAMSN1	1345.56	0.95593	0.419912	2.2765	0.0228159	0.410686
MPP7	483.998	-0.785934	0.345447	-2.27512	0.0228988	0.411525
CASP17P	269.5	0.577563	0.254365	2.27061	0.0231709	0.415756
YPEL4	20.5393	-1.21244	0.53429	-2.26925	0.0232529	0.416122
ZBTB47	14.9857	-1.84958	0.81513	-2.26906	0.0232646	0.416122
CXCR3	723.252	1.39089	0.613871	2.26577	0.0234654	0.418073
ERBB2	292.336	-1.24603	0.549812	-2.26628	0.0234341	0.418073
MGST3	266.268	-0.607424	0.268195	-2.26486	0.0235212	0.418073
SEMA5A	7.37251	-4.36679	1.92786	-2.2651	0.0235065	0.418073
GBP1	1296.81	0.663012	0.292972	2.26306	0.023632	0.418303
TMEM147.AS1	118.781	-0.904548	0.399738	-2.26285	0.0236448	0.418303
HJURP	34.4254	1.50216	0.663581	2.26371	0.0235919	0.418303
MLXIP	2297.25	-0.517932	0.229035	-2.26137	0.0237365	0.419246
UBE2Q2P2	38.1003	-1.01786	0.450222	-2.26079	0.0237721	0.419246
CDKN3	25.8924	1.2593	0.557361	2.2594	0.0238586	0.420119
SRP54	549.032	0.460112	0.203774	2.25795	0.0239489	0.420404
AC092145.1	34.5703	1.14045	0.504962	2.25849	0.0239153	0.420404
EGR3	14.4182	-1.4768	0.654462	-2.25651	0.0240388	0.420678
FAIM2	5.50881	-4.84892	2.14879	-2.25658	0.0240341	0.420678
PCDH1	53.1586	-1.25505	0.55758	-2.25089	0.0243928	0.426216
MAPK12	31.3565	1.14762	0.510285	2.24898	0.024514	0.427674
SPEF2	196.272	-1.1498	0.512708	-2.24261	0.0249221	0.431731
NBPF9	167.472	-0.854946	0.380929	-2.24437	0.0248084	0.431731
COL6A1	60.6385	-1.39657	0.622643	-2.24297	0.0248988	0.431731
DDN.AS1	28.1072	1.17434	0.523603	2.2428	0.0249095	0.431731
WDR17	7.00299	-2.85728	1.27422	-2.24238	0.0249368	0.431731
DDAH1	5.33653	-5.81179	2.59425	-2.24026	0.0250741	0.433446
EPHB2	14.9981	-3.04439	1.36114	-2.23665	0.0253091	0.436843
PTGS1	19.1686	-1.98081	0.886524	-2.23435	0.0254598	0.438776
MILR1	7.88209	-3.78178	1.69419	-2.2322	0.0256016	0.44055
MCM10	28.5416	1.82449	0.818195	2.2299	0.0257541	0.442409
MPP2	13.3959	-1.95439	0.876647	-2.22939	0.0257877	0.442409
RIN3	2152.96	-0.530112	0.238322	-2.22435	0.0261248	0.444195
PPM1L	460.039	-1.15242	0.518097	-2.22432	0.0261268	0.444195
TMOD2	317.367	-0.749629	0.336869	-2.22528	0.0260623	0.444195
PYROXD2	196.353	-0.687499	0.309046	-2.22459	0.026109	0.444195
PFKFB4	39.4774	-1.54216	0.693165	-2.22481	0.0260942	0.444195
PFN2	19.2092	-2.25087	1.01189	-2.22442	0.0261203	0.444195
SLC12A4	568.441	0.518289	0.233479	2.21986	0.0264285	0.446833
GALNT6	278.878	-0.746215	0.336431	-2.21803	0.0265528	0.446833
AL021368.2	172.872	-0.810125	0.364841	-2.22049	0.0263857	0.446833
RGS18	32.3729	-2.3948	1.07973	-2.21796	0.0265578	0.446833
TRAV6	26.6528	1.20566	0.543436	2.2186	0.0265142	0.446833
AC104170.1	26.5059	1.21733	0.548777	2.21826	0.0265369	0.446833
SOAT2	20.985	-1.4884	0.670785	-2.21889	0.0264939	0.446833
ADAT2	645.705	0.583448	0.263652	2.21295	0.0269014	0.44862
LEXM	58.1953	-1.39382	0.629779	-2.21319	0.0268843	0.44862
CCNB2	25.0899	1.75448	0.792023	2.21519	0.0267473	0.44862
SCARA3	5.18406	-5.76999	2.60628	-2.21388	0.0268372	0.44862
CNTN1	5.18406	-5.76999	2.60628	-2.21388	0.0268372	0.44862
AMER2	5.18406	-5.76999	2.60628	-2.21388	0.0268372	0.44862
CREB3L2	498.974	-0.698942	0.316485	-2.20845	0.0272127	0.453146
ITGA5	1957.33	-0.674811	0.305854	-2.20632	0.0273615	0.45429
PRKCZ	177.704	0.943922	0.427717	2.20688	0.0273223	0.45429
HIP1R	1396.04	-0.484507	0.21967	-2.20562	0.0274109	0.454443
ADAMTS10	549.939	-1.03256	0.468422	-2.20435	0.0275	0.455255
CSPG4P10	41.2392	-1.07432	0.48775	-2.2026	0.0276231	0.455299
LUCAT1	32.6207	-1.5618	0.70897	-2.20292	0.0276005	0.455299
RPL23P2	8.61369	-2.0655	0.937434	-2.20336	0.0275697	0.455299
SERPINE2	13.3617	-2.32842	1.05767	-2.20147	0.0277024	0.455944
CEBPB	1387.93	-0.661719	0.300785	-2.19997	0.0278089	0.457034
CEP70	121.835	-0.612279	0.278611	-2.19761	0.0279769	0.457945
NREP	16.9841	-1.94349	0.884414	-2.19749	0.0279855	0.457945
VIPR1.AS1	15.5298	-1.49491	0.680017	-2.19835	0.0279245	0.457945
CRTAP	727.321	-0.591864	0.269475	-2.19635	0.0280666	0.45823
CADM2	4.55815	-4.57376	2.08266	-2.19611	0.0280837	0.45823
KPNA2	1386.46	0.703869	0.320752	2.19443	0.0282043	0.458877
EFNA5	35.3757	-0.923506	0.420798	-2.19466	0.0281883	0.458877
PLEKHG2	1279.17	0.503688	0.229833	2.19153	0.0284131	0.461043
AC034238.1	35.8902	1.27924	0.583742	2.19146	0.0284188	0.461043
CARD9	28.2854	-1.95501	0.892586	-2.19028	0.0285042	0.461768
LGALS1	2222.3	-0.661812	0.302889	-2.185	0.0288891	0.464864
BCL2L11	1366.46	0.587856	0.269118	2.18438	0.0289342	0.464864
IL1B	613.141	-3.02729	1.38543	-2.18508	0.0288827	0.464864
PYM1	208.506	0.695066	0.318212	2.18429	0.0289413	0.464864
SMIM10L2A	13.9746	-1.72391	0.78908	-2.18471	0.0289102	0.464864
ANTXR1	5.03159	-5.72693	2.61894	-2.18674	0.0287617	0.464864
NEDD4L	31.1308	-1.10956	0.508164	-2.18348	0.0290008	0.465161
ADAT1	722.555	0.565103	0.258984	2.182	0.0291093	0.466242
AC004865.2	179.196	0.564675	0.259	2.18022	0.0292415	0.467699
AC008937.3	20.8244	1.18916	0.546689	2.17521	0.0296144	0.472997
MXRA7	799.079	-1.08714	0.500417	-2.17247	0.0298199	0.475609
FTL	9128.29	-0.581572	0.267781	-2.17182	0.0298693	0.475727
MIR5192	23.1234	1.28806	0.593524	2.17019	0.0299927	0.477023
AC022149.1	276.557	-0.649828	0.299869	-2.16704	0.0302319	0.480153
RAB27A	2066.12	0.440382	0.20328	2.16638	0.0302823	0.480282
OSBPL3	1285.2	0.479073	0.221364	2.16419	0.0304499	0.482265
GOLGA2P7	15.7306	-1.76829	0.81842	-2.16061	0.0307254	0.485949
TNFSF13	23.1166	-1.80578	0.836506	-2.15872	0.0308719	0.487587
DSCC1	32.6667	1.05588	0.489476	2.15716	0.0309929	0.487966
ZNF165	26.2484	-1.50165	0.696256	-2.15675	0.031025	0.487966
ZNF610	5.40605	-2.77728	1.28767	-2.15682	0.0310196	0.487966
ZNF232	51.3959	-0.948123	0.43995	-2.15507	0.0311564	0.489115
C15orf53	19.2765	1.31118	0.608519	2.15471	0.0311843	0.489115
FMNL2	24.3978	-1.69594	0.787853	-2.15261	0.0313492	0.490767
TJP1	4.89892	-4.67376	2.17155	-2.15227	0.0313762	0.490767
B3GAT1	1386.86	-0.873176	0.405933	-2.15104	0.0314734	0.490934
FAM198B.AS1	4.82051	-5.66655	2.63372	-2.15154	0.031434	0.490934
MAP1LC3A	126.32	0.911124	0.424199	2.14787	0.0317243	0.494167
MB21D2	32.6405	-1.82169	0.849248	-2.14506	0.0319481	0.496971
POLE2	40.3377	0.941708	0.43943	2.14302	0.0321115	0.498828
CILP	22.4328	-1.12297	0.524217	-2.14218	0.0321786	0.499187
ARHGAP35	2611.16	0.575944	0.269148	2.13987	0.0323649	0.501391
C15orf39	469.739	-0.661295	0.309289	-2.13812	0.0325074	0.502911
LINC00920	9.16979	-1.9854	0.929135	-2.13683	0.0326116	0.503836
SH3RF3.AS1	7.45313	-3.33118	1.56026	-2.13501	0.0327601	0.505441
SWAP70	48.554	-1.04983	0.492178	-2.13302	0.0329232	0.507267
ALS2CL	34.6995	-1.34477	0.631339	-2.13003	0.0331695	0.509677
ID4	4.72664	-5.63677	2.64621	-2.13013	0.0331608	0.509677
ORC1	60.8502	0.966701	0.454337	2.12772	0.0333602	0.511914
AC010615.2	18.5567	1.31714	0.619447	2.12632	0.0334762	0.513001
MAPRE3	56.8878	-0.878291	0.413314	-2.125	0.0335868	0.514001
CENPO	191.955	0.672561	0.316594	2.12436	0.0336398	0.514118
NEXMIF	5.37203	-3.32829	1.56883	-2.12151	0.0338792	0.51708
MSC	274.195	1.13672	0.535978	2.12084	0.0339357	0.517245
CDKN1A	549.729	-1.11417	0.526	-2.11819	0.0341594	0.518026
BSN	37.0485	0.966747	0.456521	2.11764	0.0342057	0.518026
LYST.AS1	32.5775	1.34328	0.634365	2.11753	0.0342153	0.518026
SLC5A5	13.2837	-2.12148	1.00131	-2.1187	0.0341155	0.518026
AC093827.4	7.69141	-2.01263	0.950325	-2.11783	0.0341892	0.518026
AC010260.1	23.3478	-1.61337	0.762267	-2.11654	0.034299	0.518115
ATP1B1	18.0848	-1.64651	0.777986	-2.11638	0.0343126	0.518115
UNC80	8.70785	2.60927	1.23354	2.11528	0.034406	0.518836
AL137003.1	50.4705	1.03673	0.490534	2.11347	0.0345603	0.519779
ZNF229	7.21978	-2.37021	1.12137	-2.11367	0.0345431	0.519779
PRCD	12.0766	-2.14154	1.01384	-2.1123	0.0346609	0.520602
RASA4CP	200.709	-0.615621	0.291624	-2.11101	0.0347716	0.521573
TBXA2R	17.7532	-1.71325	0.811983	-2.10996	0.0348617	0.522234
SNN	560.274	-1.18622	0.562511	-2.10879	0.0349624	0.523053
ZC3H12D	840.425	0.602725	0.286135	2.10644	0.0351664	0.525411
TRAV8.1	46.8225	1.24541	0.591935	2.10397	0.0353812	0.527924
PDE7A	1788.86	-0.625007	0.297485	-2.10097	0.0356438	0.529784
RN7SL5P	4.57417	-5.58948	2.66114	-2.10041	0.0356927	0.529784
NEBL	4.57417	-5.58948	2.66114	-2.10041	0.0356927	0.529784
SHISA6	4.57417	-5.58948	2.66114	-2.10041	0.0356927	0.529784
MICU3	27.9415	-1.6013	0.762737	-2.09941	0.0357807	0.530396
PELI2	269.393	-0.823439	0.392599	-2.09741	0.0359577	0.531651
FGD6	28.4126	-1.52452	0.726865	-2.09739	0.0359591	0.531651
HAL	17.3505	-2.14967	1.02593	-2.09535	0.03614	0.53363
KRT73.AS1	7.88894	-2.45205	1.17124	-2.09356	0.0362994	0.535286
MIR646HG	30.1176	-1.23457	0.589942	-2.09269	0.0363766	0.535728
TRAF5	1393.22	0.481809	0.230422	2.09098	0.0365296	0.536809
NDRG2	120.388	-0.806171	0.385675	-2.09029	0.036592	0.536809
MIR181A1HG	30.5035	1.00847	0.48243	2.0904	0.0365818	0.536809
ARHGAP11A	296.156	0.754816	0.361412	2.08852	0.0367508	0.538442
TMEM44	174.541	0.796899	0.381874	2.08681	0.0369053	0.538618
MCC	56.92	-1.04536	0.500892	-2.08699	0.036889	0.538618
GAS8.AS1	4.10539	-2.83226	1.35718	-2.08686	0.0369006	0.538618
AC112777.1	13.2595	1.40847	0.67639	2.08234	0.0373113	0.543843
GEN1	263.41	0.684129	0.328646	2.08166	0.0373738	0.544005
ANKRD31	14.6512	-2.11256	1.01508	-2.08117	0.0374183	0.544005
PCSK4	39.3839	-1.35718	0.65268	-2.07939	0.0375811	0.544974
RYR2	4.32927	-3.60931	1.73568	-2.07948	0.0375735	0.544974
WIPF1	11343.9	0.384392	0.185195	2.0756	0.0379307	0.54864
FABP5P7	22.8415	1.11446	0.53693	2.07562	0.0379287	0.54864
BCAN	7.31499	-3.24003	1.56232	-2.07385	0.0380932	0.550289
KIF18B	23.3239	1.91369	0.923218	2.07285	0.0381861	0.550584
NAV2	8.72241	-2.66221	1.28448	-2.07259	0.0382107	0.550584
COL1A2	4.4217	-5.54059	2.67669	-2.06994	0.0384582	0.553447
MT3	8.30196	-3.845	1.85908	-2.06823	0.0386181	0.554341
MFAP3L	7.65397	-1.98058	0.957602	-2.06827	0.0386146	0.554341
LINC01588	276.752	-0.634588	0.307651	-2.06269	0.039142	0.559735
TRBV7.2	64.2492	1.30325	0.63171	2.06305	0.0391082	0.559735
KCNE1	4.65653	-3.60961	1.74936	-2.06339	0.0390757	0.559735
ZDHHC15	5.32774	-2.82205	1.36863	-2.06196	0.0392113	0.560021
SETD6	207.862	-0.501044	0.243382	-2.05867	0.0395256	0.563799
SLC25A35	168.438	0.716216	0.348199	2.05692	0.0396942	0.564783
SLC4A5	26.446	-1.13917	0.553719	-2.05731	0.0396563	0.564783
MPZL1	41.8642	-1.02406	0.498235	-2.05537	0.0398428	0.566188
CTD.2201I18.1	28.7422	-1.19717	0.584065	-2.04972	0.040392	0.572556
LRRC1	23.2345	-1.37791	0.672197	-2.04986	0.0403778	0.572556
FCGR3A	1980.66	-1.00137	0.488898	-2.04822	0.0405389	0.573922
CACNA1I	117.18	-1.18343	0.577949	-2.04763	0.0405958	0.574011
CDH2	5.40316	-2.41011	1.17954	-2.04327	0.0410257	0.579366
MIR99AHG	4.26922	-5.48998	2.69356	-2.03819	0.0415313	0.585778
ATP6V0E2.AS1	26.5037	-1.21009	0.594296	-2.03617	0.0417337	0.587171
AC012368.1	16.9964	-1.92142	0.943508	-2.03647	0.0417035	0.587171
CDC20	26.6759	1.6235	0.797551	2.03561	0.04179	0.587234
KDELC1	18.6999	1.48645	0.730717	2.03423	0.0419279	0.587716
MS4A2	4.2362	-5.48031	2.69341	-2.03471	0.0418802	0.587716
IMPDH1P10	5.99227	2.66301	1.3095	2.03361	0.0419906	0.587868
AGK	811.401	0.406812	0.200169	2.03234	0.0421188	0.588211
TRAPPC1	666.415	0.444191	0.218509	2.03283	0.0420695	0.588211
PAK1	309.97	-0.593733	0.292496	-2.02989	0.042368	0.590238
IL9RP3	42.5016	-0.845164	0.416296	-2.0302	0.0423362	0.590238
IPPK	180.814	0.556617	0.274381	2.02863	0.0424964	0.591299
SMOX	4.2514	-3.47911	1.71755	-2.02563	0.042803	0.594836
SLC27A2	36.537	1.09399	0.540922	2.02245	0.04313	0.598647
CACNA2D2	1202.42	-0.90237	0.446346	-2.02168	0.0432093	0.599014
SLC6A6	2219.19	0.478407	0.236835	2.02	0.0433829	0.599579
ADAP1	538.097	0.457447	0.226846	2.01655	0.0437426	0.599579
PLXDC1	195.589	-1.42796	0.70776	-2.01758	0.0436354	0.599579
ZSWIM1	39.2273	-0.879777	0.435641	-2.0195	0.0434353	0.599579
AC244157.2	39.3087	1.2062	0.598023	2.01698	0.0436971	0.599579
VWA7	31.9878	1.05801	0.524529	2.01706	0.0436891	0.599579
STK3	24.9251	-1.04205	0.516838	-2.0162	0.0437788	0.599579
AC092042.4	14.735	-1.274	0.631304	-2.01804	0.0435871	0.599579
AL161729.1	12.5194	-1.62946	0.807135	-2.01881	0.0435066	0.599579
AUNIP	5.27532	2.23526	1.10738	2.01851	0.0435386	0.599579
C5AR2	17.2268	-1.71345	0.850238	-2.01526	0.0438779	0.599794
AL451050.2	4.48592	-2.94658	1.46229	-2.01504	0.0439003	0.599794
CATSPERE	17.3723	-1.17102	0.581915	-2.01236	0.0441819	0.602915
CEP152	273.256	0.531129	0.264107	2.01104	0.0443212	0.604089
GDAP1	177.737	0.577168	0.287361	2.00851	0.0445889	0.606281
CLIC6	5.09457	-2.67863	1.33356	-2.00864	0.0445758	0.606281
TUBA4B	30.845	0.994677	0.495546	2.00723	0.0447249	0.606675
LINC02495	20.6603	1.10146	0.548744	2.00723	0.0447247	0.606675
TRIP13	16.9042	1.4056	0.700787	2.00574	0.0448838	0.607017
CENPW	16.5943	1.50534	0.750475	2.00585	0.0448722	0.607017
SOX9	4.11675	-5.43754	2.71133	-2.00549	0.0449107	0.607017
SLC52A1	8.25786	1.77362	0.884668	2.00484	0.0449797	0.607226
AL592429.1	4.09013	-5.42973	2.71096	-2.00288	0.0451901	0.609341
DPYSL2	196.42	-0.712492	0.356011	-2.00132	0.0453578	0.610876
SH3BP1	486.776	0.41204	0.20622	1.99807	0.0457095	0.614154
CTH	14.2398	-1.5505	0.775859	-1.99843	0.04567	0.614154
SNORD100	40.1501	1.06383	0.532836	1.99655	0.0458744	0.61564
HSPB11	485.589	0.415021	0.208096	1.99437	0.0461117	0.618092
RAD54L	18.7884	1.24444	0.625091	1.99081	0.0465015	0.622582
RNF144A	766.96	-0.568306	0.285725	-1.989	0.0467012	0.624481
PRRG4	25.5577	1.56728	0.788162	1.98853	0.0467535	0.624481
CLN8	174.796	-0.518254	0.260712	-1.98785	0.0468288	0.624718
CLIP3	37.5888	0.916308	0.461066	1.98737	0.0468814	0.624718
ZNF827	551.788	-0.560343	0.282187	-1.98571	0.047065	0.626428
TPD52	184.392	-0.59964	0.302375	-1.9831	0.0473561	0.629564
DCAF13	648.837	0.641722	0.323819	1.98173	0.0475093	0.630383
LDHAP2	38.1361	0.8996	0.453987	1.98156	0.0475289	0.630383
SORBS1	24.0838	-1.20023	0.605859	-1.98104	0.0475868	0.630414
IFIT2	485.537	-0.814733	0.411372	-1.98053	0.0476444	0.63044
ACTG1	11256.6	0.431629	0.218171	1.9784	0.047884	0.632873
AC241585.1	18.2318	-1.36686	0.691325	-1.97716	0.048024	0.633984
RF00019.26	4.60413	2.28056	1.15412	1.976	0.0481543	0.634965
AL589880.1	20.0341	-1.42473	0.721657	-1.97424	0.0483541	0.63612
PRRT1	12.4529	-1.87394	0.949065	-1.97452	0.0483231	0.63612
NFIC	311.795	-0.491416	0.249266	-1.97145	0.0486723	0.638823
RP9P	17.1048	-1.47133	0.746308	-1.97148	0.0486686	0.638823
BEX3	56.4724	-1.217	0.617652	-1.97037	0.048796	0.639707
SRC	53.2925	-1.35601	0.688453	-1.96965	0.0488787	0.640052
CASC8	5.41571	-2.38049	1.20926	-1.96855	0.0490043	0.640956
AC112907.3	310.494	0.573373	0.291398	1.96766	0.0491067	0.641555
KHDC1	61.3008	0.715158	0.363874	1.9654	0.0493678	0.643484
USP44	22.1633	-1.55946	0.793354	-1.96565	0.0493385	0.643484
SLC9A3R2	15.1721	-1.53778	0.782883	-1.96425	0.0495009	0.644477
