# Supplementary material for: Immunometabolite L-2-HG promotes epigenetic modification of exhausted T cells and improves antitumor immunity
Source: JCI Insight. 2025 Mar 4;10(7):e174600. doi: 10.1172/jci.insight.174600 (PMC11981629; doi:10.1172/jci.insight.174600)
Supplement: Supplemental table 3 [file jciinsight-10-174600-s105.xls]

## Sheet: Table S3 DE_Peaks.up
PeakID (cmd=annotatePeaks.pl DEG.up.bed hg38)	Chr	Start	End	Strand	Peak Score	Focus Ratio/Region Size	Annotation	Detailed Annotation	Distance to TSS	Nearest PromoterID	Entrez ID	Nearest Unigene	Nearest Refseq	Nearest Ensembl	Gene Name	Gene Alias	Gene Description	Gene Type
peak14005	chr14	35039458	35039853	+	0	NA	Intergenic	SVA_F|Retroposon|SVA	-5252	NM_001079519	283635	Hs.446357	NM_173607	ENSG00000151327	FAM177A1	C14orf24	family with sequence similarity 177 member A1	protein-coding
peak42682	chr7	33034992	33035204	+	0	NA	intron (NM_001166118, intron 2 of 10)	intron (NM_001166118, intron 2 of 10)	5808	NM_016489	51251	Hs.487933	NM_016489	ENSG00000122643	NT5C3A	NT5C3|P5'N-1|P5N-1|PN-I|POMP|PSN1|UMPH|UMPH1|cN-III|hUMP1|p36	5'-nucleotidase, cytosolic IIIA	protein-coding
peak29707	chr20	50804811	50805031	+	0	NA	intron (NM_017843, intron 1 of 5)	intron (NM_017843, intron 1 of 5)	10027	NM_017843	55653	Hs.381178	NM_017843	ENSG00000124243	BCAS4	CNOL	breast carcinoma amplified sequence 4	protein-coding
peak19195	chr17	6862677	6863190	+	0	NA	intron (NR_002710, intron 2 of 13)	L1PA15|LINE|L1	9357	NR_002710	245	Hs.378695	NR_002710	ENSG00000262943	ALOX12P2	ALOX12E	arachidonate 12-lipoxygenase pseudogene 2	pseudo
peak49827	chrX	104909776	104909975	+	0	NA	intron (NM_017416, intron 2 of 10)	L1PA2|LINE|L1	310818	NM_031274	56157	Hs.567543	NM_031274	ENSG00000268629	TEX13A	-	testis expressed 13A	protein-coding
peak8957	chr11	71565759	71565985	+	0	NA	exon (NM_001012710, exon 1 of 1)	exon (NM_001012710, exon 1 of 1)	309	NM_001012710	387273	Hs.661887	NM_001012710	ENSG00000204572	KRTAP5-10	KRTAP5.10	keratin associated protein 5-10	protein-coding
peak36144	chr4	113677352	113677713	+	0	NA	exon (NM_001321581, exon 3 of 20)	exon (NM_001321581, exon 3 of 20)	84206	NM_001321580	817	Hs.144114	NM_001221	ENSG00000145349	CAMK2D	CAMKD	calcium/calmodulin dependent protein kinase II delta	protein-coding
peak6892	chr10	97419164	97419439	+	0	NA	non-coding (NR_157582, exon 2 of 2)	non-coding (NR_157582, exon 2 of 2)	6756	NR_157582	644215		NR_157582		LOC644215	-	uncharacterized LOC644215	ncRNA
peak11798	chr12	109634279	109634556	+	0	NA	Intergenic	(CAC)n|Simple_repeat|Simple_repeat	60623	NM_001114185	4598	Hs.130607	NM_000431	ENSG00000110921	MVK	LRBP|MK|MVLK|POROK3	mevalonate kinase	protein-coding
peak36393	chr4	146104228	146104427	+	0	NA	Intergenic	Intergenic	17586	NR_038331	100505545	Hs.122199	NR_038331	ENSG00000248809	LINC01095	-	long intergenic non-protein coding RNA 1095	ncRNA
peak21646	chr18	13284633	13284988	+	0	NA	intron (NM_181482, intron 2 of 5)	intron (NM_181482, intron 2 of 5)	6705	NM_181481	753	Hs.697787	NM_004338	ENSG00000168675	LDLRAD4	C18orf1	low density lipoprotein receptor class A domain containing 4	protein-coding
peak2589	chr1	122974004	122974203	+	0	NA	Intergenic	ALR/Alpha|Satellite|centr	1454991	NR_003955	647121	Hs.697682	NR_003955	ENSG00000231752	EMBP1	-	embigin pseudogene 1	pseudo
peak47909	chr9	112513767	112513966	+	0	NA	intron (NM_133465, intron 1 of 3)	SVA_F|Retroposon|SVA	-26222	NM_001350649	100133204	Hs.662552	NM_001350649		C9orf147	-	chromosome 9 open reading frame 147	protein-coding
peak26227	chr2	91504636	91504958	+	0	NA	Intergenic	(CTGGCTTGG)n|Simple_repeat|Simple_repeat	155152	NR_027238	654342	Hs.469287	NR_027238		LSP1P4	-	LSP1 pseudogene 4	pseudo
peak30737	chr21	45524251	45524747	+	0	NA	intron (NM_001352510, intron 5 of 5)	intron (NM_001352510, intron 5 of 5)	10257	NM_001205207	6573	Hs.84190	NM_003056	ENSG00000173638	SLC19A1	CHMD|FOLT|IFC-1|IFC1|REFC|RFC|RFC1	solute carrier family 19 member 1	protein-coding
peak12472	chr13	17184514	17184849	+	0	NA	Intergenic	ALR/Alpha|Satellite|centr	-1010616	NR_027278	26080	Hs.448583	NR_027278	ENSG00000279516	FAM230C	LINC00281|NCRNA00281	family with sequence similarity 230 member C	ncRNA
peak2428	chr1	120596413	120596694	+	0	NA	intron (NR_144517, intron 4 of 41)	L2a|LINE|L2	68883	NR_144517	100996724	Hs.682380	NR_144516		LOC100996724	CMYA2|MMGL|Myomegalin|PDE4DIP	phosphodiesterase 4D interacting protein-like	pseudo
peak29114	chr20	28644478	28644686	+	0	NA	Intergenic	ALR/Alpha|Satellite|centr	-41917	NR_132315	100289097	Hs.529357	NR_132315	ENSG00000282826	FRG1CP	-	FSHD region gene 1 family member C, pseudogene	pseudo
peak19712	chr17	28071880	28072190	+	0	NA	intron (NM_016231, intron 1 of 10)	intron (NM_016231, intron 1 of 10)	29358	NM_016231	51701	Hs.208759	NM_016231	ENSG00000087095	NLK	-	nemo like kinase	protein-coding
peak1136	chr1	37896659	37896979	+	0	NA	intron (NR_158630, intron 7 of 24)	SVA_D|Retroposon|SVA	34920	NM_001350227	3633	Hs.449942	NM_005540	ENSG00000204084	INPP5B	5PTase	inositol polyphosphate-5-phosphatase B	protein-coding
peak15164	chr14	102872077	102872447	+	0	NA	intron (NM_145725, intron 4 of 11)	MIR|SINE|MIR	-50394	NM_030943	81693	Hs.534494	NM_030943	ENSG00000166126	AMN	PRO1028|amnionless	amnion associated transmembrane protein	protein-coding
peak7919	chr11	11432156	11432413	+	0	NA	intron (NM_001363464, intron 3 of 9)	intron (NM_001363464, intron 3 of 9)	-79034	NM_001256686	283106	Hs.654675	NM_001256686	ENSG00000254598	CSNK2A3	CSNK2A1P	casein kinase 2 alpha 3	protein-coding
peak13344	chr13	79382601	79382900	+	0	NA	intron (NM_022118, intron 1 of 20)	L3|LINE|CR1	23471	NM_001286632	64062	Hs.558528	NM_018605	ENSG00000139746	RBM26	ARRS2|C13orf10|PPP1R132|PRO1777|SE70-2|ZC3H17	RNA binding motif protein 26	protein-coding
peak15189	chr14	103748261	103748853	+	0	NA	intron (NM_015316, intron 8 of 16)	intron (NM_015316, intron 8 of 16)	32813	NM_001198953	79038	Hs.592322	NM_024071	ENSG00000100711	ZFYVE21	HCVP7TP1|ZF21	zinc finger FYVE-type containing 21	protein-coding
peak9014	chr11	73366207	73366600	+	0	NA	intron (NM_014786, intron 20 of 20)	intron (NM_014786, intron 20 of 20)	-9996	NM_152222	84957	Hs.533720	NM_032871	ENSG00000054967	RELT	AI3C|TNFRSF19L|TRLT	RELT TNF receptor	protein-coding
peak32010	chr2_KI270716v1_random	5288	5578	+	0	NA	NA	Intergenic	NA	NA
peak33058	chr3	59514929	59515610	+	0	NA	Intergenic	Intergenic	143228	NR_149028	339902	Hs.132446	NR_149028		LOC339902	-	hCG1813818	ncRNA
peak44084	chr7	138694226	138694425	+	0	NA	Intergenic	AluSx1|SINE|Alu	-15280	NM_001139456	136306	Hs.99414	NM_174959	ENSG00000157703	SVOPL	-	SVOP like	protein-coding
peak37092	chr5	32538057	32538380	+	0	NA	Intergenic	Intergenic	-47339	NM_006713	10923	Hs.229641	NM_006713	ENSG00000113387	SUB1	P15|PC4|p14	SUB1 regulator of transcription	protein-coding
peak29174	chr20	31105918	31106161	+	0	NA	Intergenic	(GGAAT)n|Simple_repeat|Simple_repeat	-151625	NM_001037730	245929	Hs.580793	NM_001037730	ENSG00000215547	DEFB115	DEFB-15	defensin beta 115	protein-coding
peak44609	chr8	839953	840324	+	0	NA	intron (NR_073397, intron 2 of 3)	CpG	43088	NR_160729	105377777		NR_160729		LOC105377777	-	uncharacterized LOC105377777	ncRNA
peak2394	chr1	118852818	118853063	+	0	NA	Intergenic	L1HS|LINE|L1	135403	NM_001330677	6913	Hs.146196	NM_152380	ENSG00000092607	TBX15	TBX14	T-box transcription factor 15	protein-coding
peak28203	chr2	224520166	224520452	+	0	NA	intron (NM_001257197, intron 2 of 14)	intron (NM_001257197, intron 2 of 14)	49646	NM_001257198	8452	Hs.372286	NM_003590	ENSG00000036257	CUL3	CUL-3|PHA2E	cullin 3	protein-coding
peak5936	chr10	38898983	38899218	+	0	NA	Intergenic	(GAATGGAATG)n|Simple_repeat|Simple_repeat	202504	NR_045000	399746	Hs.742607	NR_045000		ACTR3BP5	FKSG74	ACTR3B pseudogene 5	pseudo
peak28628	chr2	241858874	241859073	+	0	NA	promoter-TSS (NM_005018)	promoter-TSS (NM_005018)	-79	NM_005018	5133	Hs.158297	NM_005018	ENSG00000188389	PDCD1	CD279|PD-1|PD1|SLEB2|hPD-1|hPD-l|hSLE1	programmed cell death 1	protein-coding
peak6009	chr10	40998998	40999358	+	0	NA	Intergenic	ALR/Alpha|Satellite|centr	1368867	NR_024380	441666	Hs.255729	NR_024380	ENSG00000215146	LOC441666	-	zinc finger protein 91 pseudogene	pseudo
peak111	chr1	2142120	2142319	+	0	NA	intron (NR_146911, intron 2 of 15)	intron (NR_146911, intron 2 of 15)	37503	NM_001033582	5590	Hs.496255	NM_002744	ENSG00000067606	PRKCZ	PKC-ZETA|PKC2	protein kinase C zeta	protein-coding
peak45105	chr8	29990162	29990470	+	0	NA	Intergenic	AluJb|SINE|Alu	-32968	NR_036104	100422876		NR_036104	ENSG00000264788	MIR3148	mir-3148	microRNA 3148	ncRNA
peak35397	chr4	40991959	40992273	+	0	NA	intron (NM_004307, intron 6 of 17)	intron (NM_004307, intron 6 of 17)	-134924	NM_001166054	323	Hs.479602	NM_004307	ENSG00000163697	APBB2	FE65L|FE65L1	amyloid beta precursor protein binding family B member 2	protein-coding
peak10584	chr12	31965248	31965466	+	0	NA	intron (NM_018169, intron 2 of 5)	MER51A|LTR|ERV1	5942	NM_018169	55196	Hs.445129	NM_018169	ENSG00000174718	RESF1	C12orf35|GET|KIAA1551|UTA2-1	retroelement silencing factor 1	protein-coding
peak20901	chr17	72146639	72146958	+	0	NA	Intergenic	GA-rich|Low_complexity|Low_complexity	25778	NM_000346	6662	Hs.647409	NM_000346	ENSG00000125398	SOX9	CMD1|CMPD1|SRA1|SRXX2|SRXY10	SRY-box transcription factor 9	protein-coding
peak18752	chr16	87981447	87981721	+	0	NA	intron (NM_001173543, intron 3 of 13)	MLT1C|LTR|ERVL-MaLR	11566	NM_001173543	54971	Hs.461705	NM_017869	ENSG00000172530	BANP	BEND1|SMAR1|SMARBP1	BTG3 associated nuclear protein	protein-coding
peak42839	chr7	43664031	43664280	+	0	NA	intron (NM_001371308, intron 1 of 7)	AluJo|SINE|Alu	65368	NR_146945	55744	Hs.268887	NM_018224	ENSG00000106603	COA1	C7orf44|MITRAC15	cytochrome c oxidase assembly factor 1 homolog	protein-coding
peak24371	chr19	50980833	50981165	+	0	NA	intron (NM_001243126, intron 2 of 4)	GA-rich|Low_complexity|Low_complexity	2816	NM_139277	5650	Hs.151254	NM_005046	ENSG00000169035	KLK7	PRSS6|SCCE|hK7	kallikrein related peptidase 7	protein-coding
peak36440	chr4	151254993	151255192	+	0	NA	Intergenic	SVA_C|Retroposon|SVA	-22081	NM_001353611	345062	Hs.651266	NM_183375	ENSG00000189099	PRSS48	ESSPL	serine protease 48	protein-coding
peak36404	chr4	147358013	147358352	+	0	NA	Intergenic	SVA_D|Retroposon|SVA	-13465	NR_031662	100313938		NR_031662	ENSG00000221369	MIR548G	MIRN548G|hsa-mir-548g	microRNA 548g	ncRNA
peak39703	chr6	25265517	25265716	+	0	NA	Intergenic	Intergenic	-4209	NR_110863	101928663	Hs.561600	NR_110862		LOC101928663	-	uncharacterized LOC101928663	ncRNA
peak45281	chr8	44551397	44551696	+	0	NA	Intergenic	ALR/Alpha|Satellite|centr	1259104	NM_001005365	340441	Hs.531579	NM_001002920	ENSG00000188877	POTEA	A26A1|CT104.3|POTE-8|POTE8	POTE ankyrin domain family member A	protein-coding
peak4314	chr1	204261924	204262123	+	0	NA	intron (NM_014935, intron 6 of 22)	intron (NM_014935, intron 6 of 22)	-48035	NM_198447	127845	Hs.532401	NM_198447	ENSG00000174567	GOLT1A	CGI-141|GOT1|HMFN1187|YMR292W|hGOT1b	golgi transport 1A	protein-coding
peak12760	chr13	26012354	26012753	+	0	NA	exon (NM_001313741, exon 35 of 36)	exon (NM_001313741, exon 35 of 36)	38507	NM_001007538	387914	Hs.433791	NM_001007538	ENSG00000180730	SHISA2	C13orf13|PRO28631|TMEM46|WGAR9166|bA398O19.2|hShisa	shisa family member 2	protein-coding
peak5222	chr10	952547	952883	+	0	NA	Intergenic	Intergenic	19689	NR_120629	101927762	Hs.151159	NR_120629	ENSG00000229869	LOC101927762	-	uncharacterized LOC101927762	ncRNA
peak2555	chr1	122830093	122830379	+	0	NA	Intergenic	ALR/Alpha|Satellite|centr	1311124	NR_003955	647121	Hs.697682	NR_003955	ENSG00000231752	EMBP1	-	embigin pseudogene 1	pseudo
peak26601	chr2	111448887	111449155	+	0	NA	intron (NR_024373, intron 1 of 1)	intron (NR_024373, intron 1 of 1)	46140	NR_136162	541471	Hs.560805	NR_015395	ENSG00000172965	MIR4435-2HG	AGD2|LINC00978|MIR4435-1HG|MORRBID|lncRNA-AWPPH	MIR4435-2 host gene	ncRNA
peak18089	chr16	53068630	53068829	+	0	NA	intron (NM_025134, intron 1 of 38)	intron (NM_025134, intron 1 of 38)	13738	NM_025134	80205	Hs.59159	NM_015287	ENSG00000177200	CHD9	AD013|CHD-9|CReMM|KISH2|PRIC320	chromodomain helicase DNA binding protein 9	protein-coding
peak10771	chr12	47307714	47308136	+	0	NA	promoter-TSS (NR_135024)	promoter-TSS (NR_135024)	-526	NR_135024	105369747	Hs.88617	NR_135024		LOC105369747	-	uncharacterized LOC105369747	ncRNA
peak28887	chr20	13839225	13839619	+	0	NA	Intergenic	Intergenic	54394	NM_001352407	79133	Hs.472165	NM_024120	ENSG00000101247	NDUFAF5	C20orf7|MC1DN16|bA526K24.2|dJ842G6.1	NADH:ubiquinone oxidoreductase complex assembly factor 5	protein-coding
peak42877	chr7	44623907	44624139	+	0	NA	intron (NM_002541, intron 1 of 22)	intron (NM_002541, intron 1 of 22)	17396	NM_001165036	4967	Hs.488181	NM_002541	ENSG00000105953	OGDH	AKGDH|E1k|OGDC	oxoglutarate dehydrogenase	protein-coding
peak37646	chr5	74910370	74910569	+	0	NA	Intergenic	L1PA7|LINE|L1	-43503	NM_015566	26049	Hs.91662	NM_015566	ENSG00000198780	FAM169A	SLAP75	family with sequence similarity 169 member A	protein-coding
peak36273	chr4	128061853	128062057	+	0	NA	intron (NR_146772, intron 1 of 19)	CpG	643	NM_178043	55132	Hs.654971	NM_018078	ENSG00000138709	LARP1B	LARP2	La ribonucleoprotein domain family member 1B	protein-coding
peak44754	chr8	9816363	9816562	+	0	NA	Intergenic	L1PA7|LINE|L1	74790	NR_030327	693182		NR_030327	ENSG00000207701	MIR597	MIRN597|hsa-mir-597|mir-597	microRNA 597	ncRNA
peak43747	chr7	108163928	108164239	+	0	NA	intron (NM_001371175, intron 23 of 25)	intron (NM_001371175, intron 23 of 25)	-33722	NM_001318046	22798	Hs.62022	NM_007356	ENSG00000091128	LAMB4	-	laminin subunit beta 4	protein-coding
peak46802	chr9	17532233	17532442	+	0	NA	Intergenic	AluSx|SINE|Alu	-46729	NM_003026	6456	Hs.75149	NM_003026	ENSG00000107295	SH3GL2	CNSA2|EEN-B1|SH3D2A|SH3P4	SH3 domain containing GRB2 like 2, endophilin A1	protein-coding
peak28261	chr2	229822358	229822650	+	0	NA	intron (NM_001348330, intron 8 of 41)	L1MEg|LINE|L1	99175	NM_001348334	9320	Hs.572642	NM_004238	ENSG00000153827	TRIP12	MRD49|TRIP-12|ULF	thyroid hormone receptor interactor 12	protein-coding
peak26668	chr2	113130433	113130870	+	0	NA	intron (NM_001318914, intron 5 of 6)	intron (NM_001318914, intron 5 of 6)	3053	NM_173842	3557	Hs.81134	NM_000577	ENSG00000136689	IL1RN	DIRA|ICIL-1RA|IL-1RN|IL-1ra|IL-1ra3|IL1F3|IL1RA|IRAP|MVCD4	interleukin 1 receptor antagonist	protein-coding
peak15008	chr14	98210181	98210683	+	0	NA	Intergenic	Intergenic	-232308	NR_015430	388011	Hs.651477	NR_015430	ENSG00000246223	LINC01550	C14orf64	long intergenic non-protein coding RNA 1550	ncRNA
peak29984	chr20	63088929	63089128	+	0	NA	Intergenic	Intergenic	-12264	NR_003244	768096	Hs.549606	NR_003244		HAR1A	HAR1F|LINC00064|NCRNA00064	highly accelerated region 1A	ncRNA
peak12438	chr13	16848875	16849199	+	0	NA	Intergenic	ALR/Alpha|Satellite|centr	-1346260	NR_027278	26080	Hs.448583	NR_027278	ENSG00000279516	FAM230C	LINC00281|NCRNA00281	family with sequence similarity 230 member C	ncRNA
peak37115	chr5	34494096	34494364	+	0	NA	Intergenic	Intergenic	-162098	NM_001145522	26064	Hs.431400	NM_015577	ENSG00000039560	RAI14	NORPEG|RAI13	retinoic acid induced 14	protein-coding
peak3967	chr1	180963789	180963988	+	0	NA	Intergenic	Intergenic	-9001	NR_145481	103344928	Hs.665319	NR_145481	ENSG00000232586	KIAA1614-AS1	-	KIAA1614 antisense RNA 1	ncRNA
peak17432	chr16	16025128	16025607	+	0	NA	intron (NM_004996, intron 5 of 30)	MER5A|DNA|hAT-Charlie	75751	NM_004996	4363	Hs.391464	NM_004996	ENSG00000103222	ABCC1	ABC29|ABCC|GS-X|MRP|MRP1	ATP binding cassette subfamily C member 1	protein-coding
peak107	chr1	2050065	2050568	+	0	NA	promoter-TSS (NR_135509)	promoter-TSS (NR_135509)	-95	NM_002744	5590	Hs.496255	NM_002744	ENSG00000067606	PRKCZ	PKC-ZETA|PKC2	protein kinase C zeta	protein-coding
peak25593	chr2	49126881	49127118	+	0	NA	intron (NM_000145, intron 1 of 9)	intron (NM_000145, intron 1 of 9)	27516	NM_181446	2492	Hs.1428	NM_000145	ENSG00000170820	FSHR	FSHR1|FSHRO|LGR1|ODG1	follicle stimulating hormone receptor	protein-coding
peak50373	chrY	11022812	11023188	+	0	NA	Intergenic	Intergenic	1112202	NR_003593	100101121	Hs.522846	NR_003593	ENSG00000250204	TTTY23B	TTTY23	testis-specific transcript, Y-linked 23B	ncRNA
peak17958	chr16	37265811	37266095	+	0	NA	Intergenic	ALR/Alpha|Satellite|centr	1519401	NR_033985	400533	Hs.499135	NR_033985	ENSG00000261122	LINC02167	-	long intergenic non-protein coding RNA 2167	ncRNA
peak42978	chr7	55255075	55255274	+	0	NA	intron (NR_110426, intron 2 of 3)	CpG	461	NR_110426	102725541	Hs.590524	NR_110426		ELDR	Fabl|LINC01156	EGFR long non-coding downstream RNA	ncRNA
peak9863	chr11	129598650	129598849	+	0	NA	Intergenic	L1PA8|LINE|L1	18520	NR_120582	101929557	Hs.385785	NR_120582	ENSG00000281097	LINC01395	-	long intergenic non-protein coding RNA 1395	ncRNA
peak34774	chr3	198040566	198040765	+	0	NA	non-coding (NR_026787, exon 16 of 16)	non-coding (NR_026787, exon 16 of 16)	-1198	NR_046669	100873947	Hs.637166	NR_046669	ENSG00000232832	LMLN-AS1	-	LMLN antisense RNA 1	ncRNA
peak26615	chr2	111537298	111537582	+	0	NA	Intergenic	Intergenic	-42279	NR_136166	541471	Hs.560805	NR_015395	ENSG00000172965	MIR4435-2HG	AGD2|LINC00978|MIR4435-1HG|MORRBID|lncRNA-AWPPH	MIR4435-2 host gene	ncRNA
peak13801	chr14	21256567	21256900	+	0	NA	intron (NM_001077442, intron 1 of 7)	AluJb|SINE|Alu	12746	NM_001077443	3183	Hs.508848	NM_004500	ENSG00000092199	HNRNPC	C1|C2|HNRNP|HNRPC|SNRPC	heterogeneous nuclear ribonucleoprotein C (C1/C2)	protein-coding
peak28962	chr20	21365738	21365937	+	0	NA	intron (NM_001317960, intron 26 of 29)	(AT)n|Simple_repeat|Simple_repeat	31689	NM_033176	644524		NM_033176	ENSG00000125816	NKX2-4	NKX2.4|NKX2D	NK2 homeobox 4	protein-coding
peak8513	chr11	60994426	60995028	+	0	NA	intron (NM_001254751, intron 1 of 10)	intron (NM_001254751, intron 1 of 10)	23047	NR_045638	923	Hs.744366	NM_006725	ENSG00000013725	CD6	TP120	CD6 molecule	protein-coding
peak37940	chr5	101524020	101524219	+	0	NA	Intergenic	Intergenic	-620837	NM_175052	7903	Hs.308628	NM_005668	ENSG00000113532	ST8SIA4	PST|PST1|SIAT8D|ST8SIA-IV	ST8 alpha-N-acetyl-neuraminide alpha-2,8-sialyltransferase 4	protein-coding
peak29768	chr20	53685980	53686292	+	0	NA	Intergenic	Intergenic	77782	NR_134576	105372672	Hs.259350	NR_134576	ENSG00000235415	LOC105372672	-	uncharacterized LOC105372672	ncRNA
peak47549	chr9	89444235	89444573	+	0	NA	intron (NM_001371200, intron 2 of 20)	intron (NM_001371200, intron 2 of 20)	35486	NM_006378	10507	Hs.494406	NM_006378	ENSG00000187764	SEMA4D	C9orf164|CD100|COLL4|M-sema-G|SEMAJ|coll-4	semaphorin 4D	protein-coding
peak40307	chr6	41715912	41716115	+	0	NA	intron (NM_001167827, intron 1 of 8)	intron (NM_001167827, intron 1 of 8)	17597	NR_162107	113218489		NR_162107		MIR10398	-	microRNA 10398	ncRNA
peak36803	chr5	83801	84154	+	0	NA	Intergenic	CpG	-8191	NM_052909	153478	Hs.535800	NM_052909	ENSG00000153404	PLEKHG4B	-	pleckstrin homology and RhoGEF domain containing G4B	protein-coding
peak26887	chr2	130127544	130127743	+	0	NA	intron (NM_001099771, intron 2 of 16)	intron (NM_001099771, intron 2 of 16)	1579	NM_001099771	728378	Hs.580547	NM_001099771	ENSG00000196604	POTEF	A26C1B|ACTB|POTE2alpha|POTEACTIN	POTE ankyrin domain family member F	protein-coding
peak288	chr1	8825954	8826407	+	0	NA	Intergenic	MLT1M|LTR|ERVL-MaLR	-8540	NM_012102	473	Hs.463041	NM_012102	ENSG00000142599	RERE	ARG|ARP|ATN1L|DNB1|NEDBEH	arginine-glutamic acid dipeptide repeats	protein-coding
peak34476	chr3	185253932	185254256	+	0	NA	promoter-TSS (NR_106712)	promoter-TSS (NR_106712)	-45	NM_001166415	1962	Hs.429879	NM_001966	ENSG00000113790	EHHADH	ECHD|FRTS3|L-PBE|LBFP|LBP|PBFE	enoyl-CoA hydratase and 3-hydroxyacyl CoA dehydrogenase	protein-coding
peak26471	chr2	102533705	102533984	+	0	NA	3' UTR (NM_001011552, exon 12 of 12)	3' UTR (NM_001011552, exon 12 of 12)	60618	NM_001011552	389015	Hs.447686	NM_001011552	ENSG00000180251	SLC9A4	NHE4	solute carrier family 9 member A4	protein-coding
peak19351	chr17	10759431	10759630	+	0	NA	intron (NR_073457, intron 2 of 3)	intron (NR_073457, intron 2 of 3)	-29201	NM_001330140	388335	Hs.462230	NM_001004313	ENSG00000187824	TMEM220	-	transmembrane protein 220	protein-coding
peak41087	chr6	111870100	111870299	+	0	NA	intron (NM_153047, intron 1 of 13)	MLT1J2|LTR|ERVL-MaLR	2872	NM_153047	2534	Hs.390567	NM_002037	ENSG00000010810	FYN	SLK|SYN|p59-FYN	FYN proto-oncogene, Src family tyrosine kinase	protein-coding
peak21348	chr17	82691997	82692307	+	0	NA	intron (NM_006822, intron 1 of 5)	CpG	6546	NM_006822	10966	Hs.484068	NM_006822	ENSG00000141542	RAB40B	RAR|SEC4L	RAB40B, member RAS oncogene family	protein-coding
peak26621	chr2	111634014	111634710	+	0	NA	Intergenic	MSTD|LTR|ERVL-MaLR	136772	NR_039929	100616165		NR_039929	ENSG00000266063	MIR4771-2	-	microRNA 4771-2	ncRNA
peak20125	chr17	41490726	41490979	+	0	NA	promoter-TSS (NM_003771)	promoter-TSS (NM_003771)	-988	NM_003771	8689	Hs.248189	NM_003771	ENSG00000126337	KRT36	HA6|KRTHA6|hHa6	keratin 36	protein-coding
peak21856	chr18	38735427	38735703	+	0	NA	Intergenic	L2b|LINE|L2	886610	NR_030628	100126323		NR_030628	ENSG00000283615	MIR924	MIRN924|hsa-mir-924	microRNA 924	ncRNA
peak8058	chr11	19218683	19218882	+	0	NA	Intergenic	MLT2E|LTR|ERVL	-16799	NM_001369404	8048	Hs.83577	NM_003476	ENSG00000129170	CSRP3	CLP|CMD1M|CMH12|CRP3|LMO4|MLP	cysteine and glycine rich protein 3	protein-coding
peak48101	chr9	125780377	125780747	+	0	NA	intron (NR_024122, intron 2 of 7)	SVA_D|Retroposon|SVA	32379	NM_001134778	5090	Hs.428027	NM_006195	ENSG00000167081	PBX3	-	PBX homeobox 3	protein-coding
peak9319	chr11	96998922	96999121	+	0	NA	Intergenic	Intergenic	490596	NR_135097	105369443	Hs.599377	NR_135097	ENSG00000256684	LINC02737	-	long intergenic non-protein coding RNA 2737	ncRNA
peak14375	chr14	63974791	63974993	+	0	NA	intron (NM_015180, intron 11 of 114)	(GT)n|Simple_repeat|Simple_repeat	120233	NR_031677	100313830		NR_031677	ENSG00000221537	MIR548H1	MIR548H-1|MIRN548H1	microRNA 548h-1	ncRNA
peak34058	chr3	148084982	148085260	+	0	NA	intron (NR_134937, intron 1 of 1)	intron (NR_134937, intron 1 of 1)	6962	NR_134937	100507461	Hs.112623	NR_134937	ENSG00000241131	LINC02032	-	long intergenic non-protein coding RNA 2032	ncRNA
peak1189	chr1	40060405	40060798	+	0	NA	intron (NM_001350484, intron 4 of 13)	intron (NM_001350484, intron 4 of 13)	19750	NM_001350481	10487	Hs.370581	NM_006367	ENSG00000131236	CAP1	CAP|CAP1-PEN	cyclase associated actin cytoskeleton regulatory protein 1	protein-coding
peak14876	chr14	91557941	91558155	+	0	NA	Intergenic	SVA_D|Retroposon|SVA	-47568	NM_001284280	55671	Hs.533887	NM_017936	ENSG00000100796	PPP4R3A	FLFL1|KIAA2010|MSTP033|PP4R3|PP4R3A|SMEK1|smk-1|smk1	protein phosphatase 4 regulatory subunit 3A	protein-coding
peak26999	chr2	135954102	135954617	+	0	NA	intron (NM_001293312, intron 3 of 14)	(A)n|Simple_repeat|Simple_repeat	-30817	NR_110199	101928243	Hs.602178	NR_110199	ENSG00000231890	DARS-AS1	-	DARS antisense RNA 1	ncRNA
peak31295	chr22	31529665	31529864	+	0	NA	intron (NM_001258325, intron 3 of 30)	L2c|LINE|L2	33228	NM_001258326	9814	Hs.62209	NM_014775	ENSG00000198089	SFI1	PISD|PPP1R139|hSfi1p	SFI1 centrin binding protein	protein-coding
peak44310	chr7	149871175	149871395	+	0	NA	intron (NR_027040, intron 2 of 3)	intron (NR_027040, intron 2 of 3)	-1679	NM_001367793	155066	Hs.556998	NM_145230	ENSG00000171130	ATP6V0E2	ATP6V0E2L|C7orf32	ATPase H+ transporting V0 subunit e2	protein-coding
peak12046	chr12	121551773	121552123	+	0	NA	intron (NM_001005366, intron 4 of 22)	intron (NM_001005366, intron 4 of 22)	28298	NM_001005366	84678	Hs.524800	NM_032590	ENSG00000089094	KDM2B	CXXC2|FBXL10|Fbl10|JHDM1B|PCCX2	lysine demethylase 2B	protein-coding
peak37485	chr5	63988903	63989102	+	0	NA	Intergenic	MER30|DNA|hAT-Charlie	-26710	NM_000524	3350	Hs.247940	NM_000524	ENSG00000178394	HTR1A	5-HT-1A|5-HT1A|5HT1a|ADRB2RL1|ADRBRL1|G-21|PFMCD	5-hydroxytryptamine receptor 1A	protein-coding
peak3398	chr1	154869671	154869933	+	0	NA	exon (NM_002249, exon 1 of 8)	exon (NM_002249, exon 1 of 8)	476	NM_001204087	3782	Hs.490765	NM_002249	ENSG00000143603	KCNN3	KCa2.3|SK3|SKCA3|hSK3	potassium calcium-activated channel subfamily N member 3	protein-coding
peak37587	chr5	70776363	70776630	+	0	NA	non-coding (NR_157804, exon 1 of 1)	non-coding (NR_157804, exon 1 of 1)	140	NR_160659	102724995	Hs.711155	NR_160659		LOC102724995	-	POM121 transmembrane nucleoporin pseudogene	pseudo
peak39071	chr5	177412596	177412998	+	0	NA	Intergenic	FLAM_A|SINE|Alu	-3221	NM_000505	2161	Hs.1321	NM_000505	ENSG00000131187	F12	HAE3|HAEX|HAF	coagulation factor XII	protein-coding
peak9272	chr11	94469511	94469959	+	0	NA	intron (NM_001330347, intron 9 of 19)	intron (NM_001330347, intron 9 of 19)	-3155	NR_031630	100302275		NR_031630	ENSG00000221230	MIR548L	MIRN548L|hsa-mir-548l	microRNA 548l	ncRNA
peak47582	chr9	91037259	91037470	+	0	NA	Intergenic	Intergenic	37768	NR_033912	100129316	Hs.458154	NR_033912		LOC100129316	-	uncharacterized LOC100129316	ncRNA
peak21603	chr18	11804391	11804686	+	0	NA	intron (NM_001369387, intron 4 of 11)	intron (NM_001369387, intron 4 of 11)	-46875	NM_020412	57132	Hs.656244	NM_020412	ENSG00000255112	CHMP1B	C10orf2|C18-ORF2|C18orf2|CHMP1.5|Vps46-2|Vps46B|hVps46-2	charged multivesicular body protein 1B	protein-coding
peak36211	chr4	121776345	121776566	+	0	NA	Intergenic	Intergenic	-11055	NM_001317842	132332	Hs.27524	NM_152399	ENSG00000164112	TMEM155	-	transmembrane protein 155	protein-coding
peak1598	chr1	64201139	64201339	+	0	NA	Intergenic	SVA_E|Retroposon|SVA	-2384	NM_001366233	148581	Hs.388746	NM_152489	ENSG00000177414	UBE2U	-	ubiquitin conjugating enzyme E2 U	protein-coding
peak4976	chr1	235885861	235886170	+	0	NA	Intergenic	Intergenic	-2302	NR_102436	1130	Hs.532411	NM_000081	ENSG00000143669	LYST	CHS|CHS1	lysosomal trafficking regulator	protein-coding
peak6685	chr10	84365547	84365918	+	0	NA	intron (NM_018999, intron 1 of 10)	intron (NM_018999, intron 1 of 10)	37143	NM_001351290	54462	Hs.461988	NM_018999	ENSG00000107771	CCSER2	FAM190B|Gcap14|KIAA1128|bA486O22.1	coiled-coil serine rich protein 2	protein-coding
peak45641	chr8	77118849	77119160	+	0	NA	Intergenic	MIRb|SINE|MIR	-117960	NM_001172086	5828	Hs.437966	NM_000318	ENSG00000164751	PEX2	PAF1|PBD5A|PBD5B|PMP3|PMP35|PXMP3|RNF72|ZWS3	peroxisomal biogenesis factor 2	protein-coding
peak2128	chr1	108572261	108572525	+	0	NA	intron (NM_001010883, intron 1 of 10)	L1MC1|LINE|L1	12293	NM_001010883	284611	Hs.200230	NM_001010883	ENSG00000162636	FAM102B	SYM-3B	family with sequence similarity 102 member B	protein-coding
peak29245	chr20	32407394	32407768	+	0	NA	intron (NM_015338, intron 3 of 11)	AluJb|SINE|Alu	48516	NM_001363734	171023	Hs.374043	NM_015338	ENSG00000171456	ASXL1	BOPS|MDS	ASXL transcriptional regulator 1	protein-coding
peak42017	chr6	168599034	168599233	+	0	NA	intron (NM_001166412, intron 8 of 12)	(AC)n|Simple_repeat|Simple_repeat	157949	NM_022138	64094	Hs.487200	NM_022138	ENSG00000112562	SMOC2	DTDP1|MST117|MSTP117|MSTP140|SMAP2|bA270C4A.1|bA37D8.1|dJ421D16.1	SPARC related modular calcium binding 2	protein-coding
peak3523	chr1	157628726	157629162	+	0	NA	Intergenic	MLT1A0|LTR|ERVL-MaLR	-30859	NM_031282	83417	Hs.120260	NM_031282	ENSG00000163518	FCRL4	CD307d|FCRH4|IGFP2|IRTA1	Fc receptor like 4	protein-coding
peak18750	chr16	87963322	87963856	+	0	NA	intron (NM_001173542, intron 1 of 12)	L4_C_Mam|LINE|RTE-X	3718	NM_001173542	54971	Hs.461705	NM_017869	ENSG00000172530	BANP	BEND1|SMAR1|SMARBP1	BTG3 associated nuclear protein	protein-coding
peak34839	chr4	1187141	1187559	+	0	NA	intron (NM_001199021, intron 1 of 7)	L1MB3|LINE|L1	-14139	NM_001128325	10417	Hs.302963	NM_012445	ENSG00000159674	SPON2	DIL-1|DIL1|M-SPONDIN|MINDIN	spondin 2	protein-coding
peak38027	chr5	111246262	111246461	+	0	NA	intron (NM_001744, intron 1 of 10)	intron (NM_001744, intron 1 of 10)	21977	NM_001323376	814	Hs.438801	NM_001744	ENSG00000152495	CAMK4	CaMK IV|CaMK-GR|CaMKIV|caMK	calcium/calmodulin dependent protein kinase IV	protein-coding
peak29670	chr20	49946842	49947125	+	0	NA	intron (NM_018683, intron 4 of 5)	AluSx1|SINE|Alu	10586	NM_018683	55905	Hs.144949	NM_018683	ENSG00000124226	RNF114	PSORS12|ZNF313	ring finger protein 114	protein-coding
peak30844	chr22	12541166	12541372	+	0	NA	Intergenic	L1PA3|LINE|L1	643863	NR_110761	102723769	Hs.652926	NR_110761		LOC102723769	-	uncharacterized LOC102723769	ncRNA
peak38149	chr5	126422935	126423697	+	0	NA	promoter-TSS (NM_001349541)	promoter-TSS (NM_001349541)	-93	NM_001349542	65983	Hs.363558	NM_023927	ENSG00000155324	GRAMD2B	GRAMD3|NS3TP2	GRAM domain containing 2B	protein-coding
peak49022	chrX	2186909	2187108	+	0	NA	Intergenic	Intergenic	313531	NM_001171135	9189	Hs.131452	NM_004729	ENSG00000214717	ZBED1	ALTE|DREF|TRAMP|hDREF	zinc finger BED-type containing 1	protein-coding
peak36078	chr4	106935972	106936171	+	0	NA	intron (NM_014421, intron 1 of 3)	L1PA2|LINE|L1	100242	NM_014421	27123	Hs.211869	NM_014421	ENSG00000155011	DKK2	DKK-2	dickkopf WNT signaling pathway inhibitor 2	protein-coding
peak25075	chr2	21445612	21445818	+	0	NA	Intergenic	MLT1C|LTR|ERVL-MaLR	264937	NR_038837	645949	Hs.456782	NR_038837	ENSG00000229621	LINC01822	-	long intergenic non-protein coding RNA 1822	ncRNA
peak13138	chr13	49668075	49668274	+	0	NA	intron (NR_103803, intron 1 of 2)	intron (NR_103803, intron 1 of 2)	23312	NM_032565	84650	Hs.433278	NM_032565	ENSG00000123179	EBPL	EBRP	EBP like	protein-coding
peak25496	chr2	43387049	43387278	+	0	NA	intron (NM_001083953, intron 29 of 37)	intron (NM_001083953, intron 29 of 37)	159952	NR_027251	100129726	Hs.194480	NM_178529	ENSG00000279873	LINC01126	-	long intergenic non-protein coding RNA 1126	ncRNA
peak37772	chr5	86466231	86466439	+	0	NA	Intergenic	LTR12C|LTR|ERV1	-151606	NM_001867	1350	Hs.430075	NM_001867	ENSG00000127184	COX7C	-	cytochrome c oxidase subunit 7C	protein-coding
peak41837	chr6	158808898	158809255	+	0	NA	intron (NM_003379, intron 1 of 12)	AluJr|SINE|Alu	-8903	NR_102425	101409257	Hs.571207	NR_102425	ENSG00000233893	EZR-AS1	-	EZR antisense RNA 1	ncRNA
peak46250	chr8	129147628	129147827	+	0	NA	Intergenic	MSTA|LTR|ERVL-MaLR	93513	NR_033916	728724	Hs.49902	NR_033916	ENSG00000229140	LINC00977	-	long intergenic non-protein coding RNA 977	ncRNA
peak27299	chr2	161234020	161234373	+	0	NA	intron (NM_001199135, intron 7 of 7)	intron (NM_001199135, intron 7 of 7)	-10543	NR_110163	100996579	Hs.660929	NR_110163	ENSG00000227403	LINC01806	-	long intergenic non-protein coding RNA 1806	ncRNA
peak11038	chr12	54992090	54992289	+	0	NA	Intergenic	Tigger3b|DNA|TcMar-Tigger	-7427	NR_147062	9840	Hs.33187	NM_014796	ENSG00000135426	TESPA1	HSPC257|ITPRID3|KIAA0748	thymocyte expressed, positive selection associated 1	protein-coding
peak392	chr1	11965916	11966115	+	0	NA	intron (NM_001316320, intron 15 of 19)	intron (NM_001316320, intron 15 of 19)	-14166	NM_001127660	9927	Hs.376681	NM_014874	ENSG00000116688	MFN2	CMT2A|CMT2A2|CMT2A2A|CMT2A2B|CPRP1|HMSN6A|HSG|MARF	mitofusin 2	protein-coding
peak9084	chr11	76153377	76153695	+	0	NA	Intergenic	Intergenic	52966	NM_004626	7481	Hs.108219	NM_004626	ENSG00000085741	WNT11	HWNT11	Wnt family member 11	protein-coding
peak44541	chr7	158595063	158595390	+	0	NA	Intergenic	(GGTGGT)n|Simple_repeat|Simple_repeat	3610	NR_049893	100847032		NR_049893	ENSG00000265598	MIR5707	-	microRNA 5707	ncRNA
peak13657	chr13	113026062	113026388	+	0	NA	intron (NM_001320815, intron 3 of 30)	intron (NM_001320815, intron 3 of 30)	-18421	NM_001366646	23263	Hs.170422	NM_024979	ENSG00000126217	MCF2L	ARHGEF14|DBS|OST	MCF.2 cell line derived transforming sequence like	protein-coding
peak3248	chr1	150615747	150616053	+	0	NA	Intergenic	Intergenic	13233	NM_207047	2029	Hs.632456	NM_004436	ENSG00000143420	ENSA	ARPP-19e	endosulfine alpha	protein-coding
peak2455	chr1	121269948	121270340	+	0	NA	intron (NM_001271872, intron 2 of 9)	HAL1b|LINE|L1	85169	NM_001271872	653464	Hs.497575	NM_001271872	ENSG00000171943	SRGAP2C	SRGAP2P1	SLIT-ROBO Rho GTPase activating protein 2C	protein-coding
peak37951	chr5	102858770	102859231	+	0	NA	intron (NM_001364582, intron 1 of 24)	Tigger3b|DNA|TcMar-Tigger	-6823	NM_138822	5066	Hs.369430	NM_000919	ENSG00000145730	PAM	PAL|PHM	peptidylglycine alpha-amidating monooxygenase	protein-coding
peak40941	chr6	106061080	106061293	+	0	NA	Intergenic	Intergenic	-25150	NM_001198	639	Hs.436023	NM_001198	ENSG00000057657	PRDM1	BLIMP1|PRDI-BF1	PR/SET domain 1	protein-coding
peak12991	chr13	42048337	42048545	+	0	NA	promoter-TSS (NM_152910)	promoter-TSS (NM_152910)	-207	NM_178009	160851	Hs.630380	NM_152910	ENSG00000102780	DGKH	DGKeta	diacylglycerol kinase eta	protein-coding
peak28127	chr2	218908770	218909204	+	0	NA	intron (NR_110238, intron 3 of 4)	CpG	21650	NR_110238	101928537	Hs.611129	NR_110238	ENSG00000228135	LINC01494	-	long intergenic non-protein coding RNA 1494	ncRNA
peak43142	chr7	67714422	67714621	+	0	NA	Intergenic	AluSz6|SINE|Alu	-305732	NR_120514	102723427	Hs.583491	NR_120514	ENSG00000225209	LOC102723427	-	uncharacterized LOC102723427	ncRNA
peak9716	chr11	122843322	122844077	+	0	NA	intron (NM_019604, intron 1 of 9)	intron (NM_019604, intron 1 of 9)	5199	NM_019604	56253	Hs.159523	NM_019604	ENSG00000109943	CRTAM	CD355	cytotoxic and regulatory T cell molecule	protein-coding
peak10702	chr12	42097987	42098516	+	0	NA	intron (NM_173601, intron 5 of 7)	intron (NM_173601, intron 5 of 7)	46623	NM_173601	283464	Hs.259347	NM_173601	ENSG00000151233	GXYLT1	GLT8D3	glucoside xylosyltransferase 1	protein-coding
peak32988	chr3	56593529	56593795	+	0	NA	exon (NM_001353149, exon 9 of 18)	exon (NM_001353149, exon 9 of 18)	36487	NM_001141947	285331	Hs.476399	NM_001012506	ENSG00000180376	CCDC66	-	coiled-coil domain containing 66	protein-coding
peak43525	chr7	99500177	99500428	+	0	NA	promoter-TSS (NM_032164)	promoter-TSS (NM_032164)	6	NM_001345968	84124	Hs.386324	NM_032164	ENSG00000160908	ZNF394	ZKSCAN14|ZSCAN46	zinc finger protein 394	protein-coding
peak42840	chr7	43669315	43669988	+	0	NA	intron (NR_163914, intron 1 of 8)	LTR9B|LTR|ERV1	59872	NR_146945	55744	Hs.268887	NM_018224	ENSG00000106603	COA1	C7orf44|MITRAC15	cytochrome c oxidase assembly factor 1 homolog	protein-coding
peak6805	chr10	92594262	92594475	+	0	NA	intron (NM_004523, intron 1 of 21)	intron (NM_004523, intron 1 of 21)	1238	NM_004523	3832	Hs.8878	NM_004523	ENSG00000138160	KIF11	EG5|HKSP|KNSL1|MCLMR|TRIP5	kinesin family member 11	protein-coding
peak16529	chr15	77462500	77462699	+	0	NA	intron (NM_001304505, intron 2 of 9)	L2|LINE|L2	41711	NM_001304504	10363	Hs.69594	NM_018200	ENSG00000140382	HMG20A	HMGX1|HMGXB1	high mobility group 20A	protein-coding
peak33911	chr3	136221120	136221319	+	0	NA	Intergenic	HERVH-int|LTR|ERV1	-24884	NM_018133	55167	Hs.18631	NM_018133	ENSG00000174579	MSL2	MSL-2|MSL2L1|RNF184	MSL complex subunit 2	protein-coding
peak17553	chr16	22619213	22619412	+	0	NA	Intergenic	Charlie24|DNA|hAT-Charlie	73614	NR_003676	653786	Hs.564945	NR_003676	ENSG00000257838	OTOAP1	-	OTOA pseudogene 1	pseudo
peak39036	chr5	176648861	176649167	+	0	NA	intron (NM_001366492, intron 1 of 6)	intron (NM_001366492, intron 1 of 6)	1530	NM_130465	26262	Hs.532129	NM_012171	ENSG00000048140	TSPAN17	FBX23|FBXO23|TM4SF17	tetraspanin 17	protein-coding
peak21389	chr17	83173058	83173430	+	0	NA	Intergenic	Intergenic	-53653	NR_029406	388574	Hs.546918	NR_029406	ENSG00000232938	RPL23AP87	-	ribosomal protein L23a pseudogene 87	pseudo
peak18234	chr16	64190662	64190861	+	0	NA	Intergenic	Intergenic	931302	NM_001330576	1009	Hs.116471	NM_001797	ENSG00000140937	CDH11	CAD11|CDHOB|ESWS|OB|OSF-4	cadherin 11	protein-coding
peak48416	chr9	133370764	133371071	+	0	NA	intron (NM_001280791, intron 1 of 5)	intron (NM_001280791, intron 1 of 5)	5143	NM_001280789	6836	Hs.512465	NM_033161	ENSG00000148248	SURF4	ERV29	surfeit 4	protein-coding
peak992	chr1	32255616	32255870	+	0	NA	intron (NM_005356, intron 1 of 12)	L2a|LINE|L2	4478	NM_001330468	3932	Hs.470627	NM_005356	ENSG00000182866	LCK	IMD22|LSK|YT16|p56lck|pp58lck	LCK proto-oncogene, Src family tyrosine kinase	protein-coding
peak26867	chr2	128340972	128341384	+	0	NA	Intergenic	(GTG)n|Simple_repeat|Simple_repeat	-22310	NM_004807	9394	Hs.512841	NM_004807	ENSG00000136720	HS6ST1	HH15|HS6ST	heparan sulfate 6-O-sulfotransferase 1	protein-coding
peak50055	chrX	135213401	135213824	+	0	NA	Intergenic	Intergenic	-38449	NM_001355522	101928677		NM_001355522	ENSG00000238210	ETDA	-	embryonic testis differentiation homolog A	protein-coding
peak49382	chrX	46574068	46574398	+	0	NA	exon (NM_019886, exon 1 of 2)	exon (NM_019886, exon 1 of 2)	468	NM_019886	56548	Hs.129955	NM_019886	ENSG00000147119	CHST7	C6ST-2|GST-5	carbohydrate sulfotransferase 7	protein-coding
peak41388	chr6	136751563	136751980	+	0	NA	intron (NM_005923, intron 1 of 29)	intron (NM_005923, intron 1 of 29)	-32276	NR_134635	101928429	Hs.672896	NR_134635		LOC101928429	-	uncharacterized LOC101928429	ncRNA
peak14682	chr14	77269570	77269924	+	0	NA	intron (NM_021257, intron 1 of 3)	(TC)n|Simple_repeat|Simple_repeat	1565	NM_021257	58157	Hs.274363	NM_021257	ENSG00000165553	NGB	-	neuroglobin	protein-coding
peak40568	chr6	58664717	58664965	+	0	NA	Intergenic	ALR/Alpha|Satellite|centr	-703395	NR_132997	106660613	Hs.561539	NR_003660	ENSG00000283352	LINC00680-GUSBP4	-	LINC00680-GUSBP4 readthrough	pseudo
peak34815	chr4	731995	732194	+	0	NA	intron (NM_006315, intron 3 of 10)	CpG-20748	26262	NM_001317836	10336	Hs.144309	NM_006315	ENSG00000185619	PCGF3	DONG1|RNF3|RNF3A	polycomb group ring finger 3	protein-coding
peak38854	chr5	162470769	162470968	+	0	NA	Intergenic	MER70-int|LTR|ERVL	403226	NM_198903	2566	Hs.7195	NM_000816	ENSG00000113327	GABRG2	CAE2|ECA2|EIEE74|FEB8|GEFSP3	gamma-aminobutyric acid type A receptor gamma2 subunit	protein-coding
peak44533	chr7	158485300	158485581	+	0	NA	intron (NM_130842, intron 1 of 21)	CpG	47373	NR_030325	693180		NR_030325	ENSG00000207637	MIR595	MIRN595|hsa-mir-595	microRNA 595	ncRNA
peak21686	chr18	20699127	20699326	+	0	NA	Intergenic	ALR/Alpha|Satellite|centr	412587	NM_005406	6093	Hs.306307	NM_005406	ENSG00000067900	ROCK1	P160ROCK|ROCK-I	Rho associated coiled-coil containing protein kinase 1	protein-coding
peak3902	chr1	174225912	174226117	+	0	NA	intron (NM_001366445, intron 3 of 13)	L1MEf|LINE|L1	-49086	NM_001366449	9910	Hs.585378	NM_014857	ENSG00000152061	RABGAP1L	HHL|TBC1D18	RAB GTPase activating protein 1 like	protein-coding
peak40885	chr6	98835183	98835400	+	0	NA	exon (NM_005604, exon 1 of 1)	exon (NM_005604, exon 1 of 1)	717	NM_005604	5454	Hs.182505	NM_005604	ENSG00000184486	POU3F2	BRN2|N-Oct3|OCT7|OTF-7|OTF7|POUF3|brn-2|oct-7	POU class 3 homeobox 2	protein-coding
peak45696	chr8	81285341	81285619	+	0	NA	TTS (NM_001444)	TTS (NM_001444)	4944	NM_001444	2171	Hs.408061	NM_001444	ENSG00000164687	FABP5	E-FABP|EFABP|KFABP|PA-FABP|PAFABP	fatty acid binding protein 5	protein-coding
peak48015	chr9	121156151	121156822	+	0	NA	intron (NR_163191, intron 16 of 18)	intron (NR_163191, intron 16 of 18)	34716	NR_163191	11064	Hs.653263	NM_007018	ENSG00000119397	CNTRL	CEP1|CEP110|FAN|bA165P4.1	centriolin	protein-coding
peak27295	chr2	161141101	161141300	+	0	NA	intron (NM_004180, intron 1 of 7)	L1MB5|LINE|L1	4237	NM_004180	10010	Hs.132257	NM_004180	ENSG00000136560	TANK	I-TRAF|ITRAF|TRAF2	TRAF family member associated NFKB activator	protein-coding
peak36819	chr5	495489	495863	+	0	NA	intron (NM_001284351, intron 1 of 16)	CpG	22440	NR_125375	100288152	Hs.535801	NR_125375		SLC9A3-AS1	UC011CLY.2	SLC9A3 antisense RNA 1	ncRNA
peak4687	chr1	224458386	224458585	+	0	NA	intron (NM_001322302, intron 2 of 6)	intron (NM_001322302, intron 2 of 6)	23636	NR_136296	149111	Hs.731723	NM_152495	ENSG00000143786	CNIH3	CNIH-3	cornichon family AMPA receptor auxiliary protein 3	protein-coding
peak4459	chr1	209020682	209020881	+	0	NA	Intergenic	THE1B-int|LTR|ERVL-MaLR	48327	NR_146915	105372894	Hs.98665	NR_146915	ENSG00000236950	LINC01774	-	long intergenic non-protein coding RNA 1774	ncRNA
peak29148	chr20	30502705	30503735	+	0	NA	Intergenic	GA-rich|Low_complexity|Low_complexity	-99758	NR_045115	140678	Hs.653099	NR_045115		MLLT10P1	MLLT10L|bA348I14.3	MLLT10 pseudogene 1	pseudo
peak40588	chr6	59336154	59336755	+	0	NA	Intergenic	ALR/Alpha|Satellite|centr	-1375008	NR_132997	106660613	Hs.561539	NR_003660	ENSG00000283352	LINC00680-GUSBP4	-	LINC00680-GUSBP4 readthrough	pseudo
peak4512	chr1	212040546	212040928	+	0	NA	intron (NM_001286229, intron 1 of 12)	MER44D|DNA|TcMar-Tigger	4989	NM_016448	51514	Hs.656473	NM_016448	ENSG00000143476	DTL	CDT2|DCAF2|L2DTL|RAMP	denticleless E3 ubiquitin protein ligase homolog	protein-coding
peak27845	chr2	200466772	200467239	+	0	NA	intron (NM_001100423, intron 9 of 12)	intron (NM_001100423, intron 9 of 12)	43063	NM_001321550	130535	Hs.605775	NM_152387	ENSG00000155729	KCTD18	6530404F10Rik	potassium channel tetramerization domain containing 18	protein-coding
peak12709	chr13	24061005	24061336	+	0	NA	intron (NM_001286792, intron 3 of 14)	L1PREC2|LINE|L1	81368	NM_001286792	221178	Hs.434298	NM_153023	ENSG00000182957	SPATA13	ARHGEF29|ASEF2	spermatogenesis associated 13	protein-coding
peak18710	chr16	86845795	86845994	+	0	NA	Intergenic	Intergenic	123803	NR_135183	102724344	Hs.585769	NR_135182	ENSG00000261175	LINC02188	-	long intergenic non-protein coding RNA 2188	ncRNA
peak44130	chr7	140229118	140229417	+	0	NA	Intergenic	MIR|SINE|MIR	52006	NR_024451	100134229	Hs.634333	NR_024451	ENSG00000260231	KDM7A-DT	JHDM1D-AS1	KDM7A divergent transcript	ncRNA
peak45439	chr8	58858409	58858678	+	0	NA	intron (NM_014729, intron 3 of 8)	intron (NM_014729, intron 3 of 8)	-198690	NM_003580	8439	Hs.372000	NM_003580	ENSG00000035681	NSMAF	FAN|GRAMD5	neutral sphingomyelinase activation associated factor	protein-coding
peak14710	chr14	80728959	80729158	+	0	NA	intron (NM_152446, intron 19 of 24)	intron (NM_152446, intron 19 of 24)	212680	NR_157142	145508	Hs.162889	NM_152446	ENSG00000100629	CEP128	C14orf145|C14orf61|LEDP/132	centrosomal protein 128	protein-coding
peak40561	chr6	57358375	57358658	+	0	NA	intron (NM_000947, intron 5 of 13)	intron (NM_000947, intron 5 of 13)	-31616	NR_036097	100422884		NR_036097	ENSG00000212017	MIR548U	-	microRNA 548u	ncRNA
peak16299	chr15	67783309	67783809	+	0	NA	intron (NM_001206804, intron 21 of 21)	L2c|LINE|L2	-41950	NM_001365915	390598	Hs.451224	NM_001031807	ENSG00000188779	SKOR1	CORL1|FUSSEL15|LBXCOR1	SKI family transcriptional corepressor 1	protein-coding
peak37372	chr5	55023932	55024338	+	0	NA	promoter-TSS (NR_104662)	promoter-TSS (NR_104662)	34	NR_104662	102467081		NR_104662		LOC102467081	-	uncharacterized LOC102467081	ncRNA
peak13647	chr13	112779090	112779470	+	0	NA	intron (NM_032189, intron 1 of 28)	intron (NM_032189, intron 1 of 28)	-24549	NR_046661	100874205	Hs.658692	NR_046661	ENSG00000232684	ATP11A-AS1	-	ATP11A antisense RNA 1	ncRNA
peak40590	chr6	59406636	59407124	+	0	NA	Intergenic	ALR/Alpha|Satellite|centr	-1445434	NR_132997	106660613	Hs.561539	NR_003660	ENSG00000283352	LINC00680-GUSBP4	-	LINC00680-GUSBP4 readthrough	pseudo
peak34570	chr3	189025124	189025396	+	0	NA	Intergenic	L1PA3|LINE|L1	-77621	NR_046873	100874043	Hs.616287	NR_046873	ENSG00000234076	TPRG1-AS1	-	TPRG1 antisense RNA 1	ncRNA
peak31082	chr22	22787783	22788104	+	0	NA	Intergenic	Intergenic	-34833	NR_030755	723778		NR_030755	ENSG00000284049	MIR650	MIRN650|hsa-mir-650	microRNA 650	ncRNA
peak21398	chr17_GL000205v2_random	63153	63363	+	0	NA	Intergenic	GSATII|Satellite|centr	-5292	NR_003682	403340	Hs.572501	NR_003682		MGC70870	-	C-terminal binding protein 2 pseudogene	pseudo
peak25406	chr2	38571196	38571600	+	0	NA	intron (NM_138394, intron 8 of 12)	intron (NM_138394, intron 8 of 12)	31530	NM_138394	92906	Hs.445497	NM_138394	ENSG00000143889	HNRNPLL	HNRPLL|SRRF	heterogeneous nuclear ribonucleoprotein L like	protein-coding
peak35798	chr4	79352430	79353709	+	0	NA	Intergenic	(AGAC)n|Simple_repeat|Simple_repeat	-27008	NM_032693	84779	Hs.676048	NM_032693	ENSG00000156269	NAA11	ARD1B|ARD2|hARD2	N(alpha)-acetyltransferase 11, NatA catalytic subunit	protein-coding
peak18529	chr16	80569446	80570323	+	0	NA	promoter-TSS (NR_104665)	promoter-TSS (NR_104665)	-274	NR_104665	101928276	Hs.149769	NR_104665	ENSG00000260737	LINC01227	-	long intergenic non-protein coding RNA 1227	ncRNA
peak40567	chr6	58581383	58582010	+	0	NA	Intergenic	ALR/Alpha|Satellite|centr	-620250	NR_132997	106660613	Hs.561539	NR_003660	ENSG00000283352	LINC00680-GUSBP4	-	LINC00680-GUSBP4 readthrough	pseudo
peak24590	chr19	56149149	56149360	+	0	NA	intron (NM_018337, intron 3 of 4)	intron (NM_018337, intron 3 of 4)	7967	NM_001253792	55311	Hs.24545	NM_018337	ENSG00000167685	ZNF444	EZF-2|EZF2|ZSCAN17	zinc finger protein 444	protein-coding
peak28841	chr20	8065463	8065662	+	0	NA	Intergenic	LTR16C|LTR|ERVL	-45801	NM_021156	56255	Hs.169358	NM_021156	ENSG00000125827	TMX4	DJ971N18.2|PDIA14|TXNDC13	thioredoxin related transmembrane protein 4	protein-coding
peak21390	chr17	83181475	83182004	+	0	NA	Intergenic	Intergenic	-45158	NR_029406	388574	Hs.546918	NR_029406	ENSG00000232938	RPL23AP87	-	ribosomal protein L23a pseudogene 87	pseudo
peak13500	chr13	99367060	99367600	+	0	NA	intron (NR_026644, intron 7 of 8)	intron (NR_026644, intron 7 of 8)	11199	NR_030353	693208		NR_030353	ENSG00000207719	MIR623	MIRN623|hsa-mir-623	microRNA 623	ncRNA
peak41325	chr6	132751461	132751660	+	0	NA	intron (NR_034173, intron 3 of 5)	intron (NR_034173, intron 3 of 5)	6344	NM_004665	8875	Hs.293130	NM_004665	ENSG00000112303	VNN2	FOAP-4|GPI-80	vanin 2	protein-coding
peak30272	chr21	14453390	14453656	+	0	NA	Intergenic	Intergenic	-70377	NM_006948	6782	Hs.352341	NM_006948	ENSG00000155304	HSPA13	STCH	heat shock protein family A (Hsp70) member 13	protein-coding
peak39588	chr6	16622261	16622460	+	0	NA	intron (NM_000332, intron 4 of 8)	(TGG)n|Simple_repeat|Simple_repeat	137824	NR_152114	6310	Hs.434961	NM_000332	ENSG00000124788	ATXN1	ATX1|D6S504E|SCA1	ataxin 1	protein-coding
peak22025	chr18	53086034	53086251	+	0	NA	intron (NM_005215, intron 7 of 28)	(TCTCCT)n|Simple_repeat|Simple_repeat	-150959	NR_130465	100616232		NR_130465	ENSG00000263872	MIR4528	-	microRNA 4528	ncRNA
peak35157	chr4	15808986	15809366	+	0	NA	intron (NR_132660, intron 1 of 6)	intron (NR_132660, intron 1 of 6)	30848	NR_132660	952	Hs.479214	NM_001775	ENSG00000004468	CD38	ADPRC 1|ADPRC1	CD38 molecule	protein-coding
peak45205	chr8	40820817	40821028	+	0	NA	intron (NM_024645, intron 2 of 6)	(TG)n|Simple_repeat|Simple_repeat	76904	NM_024645	79698	Hs.591850	NM_024645	ENSG00000165061	ZMAT4	-	zinc finger matrin-type 4	protein-coding
peak281	chr1	8496496	8497022	+	0	NA	intron (NM_001042681, intron 9 of 22)	intron (NM_001042681, intron 9 of 22)	-1846	NR_132752	106632271		NR_132752		SNORD128	ZL43	small nucleolar RNA, C/D box 128	snoRNA
peak46526	chr8	143695851	143696148	+	0	NA	TTS (NM_001288808)	TTS (NM_001288808)	-1116	NR_015445	286076	Hs.178095	NM_001024610		BREA2	-	breast cancer estrogen-induced apoptosis 2	ncRNA
peak4209	chr1	200530560	200531331	+	0	NA	Intergenic	Intergenic	87893	NM_001305792	9928	Hs.3104	NM_014875	ENSG00000118193	KIF14	MCPH20|MKS12	kinesin family member 14	protein-coding
peak1463	chr1	53294638	53294848	+	0	NA	intron (NM_004631, intron 2 of 18)	MIR3|SINE|MIR	33327	NM_017522	7804	Hs.280387	NM_004631	ENSG00000157193	LRP8	APOER2|HSZ75190|LRP-8|MCI1	LDL receptor related protein 8	protein-coding
peak31333	chr22	35306459	35306908	+	0	NA	intron (NR_156428, intron 1 of 13)	MIR|SINE|MIR	6789	NR_024194	10043	Hs.474705	NM_005488	ENSG00000100284	TOM1	-	target of myb1 membrane trafficking protein	protein-coding
peak31814	chr22	47129063	47129262	+	0	NA	intron (NM_001284305, intron 12 of 12)	intron (NM_001284305, intron 12 of 12)	-213120	NR_122047	642757	Hs.632786	NR_122047	ENSG00000280080	TBC1D22A-AS1	-	TBC1D22A antisense RNA 1	ncRNA
peak20102	chr17	40480340	40481075	+	0	NA	exon (NM_032865, exon 9 of 13)	exon (NM_032865, exon 9 of 13)	20916	NM_032865	84951	Hs.438292	NM_032865	ENSG00000131746	TNS4	CTEN|PP14434	tensin 4	protein-coding
peak1733	chr1	77955528	77955860	+	0	NA	intron (NM_003902, intron 17 of 19)	L1MC4|LINE|L1	23378	NR_146540	8880	Hs.567380	NM_003902	ENSG00000162613	FUBP1	FBP|FUBP|hDH V	far upstream element binding protein 1	protein-coding
peak12889	chr13	33743954	33744347	+	0	NA	Intergenic	Intergenic	-67356	NM_001243476	90627	Hs.156551	NM_052851	ENSG00000133121	STARD13	ARHGAP37|DLC2|GT650|LINC00464	StAR related lipid transfer domain containing 13	protein-coding
peak33583	chr3	114332415	114332631	+	0	NA	non-coding (NR_121662, exon 7 of 7)	non-coding (NR_121662, exon 7 of 7)	-15954	NR_030293	693153		NR_030293	ENSG00000284134	MIR568	MIRN568|hsa-mir-568	microRNA 568	ncRNA
peak31855	chr22	49807947	49808276	+	0	NA	intron (NM_001304809, intron 2 of 12)	L1MB3|LINE|L1	16220	NM_001349941	23774	Hs.127950	NM_014577	ENSG00000100425	BRD1	BRL|BRPF1|BRPF2	bromodomain containing 1	protein-coding
peak23176	chr19	15653591	15653843	+	0	NA	intron (NM_001369696, intron 8 of 11)	intron (NM_001369696, intron 8 of 11)	12405	NM_001369696	4051	Hs.106242	NM_000896	ENSG00000186529	CYP4F3	CPF3|CYP4F|CYPIVF3|LTB4H	cytochrome P450 family 4 subfamily F member 3	protein-coding
peak171	chr1	3384468	3384796	+	0	NA	intron (NM_022114, intron 3 of 16)	intron (NM_022114, intron 3 of 16)	-70033	NM_014448	27237	Hs.87435	NM_014448	ENSG00000130762	ARHGEF16	GEF16|NBR	Rho guanine nucleotide exchange factor 16	protein-coding
peak46069	chr8	119910995	119911194	+	0	NA	intron (NM_001283012, intron 1 of 6)	intron (NM_001283012, intron 1 of 6)	37372	NM_022783	64798	Hs.112981	NM_022783	ENSG00000155792	DEPTOR	DEP.6|DEPDC6	DEP domain containing MTOR interacting protein	protein-coding
peak30808	chr22	10722829	10723142	+	0	NA	Intergenic	(TCCATTCCAT)n|Simple_repeat|Simple_repeat	238544	NR_132320	102723780		NR_132320		FRG1FP	-	FSHD region gene 1 family member F, pseudogene	pseudo
peak13956	chr14	27953344	27953543	+	0	NA	Intergenic	ERVL-B4-int|LTR|ERVL	-280222	NR_148991	728755	Hs.652058	NR_148991	ENSG00000258932	LOC728755	-	uncharacterized LOC728755	ncRNA
peak22451	chr19	1165888	1166148	+	0	NA	intron (NM_014963, intron 1 of 31)	(CCAGATC)n|Simple_repeat|Simple_repeat	8250	NM_014963	22904	Hs.408708	NM_014963	ENSG00000064932	SBNO2	KIAA0963|SNO|STNO	strawberry notch homolog 2	protein-coding
peak26599	chr2	111440485	111440974	+	0	NA	intron (NR_024373, intron 1 of 1)	intron (NR_024373, intron 1 of 1)	54432	NR_136162	541471	Hs.560805	NR_015395	ENSG00000172965	MIR4435-2HG	AGD2|LINC00978|MIR4435-1HG|MORRBID|lncRNA-AWPPH	MIR4435-2 host gene	ncRNA
peak3530	chr1	157739314	157739542	+	0	NA	Intergenic	L1P4a|LINE|L1	37704	NR_125358	79368	Hs.437393	NM_030764	ENSG00000132704	FCRL2	CD307b|FCRH2|IFGP4|IRTA4|SPAP1|SPAP1A|SPAP1B|SPAP1C	Fc receptor like 2	protein-coding
peak42362	chr7	6479091	6479386	+	0	NA	intron (NM_001100603, intron 1 of 3)	AluJb|SINE|Alu	4914	NM_001100603	11014	Hs.654552	NM_006854	ENSG00000136240	KDELR2	ELP-1|ERD2.2	KDEL endoplasmic reticulum protein retention receptor 2	protein-coding
peak5613	chr10	18627455	18628069	+	0	NA	intron (NM_001351118, intron 1 of 8)	L1PA3|LINE|L1	23825	NM_001351117	221078	Hs.396175	NM_182543	ENSG00000241058	NSUN6	4933414E04Rik|ARL5B-AS1|NOPD1	NOP2/Sun RNA methyltransferase 6	protein-coding
peak39462	chr6	11786066	11786460	+	0	NA	Intergenic	Intergenic	-7216	NM_001143948	84830	Hs.126409	NM_032744	ENSG00000111863	ADTRP	AIG1L|C6orf105|dJ413H6.1	androgen dependent TFPI regulating protein	protein-coding
peak21370	chr17	82975026	82975225	+	0	NA	intron (NM_001009905, intron 6 of 12).2	intron (NM_001009905, intron 6 of 12).2	31863	NR_135466	146712	Hs.607824	NM_001009905	ENSG00000175711	B3GNTL1	3-Gn-T8|B3GNT8|BGnT-8|beta-1|beta3Gn-T8|beta3GnTL1	UDP-GlcNAc:betaGal beta-1,3-N-acetylglucosaminyltransferase like 1	protein-coding
peak1506	chr1	54691739	54692034	+	0	NA	intron (NM_001039464, intron 15 of 23)	intron (NM_001039464, intron 15 of 23)	-23936	NM_001291333	7268	Hs.412482	NM_004623	ENSG00000243725	TTC4	CNS1	tetratricopeptide repeat domain 4	protein-coding
peak15857	chr15	43824379	43824929	+	0	NA	promoter-TSS (NM_005926)	promoter-TSS (NM_005926)	36	NM_005926	4236	Hs.61418	NM_005926	ENSG00000140259	MFAP1	AMP	microfibril associated protein 1	protein-coding
peak1117	chr1	37231992	37232191	+	0	NA	Intergenic	L1M3e|LINE|L1	70528	NR_036217	100422898		NR_036217	ENSG00000264698	MIR4255	-	microRNA 4255	ncRNA
peak22532	chr19	2223933	2224332	+	0	NA	intron (NM_032482, intron 25 of 27)	intron (NM_032482, intron 25 of 27)	10017	NR_031596	100302283		NR_031596	ENSG00000221411	MIR1227	MIRN1227|hsa-mir-1227|mir-1227	microRNA 1227	ncRNA
peak30150	chr21	8235273	8235503	+	0	NA	intron (NR_003287, intron 1 of 2)	MER39B|LTR|ERV1	-14117	NR_128716	103504739		NR_128716	ENSG00000277379	MIR6724-3	hsa-mir-6724-3	microRNA 6724-3	ncRNA
peak30111	chr21	7097144	7097802	+	0	NA	Intergenic	Intergenic	33047	NM_001322975	102723360	Hs.743984	NM_001322975		LOC102723360	-	uncharacterized LOC102723360	protein-coding
peak29725	chr20	51464008	51464422	+	0	NA	intron (NM_012340, intron 5 of 10)	intron (NM_012340, intron 5 of 10)	-11238	NR_036162	100422889		NR_036162	ENSG00000266761	MIR3194	mir-3194	microRNA 3194	ncRNA
peak11239	chr12	66303596	66303905	+	0	NA	intron (NM_001370285, intron 1 of 12)	intron (NM_001370285, intron 1 of 12)	1205	NR_135080	92797	Hs.505941	NM_033647	ENSG00000127311	HELB	DHB|hDHB	DNA helicase B	protein-coding
peak20494	chr17	50181698	50181906	+	0	NA	Intergenic	Intergenic	-9326	NR_024192	373861	Hs.25934	NM_194072		HILS1	H1.9	histone linker H1 domain, spermatid-specific 1 (pseudogene)	pseudo
peak2660	chr1	123393568	123393865	+	0	NA	Intergenic	ALR/Alpha|Satellite|centr	1874604	NR_003955	647121	Hs.697682	NR_003955	ENSG00000231752	EMBP1	-	embigin pseudogene 1	pseudo
peak5521	chr10	14009385	14009951	+	0	NA	intron (NM_018027, intron 2 of 24)	intron (NM_018027, intron 2 of 24)	-1118	NM_001318336	55691	Hs.330463	NM_018027	ENSG00000151474	FRMD4A	CCAFCA|FRMD4|bA295P9.4	FERM domain containing 4A	protein-coding
peak6806	chr10	92604858	92605319	+	0	NA	intron (NM_004523, intron 1 of 21)	intron (NM_004523, intron 1 of 21)	11958	NM_004523	3832	Hs.8878	NM_004523	ENSG00000138160	KIF11	EG5|HKSP|KNSL1|MCLMR|TRIP5	kinesin family member 11	protein-coding
peak4969	chr1	235855832	235856427	+	0	NA	intron (NR_102436, intron 1 of 3)	intron (NR_102436, intron 1 of 3)	-3069	NR_031718	100302139		NR_031718	ENSG00000222831	MIR1537	MIRN1537|hsa-mir-1537|mir-1537	microRNA 1537	ncRNA
peak28481	chr2	238185609	238185887	+	0	NA	intron (NM_030768, intron 5 of 11)	AluY|SINE|Alu	17947	NM_030768	80895	Hs.92033	NM_030768	ENSG00000132323	ILKAP	ILKAP2|ILKAP3|PP2C-DELTA|PPM1O	ILK associated serine/threonine phosphatase	protein-coding
peak32302	chr3	16364356	16364569	+	0	NA	intron (NM_015150, intron 6 of 9)	L2a|LINE|L2	99250	NR_148220	92106	Hs.655449	NM_138381	ENSG00000154814	OXNAD1	-	oxidoreductase NAD binding domain containing 1	protein-coding
peak43869	chr7	127091611	127091829	+	0	NA	intron (NM_001371085, intron 3 of 10)	intron (NM_001371085, intron 3 of 10)	-33536	NR_030323	693177		NR_030323	ENSG00000207692	MIR592	MIRN592|hsa-mir-592|mir-592	microRNA 592	ncRNA
peak28507	chr2	239184617	239185161	+	0	NA	intron (NM_006037, intron 4 of 26)	intron (NM_006037, intron 4 of 26)	10568	NR_026664	85009	Hs.744565	NM_032923		MGC16025	-	uncharacterized LOC85009	ncRNA
peak11887	chr12	112752379	112752669	+	0	NA	intron (NM_001347952, intron 1 of 21)	intron (NM_001347952, intron 1 of 21)	-39014	NM_001347953	22895	Hs.21239	NM_014954	ENSG00000089169	RPH3A	-	rabphilin 3A	protein-coding
peak46179	chr8	125608007	125608206	+	0	NA	Intergenic	Intergenic	175897	NM_001282985	10221	Hs.444947	NM_025195	ENSG00000173334	TRIB1	C8FW|GIG-2|GIG2|SKIP1|TRB-1|TRB1	tribbles pseudokinase 1	protein-coding
peak15336	chr14_GL000194v1_random	190604	190882	+	0	NA	Intergenic	SVA_D|Retroposon|SVA	-75670	NR_046442	727764	Hs.626311	NM_001190825	ENSG00000277400	MAFIP	MIP|TEKT4P4|pp5644	MAFF interacting protein (pseudogene)	pseudo
peak28237	chr2	226849306	226849514	+	0	NA	intron (NM_001167608, intron 3 of 8)	intron (NM_001167608, intron 3 of 8)	13356	NM_001349072	84236	Hs.471514	NM_032276	ENSG00000144468	RHBDD1	RHBDL4|RRP4	rhomboid domain containing 1	protein-coding
peak22065	chr18	57642180	57642646	+	0	NA	intron (NM_001242804, intron 2 of 2)	LTR12C|LTR|ERV1	12082	NM_001242804	100505549	Hs.660645	NM_001242804		LOC100505549	-	uncharacterized LOC100505549	protein-coding
peak1145	chr1	38030067	38030359	+	0	NA	Intergenic	UCON80_AMi|Unknown|Unknown	16580	NM_002699	5453	Hs.1837	NM_002699	ENSG00000185668	POU3F1	OCT6|OTF6|SCIP	POU class 3 homeobox 1	protein-coding
peak1661	chr1	67158938	67159326	+	0	NA	Intergenic	Intergenic	-7322	NM_144701	149233	Hs.677426	NM_144701	ENSG00000162594	IL23R	-	interleukin 23 receptor	protein-coding
peak29836	chr20	57483300	57483499	+	0	NA	Intergenic	THE1A|LTR|ERVL-MaLR	41468	NR_072975	140690	Hs.131543	NM_080618	ENSG00000124092	CTCFL	BORIS|CT27|CTCF-T|HMGB1L1|dJ579F20.2	CCCTC-binding factor like	protein-coding
peak11838	chr12	110824528	110824727	+	0	NA	Intergenic	GA-rich|Low_complexity|Low_complexity	-22360	NM_152591	160762	Hs.437141	NM_152591	ENSG00000173093	CCDC63	ODA5	coiled-coil domain containing 63	protein-coding
peak6914	chr10	98044396	98044609	+	0	NA	Intergenic	Intergenic	-13674	NM_001206528	55118	Hs.500736	NM_018058	ENSG00000095713	CRTAC1	ASPIC|ASPIC1|CEP-68|CEP68|LOTUS	cartilage acidic protein 1	protein-coding
peak48687	chrUn_GL000216v2	136441	136702	+	0	NA	NA	BSR/Beta|Satellite|Satellite	NA	NA
peak11245	chr12	67122755	67122954	+	0	NA	Intergenic	Intergenic	-26570	NR_120490	102724421	Hs.135774	NR_120490	ENSG00000257083	LOC102724421	-	uncharacterized LOC102724421	ncRNA
peak30346	chr21	25396246	25396700	+	0	NA	intron (NR_024027, intron 4 of 4)	intron (NR_024027, intron 4 of 4)	35228	NR_024027	54072	Hs.234016	NM_058184	ENSG00000185433	LINC00158	C21orf42|NCRNA00158	long intergenic non-protein coding RNA 158	ncRNA
peak34741	chr3	197253676	197253875	+	0	NA	intron (NM_001366216, intron 4 of 23)	L1MD1|LINE|L1	40173	NR_039960	100616216		NR_039960	ENSG00000265850	MIR4797	-	microRNA 4797	ncRNA
peak8896	chr11	68340376	68340728	+	0	NA	intron (NM_002335, intron 1 of 22)	MIRc|SINE|MIR	27961	NM_001291902	4041	Hs.6347	NM_002335	ENSG00000162337	LRP5	BMND1|EVR1|EVR4|HBM|LR3|LRP-5|LRP-7|LRP7|OPPG|OPS|OPTA1|PCLD4|VBCH2	LDL receptor related protein 5	protein-coding
peak15163	chr14	102819174	102819584	+	0	NA	intron (NM_001199427, intron 1 of 7)	intron (NM_001199427, intron 1 of 7)	41900	NM_145725	7187	Hs.510528	NM_003300	ENSG00000131323	TRAF3	CAP-1|CAP1|CD40bp|CRAF1|IIAE5|LAP1|RNF118	TNF receptor associated factor 3	protein-coding
peak3110	chr1	146722586	146722785	+	0	NA	intron (NR_103556, intron 27 of 55)	L1HS|LINE|L1	-215860	NM_001278141	149013	Hs.666981	NM_001278141	ENSG00000268043	NBPF12	COAS1|KIAA1245	NBPF member 12	protein-coding
peak101	chr1	1778770	1779057	+	0	NA	promoter-TSS (NM_001198993)	promoter-TSS (NM_001198993)	-97	NM_001198993	65220	Hs.654792	NM_023018	ENSG00000008130	NADK	dJ283E3.1	NAD kinase	protein-coding
peak27672	chr2	190670435	190671033	+	0	NA	intron (NM_001321314, intron 2 of 6)	intron (NM_001321314, intron 2 of 6)	11576	NM_001321314	4664	Hs.107474	NM_005966	ENSG00000138386	NAB1	-	NGFI-A binding protein 1	protein-coding
peak49847	chrX	107603109	107603361	+	0	NA	exon (NM_032428, exon 16 of 16)	exon (NM_032428, exon 16 of 16)	-25189	NM_002764	5631	Hs.56	NM_002764	ENSG00000147224	PRPS1	ARTS|CMTX5|DFN2|DFNX1|PPRibP|PRS-I|PRSI	phosphoribosyl pyrophosphate synthetase 1	protein-coding
peak15272	chr14	105711772	105711971	+	0	NA	Intergenic	Intergenic	-39064	NR_046211	2003	Hs.744419	NR_046211		ELK2AP	ELK2|ELK2.1|ELK2P1	ETS transcription factor ELK2A, pseudogene	pseudo
peak22404	chr19	649904	650133	+	0	NA	intron (NM_194460, intron 5 of 8)	intron (NM_194460, intron 5 of 8)	10092	NM_020637	27006	Hs.248087	NM_020637	ENSG00000070388	FGF22	-	fibroblast growth factor 22	protein-coding
peak26424	chr2	101272489	101272725	+	0	NA	TTS (NR_003070)	TTS (NR_003070)	442	NR_003070	692205	Hs.656503	NR_003070	ENSG00000212283	SNORD89	HBII-289	small nucleolar RNA, C/D box 89	snoRNA
peak50409	chrY	11531880	11532210	+	0	NA	Intergenic	(AATGGAATGG)n|Simple_repeat|Simple_repeat	889545	NR_033667	352887	Hs.546221	NR_033667	ENSG00000206159	GYG2P1	GYG2P	glycogenin 2 pseudogene 1	pseudo
peak368	chr1	11522468	11523011	+	0	NA	intron (NM_020780, intron 10 of 20)	intron (NM_020780, intron 10 of 20)	43584	NM_020780	57540	Hs.202355	NM_020780	ENSG00000204624	DISP3	PTCHD2	dispatched RND transporter family member 3	protein-coding
peak13305	chr13	75518871	75519070	+	0	NA	Intergenic	LTR12C|LTR|ERV1	18902	NM_001287393	170622	Hs.508266	NM_203495	ENSG00000188243	COMMD6	Acrg	COMM domain containing 6	protein-coding
peak16123	chr15	60816117	60816558	+	0	NA	intron (NM_134261, intron 1 of 10)	intron (NM_134261, intron 1 of 10)	134768	NR_120318	100996876	Hs.511626	NR_120318		RORA-AS2	-	RORA antisense RNA 2	ncRNA
peak22095	chr18	59818779	59819265	+	0	NA	Intergenic	L1PA10|LINE|L1	-80974	NM_021127	5366	Hs.96	NM_021127	ENSG00000141682	PMAIP1	APR|NOXA	phorbol-12-myristate-13-acetate-induced protein 1	protein-coding
peak15160	chr14	102789470	102789694	+	0	NA	intron (NM_001199427, intron 1 of 7)	U13|snRNA|snRNA	12103	NM_145725	7187	Hs.510528	NM_003300	ENSG00000131323	TRAF3	CAP-1|CAP1|CD40bp|CRAF1|IIAE5|LAP1|RNF118	TNF receptor associated factor 3	protein-coding
peak22857	chr19	9151348	9151745	+	0	NA	intron (NR_102435, intron 1 of 6)	intron (NR_102435, intron 1 of 6)	11149	NM_020933	57693	Hs.465829	NM_020933	ENSG00000130803	ZNF317	-	zinc finger protein 317	protein-coding
peak5386	chr10	6804400	6804599	+	0	NA	intron (NR_038291, intron 2 of 4)	L1PA3|LINE|L1	24901	NR_038291	100507127	Hs.498571	NR_038291	ENSG00000238266	LINC00707	-	long intergenic non-protein coding RNA 707	ncRNA
peak40589	chr6	59383175	59383416	+	0	NA	Intergenic	ALR/Alpha|Satellite|centr	-1421849	NR_132997	106660613	Hs.561539	NR_003660	ENSG00000283352	LINC00680-GUSBP4	-	LINC00680-GUSBP4 readthrough	pseudo
peak12500	chr13	17375522	17375908	+	0	NA	Intergenic	ALR/Alpha|Satellite|centr	-819582	NR_027278	26080	Hs.448583	NR_027278	ENSG00000279516	FAM230C	LINC00281|NCRNA00281	family with sequence similarity 230 member C	ncRNA
peak36514	chr4	157575542	157575741	+	0	NA	non-coding (NR_026992, exon 3 of 3)	non-coding (NR_026992, exon 3 of 3)	3151	NR_026992	340017	Hs.428275	NR_026992	ENSG00000234111	LINC02433	-	long intergenic non-protein coding RNA 2433	ncRNA
peak27952	chr2	203994725	203995096	+	0	NA	Intergenic	MIRb|SINE|MIR	58162	NM_012092	29851	Hs.56247	NM_012092	ENSG00000163600	ICOS	AILIM|CD278|CVID1	inducible T cell costimulator	protein-coding
peak46028	chr8	115564782	115565179	+	0	NA	intron (NM_001282902, intron 4 of 5)	intron (NM_001282902, intron 4 of 5)	103033	NM_001282902	7227	Hs.657018	NM_014112	ENSG00000104447	TRPS1	GC79|LGCR	transcriptional repressor GATA binding 1	protein-coding
peak12511	chr13	17445379	17445632	+	0	NA	Intergenic	ALR/Alpha|Satellite|centr	-749792	NR_027278	26080	Hs.448583	NR_027278	ENSG00000279516	FAM230C	LINC00281|NCRNA00281	family with sequence similarity 230 member C	ncRNA
peak12343	chr12	132362126	132362325	+	0	NA	Intergenic	CpG	32375	NR_120467	101928416		NR_120467	ENSG00000255916	LOC101928416	-	uncharacterized LOC101928416	ncRNA
peak43392	chr7	88396192	88396391	+	0	NA	Intergenic	Intergenic	-89397	NM_001205315	79689	Hs.521008	NM_024636	ENSG00000127954	STEAP4	STAMP2|SchLAH|TIARP|TNFAIP9	STEAP4 metalloreductase	protein-coding
peak9027	chr11	73779330	73779979	+	0	NA	Intergenic	CpG	-8220	NR_134661	51642	Hs.503239	NM_016055	ENSG00000175581	MRPL48	CGI-118|HSPC290|L48MT|MRP-L48	mitochondrial ribosomal protein L48	protein-coding
peak17471	chr16	18783097	18783397	+	0	NA	intron (NM_001030009, intron 4 of 4)	intron (NM_001030009, intron 4 of 4)	7087	NM_001019	6210	Hs.370504	NM_001019	ENSG00000134419	RPS15A	DBA20|S15a	ribosomal protein S15a	protein-coding
peak42720	chr7	36019719	36019968	+	0	NA	Intergenic	Intergenic	-75467	NR_108089	101928618	Hs.561704	NR_108089	ENSG00000261184	LOC101928618	-	uncharacterized LOC101928618	ncRNA
peak45725	chr8	85200337	85200761	+	0	NA	intron (NM_001083589, intron 1 of 7)	intron (NM_001083589, intron 1 of 7)	12884	NM_001083589	1875	Hs.445758	NM_001951	ENSG00000133740	E2F5	E2F-5	E2F transcription factor 5	protein-coding
peak2742	chr1	123849107	123849448	+	0	NA	Intergenic	ALR/Alpha|Satellite|centr	2330165	NR_003955	647121	Hs.697682	NR_003955	ENSG00000231752	EMBP1	-	embigin pseudogene 1	pseudo
peak36285	chr4	128862573	128863081	+	0	NA	3' UTR (NM_024900, exon 9 of 9)	3' UTR (NM_024900, exon 9 of 9)	50983	NM_001287443	79960	Hs.12420	NM_024900	ENSG00000077684	JADE1	PHF17	jade family PHD finger 1	protein-coding
peak7254	chr10	118839345	118839594	+	0	NA	Intergenic	Intergenic	-84499	NM_153810	143384	Hs.420024	NM_153810	ENSG00000151893	CACUL1	C10orf46|CAC1	CDK2 associated cullin domain 1	protein-coding
peak31294	chr22	31524174	31524497	+	0	NA	intron (NM_001258326, intron 2 of 30)	L1M2|LINE|L1	27799	NM_001258326	9814	Hs.62209	NM_014775	ENSG00000198089	SFI1	PISD|PPP1R139|hSfi1p	SFI1 centrin binding protein	protein-coding
peak43335	chr7	77508852	77509056	+	0	NA	Intergenic	SVA_F|Retroposon|SVA	-28341	NM_002835	5782	Hs.61812	NM_002835	ENSG00000127947	PTPN12	PTP-PEST|PTPG1	protein tyrosine phosphatase non-receptor type 12	protein-coding
peak43161	chr7	69824189	69824890	+	0	NA	intron (NM_015570, intron 1 of 18)	intron (NM_015570, intron 1 of 18)	226064	NM_001127231	26053	Hs.21631	NM_015570	ENSG00000158321	AUTS2	FBRSL2|MRD26	activator of transcription and developmental regulator AUTS2	protein-coding
peak48475	chr9	134729438	134729872	+	0	NA	intron (NM_001278074, intron 6 of 65)	intron (NM_001278074, intron 6 of 65)	-76812	NR_138049	414316	Hs.571561	NR_138049	ENSG00000204011	COL5A1-AS1	C9orf104|bA54A22.4	COL5A1 antisense RNA 1	ncRNA
peak3834	chr1	171069768	171069967	+	0	NA	Intergenic	Intergenic	-21038	NM_001319174	2328	Hs.445350	NM_006894	ENSG00000007933	FMO3	FMOII|TMAU|dJ127D3.1	flavin containing dimethylaniline monoxygenase 3	protein-coding
peak38082	chr5	115978046	115978422	+	0	NA	intron (NM_173800, intron 1 of 19)	intron (NM_173800, intron 1 of 19)	15759	NM_173800	206338	Hs.98288	NM_173800	ENSG00000172901	LVRN	APQ|AQPEP|TAQPEP	laeverin	protein-coding
peak42102	chr7	20242	20483	+	0	NA	Intergenic	Intergenic	129076	NR_134325	102723672	Hs.605204	NR_134325		LOC102723672	-	uncharacterized LOC102723672	ncRNA
peak46443	chr8	141347858	141348057	+	0	NA	Intergenic	Intergenic	7408	NR_024441	731779	Hs.586414	NR_024441	ENSG00000253595	LINC01300	-	long intergenic non-protein coding RNA 1300	ncRNA
peak48474	chr9	134685007	134685206	+	0	NA	intron (NM_001278074, intron 1 of 65)	(ATCC)n|Simple_repeat|Simple_repeat	-32263	NR_138049	414316	Hs.571561	NR_138049	ENSG00000204011	COL5A1-AS1	C9orf104|bA54A22.4	COL5A1 antisense RNA 1	ncRNA
peak2744	chr1	123856369	123856947	+	0	NA	Intergenic	ALR/Alpha|Satellite|centr	2337546	NR_003955	647121	Hs.697682	NR_003955	ENSG00000231752	EMBP1	-	embigin pseudogene 1	pseudo
peak35305	chr4	37948598	37948797	+	0	NA	intron (NM_001253912, intron 2 of 20)	L1MB7|LINE|L1	-11701	NM_006607	10744	Hs.668806	NM_006607	ENSG00000250254	PTTG2	-	pituitary tumor-transforming 2	protein-coding
peak41233	chr6	127593824	127594023	+	0	NA	Intergenic	L1PA2|LINE|L1	16749	NM_001010905	352999	Hs.226268	NM_001010905	ENSG00000184530	C6orf58	LEG1	chromosome 6 open reading frame 58	protein-coding
peak31919	chr22	50681763	50682033	+	0	NA	intron (NM_033517, intron 7 of 21).2	intron (NM_033517, intron 7 of 21).2	7256	NM_033517	85358	Hs.149035	NM_033517	ENSG00000251322	SHANK3	DEL22q13.3|PROSAP2|PSAP2|SCZD15|SPANK-2	SH3 and multiple ankyrin repeat domains 3	protein-coding
peak29720	chr20	51409516	51409784	+	0	NA	intron (NM_012340, intron 9 of 10)	L1MC5|LINE|L1	43327	NR_036162	100422889		NR_036162	ENSG00000266761	MIR3194	mir-3194	microRNA 3194	ncRNA
peak23469	chr19	22521475	22521674	+	0	NA	intron (NR_110427, intron 4 of 4)	(CA)n|Simple_repeat|Simple_repeat	6375	NR_110427	101929124	Hs.589610	NR_110427	ENSG00000260599	LOC101929124	-	uncharacterized LOC101929124	ncRNA
peak39303	chr6	2899635	2899868	+	0	NA	intron (NR_110841, intron 3 of 4)	intron (NR_110841, intron 3 of 4)	3558	NM_004155	5272	Hs.104879	NM_004155	ENSG00000170542	SERPINB9	CAP-3|CAP3|PI-9|PI9	serpin family B member 9	protein-coding
peak20984	chr17	75335492	75335691	+	0	NA	intron (NM_002086, intron 2 of 5)	Tigger10|DNA|TcMar-Tigger	-46142	NM_001126122	60386	Hs.514470	NM_021734	ENSG00000125454	SLC25A19	DNC|MCPHA|MUP1|THMD3|THMD4|TPC	solute carrier family 25 member 19	protein-coding
peak13937	chr14	24574100	24574299	+	0	NA	intron (NM_001911, intron 4 of 4)	intron (NM_001911, intron 4 of 4)	2051	NM_001911	1511	Hs.421724	NM_001911	ENSG00000100448	CTSG	CATG|CG	cathepsin G	protein-coding
peak12451	chr13	17010613	17010921	+	0	NA	Intergenic	ALR/Alpha|Satellite|centr	-1184530	NR_027278	26080	Hs.448583	NR_027278	ENSG00000279516	FAM230C	LINC00281|NCRNA00281	family with sequence similarity 230 member C	ncRNA
peak21353	chr17	82764691	82764909	+	0	NA	intron (NM_005993, intron 3 of 38)	intron (NM_005993, intron 3 of 38)	12735	NM_005993	6904	Hs.464391	NM_005993	ENSG00000141556	TBCD	PEBAT|SSD-1|tfcD	tubulin folding cofactor D	protein-coding
peak12155	chr12	123995037	123995435	+	0	NA	intron (NM_001204298, intron 3 of 4)	intron (NM_001204298, intron 3 of 4)	22021	NM_152437	144348	Hs.524828	NM_152437	ENSG00000179195	ZNF664	ZFOC1|ZNF176	zinc finger protein 664	protein-coding
peak26644	chr2	112566165	112566364	+	0	NA	intron (NM_019014, intron 10 of 14)	L1MC4|LINE|L1	-18183	NM_001304353	84269	Hs.375707	NM_032309	ENSG00000125611	CHCHD5	C2orf9|CHTM1|MIC14|MIX14	coiled-coil-helix-coiled-coil-helix domain containing 5	protein-coding
peak10117	chr12	6444782	6444981	+	0	NA	promoter-TSS (NM_001242)	promoter-TSS (NM_001242)	-4	NM_001242	939	Hs.355307	NM_001242	ENSG00000139193	CD27	S152|S152. LPFS2|T14|TNFRSF7|Tp55	CD27 molecule	protein-coding
peak13582	chr13	109383303	109383502	+	0	NA	Intergenic	Intergenic	-17294	NR_126361	104326054	Hs.569298	NR_126361	ENSG00000229792	LINC00399	TCONS_00021596	long intergenic non-protein coding RNA 399	ncRNA
peak40594	chr6	59537112	59537340	+	0	NA	Intergenic	ALR/Alpha|Satellite|centr	-1575780	NR_132997	106660613	Hs.561539	NR_003660	ENSG00000283352	LINC00680-GUSBP4	-	LINC00680-GUSBP4 readthrough	pseudo
peak738	chr1	25675838	25676431	+	0	NA	intron (NM_020379, intron 1 of 11)	intron (NM_020379, intron 1 of 11)	58666	NM_001289010	57134	Hs.197043	NM_020379	ENSG00000117643	MAN1C1	HMIC|MAN1A3|MAN1C|pp6318	mannosidase alpha class 1C member 1	protein-coding
peak40592	chr6	59484359	59484913	+	0	NA	Intergenic	ALR/Alpha|Satellite|centr	-1523190	NR_132997	106660613	Hs.561539	NR_003660	ENSG00000283352	LINC00680-GUSBP4	-	LINC00680-GUSBP4 readthrough	pseudo
peak11594	chr12	96377632	96378276	+	0	NA	intron (NM_002595, intron 1 of 16)	AluY|SINE|Alu	22485	NM_001170464	5128	Hs.506415	NM_002595	ENSG00000059758	CDK17	PCTAIRE2|PCTK2	cyclin dependent kinase 17	protein-coding
peak3494	chr1	156581850	156582115	+	0	NA	exon (NM_001105669, exon 1 of 10)	exon (NM_001105669, exon 1 of 10)	617	NM_001105669	164118	Hs.447851	NM_001105669	ENSG00000187862	TTC24	-	tetratricopeptide repeat domain 24	protein-coding
peak40748	chr6	83408987	83409194	+	0	NA	intron (NM_002395, intron 1 of 13)	MLT1A0|LTR|ERVL-MaLR	21961	NM_002395	4199	Hs.21160	NM_002395	ENSG00000065833	ME1	HUMNDME|MES	malic enzyme 1	protein-coding
peak25140	chr2	25403505	25403856	+	0	NA	intron (NM_001351385, intron 14 of 17)	intron (NM_001351385, intron 14 of 17)	-61090	NM_175630	1788	Hs.515840	NM_022552	ENSG00000119772	DNMT3A	DNMT3A2|M.HsaIIIA|TBRS	DNA methyltransferase 3 alpha	protein-coding
peak24755	chr2	1767446	1767645	+	0	NA	Intergenic	MER77|LTR|ERVL	-23030	NM_012293	7837	Hs.332197	NM_012293	ENSG00000130508	PXDN	ASGD7|COPOA|D2S448|D2S448E|MG50|PRG2|PXN|VPO	peroxidasin	protein-coding
peak46733	chr9	6080181	6080728	+	0	NA	Intergenic	Intergenic	-64830	NM_001243203	26953	Hs.167496	NM_012416	ENSG00000137040	RANBP6	-	RAN binding protein 6	protein-coding
peak29348	chr20	35893996	35894276	+	0	NA	intron (NM_016436, intron 9 of 17)	L3|LINE|CR1	60490	NM_033630	51282	Hs.584909	NM_016558	ENSG00000171222	SCAND1	RAZ1|SDP1	SCAN domain containing 1	protein-coding
peak41888	chr6	160456673	160456956	+	0	NA	Intergenic	(TGG)n|Simple_repeat|Simple_repeat	54310	NR_028092	80350	Hs.654503	NM_024492	ENSG00000213071	LPAL2	APOA2|APOAL|APOARGC|apo(a)rg-C	lipoprotein(a) like 2, pseudogene	pseudo
peak16074	chr15	59104716	59105267	+	0	NA	promoter-TSS (NM_004701)	promoter-TSS (NM_004701)	-155	NM_004701	9133	Hs.194698	NM_004701	ENSG00000157456	CCNB2	HsT17299	cyclin B2	protein-coding
peak33691	chr3	123492135	123492623	+	0	NA	3' UTR (NM_198402, exon 7 of 7)	3' UTR (NM_198402, exon 7 of 7)	-43834	NM_183357	111	Hs.593292	NM_183357	ENSG00000173175	ADCY5	AC5|FDFM	adenylate cyclase 5	protein-coding
peak13216	chr13	55924896	55925095	+	0	NA	Intergenic	L1MB8|LINE|L1	750541	NR_049804	100846996		NR_049804	ENSG00000264387	MIR5007	-	microRNA 5007	ncRNA
peak21643	chr18	13266670	13267165	+	0	NA	intron (NM_181482, intron 1 of 5)	Tigger10|DNA|TcMar-Tigger	-11188	NM_181481	753	Hs.697787	NM_004338	ENSG00000168675	LDLRAD4	C18orf1	low density lipoprotein receptor class A domain containing 4	protein-coding
peak34033	chr3	143785413	143785630	+	0	NA	intron (NM_173653, intron 4 of 15)	MLT1H|LTR|ERVL-MaLR	62947	NM_173653	285195	Hs.302257	NM_173653	ENSG00000181804	SLC9A9	AUTS16|NHE9	solute carrier family 9 member A9	protein-coding
peak19175	chr17	5781727	5781926	+	0	NA	intron (NR_040000, intron 1 of 3)	intron (NR_040000, intron 1 of 3)	9592	NR_040000	339166	Hs.736088	NR_040000	ENSG00000284837	LOC339166	-	uncharacterized LOC339166	ncRNA
peak14730	chr14	82011606	82011805	+	0	NA	Intergenic	L1PA15-16|LINE|L1	-268567	NR_146498	102724294		NR_146498	ENSG00000258718	LINC02311	-	long intergenic non-protein coding RNA 2311	ncRNA
peak21714	chr18	22397890	22398128	+	0	NA	Intergenic	AluSq|SINE|Alu	19906	NM_172241	64693	Hs.406709	NM_022663	ENSG00000212710	CTAGE1	CT21.1|CT21.2|CTAGE|CTAGE-1|CTAGE-2	cutaneous T cell lymphoma-associated antigen 1	protein-coding
peak31534	chr22	39490153	39490462	+	0	NA	3' UTR (NM_001098270, exon 1 of 1)	3' UTR (NM_001098270, exon 1 of 1)	3083	NM_001098270	4248	Hs.276808	NM_002409	ENSG00000128268	MGAT3	GNT-III|GNT3	mannosyl (beta-1,4-)-glycoprotein beta-1,4-N-acetylglucosaminyltransferase	protein-coding
peak27326	chr2	162579206	162579405	+	0	NA	intron (NM_033272, intron 2 of 15)	intron (NM_033272, intron 2 of 15)	-189631	NR_110258	101929570	Hs.470445	NR_110258	ENSG00000237750	LOC101929570	-	uncharacterized LOC101929570	ncRNA
peak16856	chr15	93141262	93141811	+	0	NA	Intergenic	Intergenic	-52325	NM_020211	56963	Hs.271277	NM_020211	ENSG00000182175	RGMA	RGM	repulsive guidance molecule BMP co-receptor a	protein-coding
peak40581	chr6	59193615	59194106	+	0	NA	Intergenic	ALR/Alpha|Satellite|centr	-1232414	NR_132997	106660613	Hs.561539	NR_003660	ENSG00000283352	LINC00680-GUSBP4	-	LINC00680-GUSBP4 readthrough	pseudo
peak49844	chrX	107451809	107452054	+	0	NA	Intergenic	Intergenic	-70519	NM_032428	84443	Hs.496546	NM_032428	ENSG00000147234	FRMPD3	-	FERM and PDZ domain containing 3	protein-coding
peak40601	chr6	59664834	59665097	+	0	NA	Intergenic	ALR/Alpha|Satellite|centr	-1703519	NR_132997	106660613	Hs.561539	NR_003660	ENSG00000283352	LINC00680-GUSBP4	-	LINC00680-GUSBP4 readthrough	pseudo
peak33186	chr3	71493454	71493872	+	0	NA	intron (NR_146142, intron 2 of 19)	intron (NR_146142, intron 2 of 19)	48426	NR_031697	100302112		NR_031697	ENSG00000221264	MIR1284	MIRN1284|hsa-mir-1284|mir-1284	microRNA 1284	ncRNA
peak15193	chr14	103910104	103910615	+	0	NA	Intergenic	Intergenic	11170	NM_001127393	9556	Hs.109052	NM_004894	ENSG00000156411	ATP5MPL	6.8PL|C14orf2|MLQ|MP68|PLPM	ATP synthase membrane subunit 6.8PL	protein-coding
peak27424	chr2	171409340	171409625	+	0	NA	intron (NM_024770, intron 1 of 9)	MER76|LTR|ERVL	24508	NM_001321162	79828	Hs.135146	NM_024770	ENSG00000123600	METTL8	TIP	methyltransferase like 8	protein-coding
peak30344	chr21	25298872	25299224	+	0	NA	Intergenic	Intergenic	132653	NR_024027	54072	Hs.234016	NM_058184	ENSG00000185433	LINC00158	C21orf42|NCRNA00158	long intergenic non-protein coding RNA 158	ncRNA
peak2763	chr1	123952016	123952215	+	0	NA	Intergenic	ALR/Alpha|Satellite|centr	2433003	NR_003955	647121	Hs.697682	NR_003955	ENSG00000231752	EMBP1	-	embigin pseudogene 1	pseudo
peak4230	chr1	201170418	201171145	+	0	NA	intron (NM_001288564, intron 1 of 5)	CpG	801	NM_001288564	252839	Hs.181444	NM_016456	ENSG00000116857	TMEM9	DERM4|TMEM9A	transmembrane protein 9	protein-coding
peak8148	chr11	34161732	34162011	+	0	NA	intron (NM_145804, intron 10 of 16)	intron (NM_145804, intron 10 of 16)	56242	NM_001144030	55226	Hs.577281	NM_024662	ENSG00000135372	NAT10	ALP|Kre33|NET43	N-acetyltransferase 10	protein-coding
peak20586	chr17	57672332	57672701	+	0	NA	intron (NM_138962, intron 11 of 13)	intron (NM_138962, intron 11 of 13)	-64104	NR_110807	101927539	Hs.680439	NR_110807	ENSG00000263499	LOC101927539	-	uncharacterized LOC101927539	ncRNA
peak30148	chr21	8226277	8226664	+	0	NA	intron (NR_038958, intron 6 of 6)	intron (NR_038958, intron 6 of 6)	12582	NR_003287	100008589		NR_003287		RNA28SN5	RN28S1|RNA28S5	RNA, 28S ribosomal N5	rRNA
peak2317	chr1	114790746	114790955	+	0	NA	Intergenic	SVA_D|Retroposon|SVA	-10165	NR_049741	80143	Hs.709277	NM_025073	ENSG00000052723	SIKE1	SIKE	suppressor of IKBKE 1	protein-coding
peak3724	chr1	165897336	165897718	+	0	NA	intron (NM_012474, intron 4 of 6)	L2|LINE|L2	-10394	NR_037431	100500832		NR_037431	ENSG00000283936	MIR3658	-	microRNA 3658	ncRNA
peak2454	chr1	121263896	121264194	+	0	NA	intron (NM_001271872, intron 2 of 9)	MIRc|SINE|MIR	79070	NM_001271872	653464	Hs.497575	NM_001271872	ENSG00000171943	SRGAP2C	SRGAP2P1	SLIT-ROBO Rho GTPase activating protein 2C	protein-coding
peak9252	chr11	92705288	92706029	+	0	NA	intron (NM_001008781, intron 3 of 24)	(GTG)n|Simple_repeat|Simple_repeat	209970	NR_135091	105369431	Hs.532389	NR_135091		LINC02746	-	long intergenic non-protein coding RNA 2746	ncRNA
peak2080	chr1	101745167	101745366	+	0	NA	Intergenic	Intergenic	101814	NR_110212	118427	Hs.484475	NM_058170	ENSG00000118733	OLFM3	NOE3|NOELIN3|OPTIMEDIN	olfactomedin 3	protein-coding
peak48026	chr9	121744372	121744571	+	0	NA	intron (NM_138709, intron 1 of 13)	intron (NM_138709, intron 1 of 13)	1686	NM_138709	153090	Hs.522378	NM_032552	ENSG00000136848	DAB2IP	AF9Q34|AIP-1|AIP1|DIP1/2	DAB2 interacting protein	protein-coding
peak2765	chr1	123955235	123955434	+	0	NA	Intergenic	ALR/Alpha|Satellite|centr	2436222	NR_003955	647121	Hs.697682	NR_003955	ENSG00000231752	EMBP1	-	embigin pseudogene 1	pseudo
peak36279	chr4	128590144	128590507	+	0	NA	Intergenic	Intergenic	162309	NR_125882	100507487	Hs.549644	NR_125882	ENSG00000251432	LINC02615	-	long intergenic non-protein coding RNA 2615	ncRNA
peak5691	chr10	23789903	23790102	+	0	NA	intron (NM_001098500, intron 1 of 18)	(ATATGCAC)n|Simple_repeat|Simple_repeat	95275	NM_001098500	56243	Hs.445885	NM_019590	ENSG00000120549	KIAA1217	ETL4|SKT	KIAA1217	protein-coding
peak188	chr1	3868503	3868728	+	0	NA	intron (NR_135152, intron 4 of 6)	(CATAC)n|Simple_repeat|Simple_repeat	11139	NR_104222	1677	Hs.133089	NM_004402	ENSG00000169598	DFFB	CAD|CPAN|DFF-40|DFF2|DFF40	DNA fragmentation factor subunit beta	protein-coding
peak27535	chr2	176965950	176966149	+	0	NA	Intergenic	Intergenic	246362	NR_157853	105373759		NR_157853		LOC105373759	-	uncharacterized LOC105373759	ncRNA
peak12444	chr13	16940302	16940606	+	0	NA	Intergenic	ALR/Alpha|Satellite|centr	-1254843	NR_027278	26080	Hs.448583	NR_027278	ENSG00000279516	FAM230C	LINC00281|NCRNA00281	family with sequence similarity 230 member C	ncRNA
peak18327	chr16	68118848	68119261	+	0	NA	intron (NM_004555, intron 1 of 10)	AluY|SINE|Alu	33684	NM_004555	4775	Hs.436585	NM_004555	ENSG00000072736	NFATC3	NF-AT4c|NFAT4|NFATX	nuclear factor of activated T cells 3	protein-coding
peak14586	chr14	73770478	73770850	+	0	NA	intron (NM_001043318, intron 1 of 11)	intron (NM_001043318, intron 1 of 11)	-10361	NM_001367710	91748	Hs.594157	NM_194278	ENSG00000156030	ELMSAN1	C14orf117|C14orf43|LSR68|MIDEAS|c14_5541	ELM2 and Myb/SANT domain containing 1	protein-coding
peak6289	chr10	60708693	60709152	+	0	NA	intron (NM_001204403, intron 1 of 43)	L1MCa|LINE|L1	24606	NM_001204403	288	Hs.499725	NM_001149	ENSG00000151150	ANK3	ANKYRIN-G|MRT37	ankyrin 3	protein-coding
peak27781	chr2	197022801	197023000	+	0	NA	intron (NM_001367496, intron 17 of 27)	L2a|LINE|L2	-96193	NM_001321099	80055	Hs.229988	NM_024989	ENSG00000197121	PGAP1	Bst1|ISPD3024|MRT42|SPG67	post-GPI attachment to proteins 1	protein-coding
peak2614	chr1	123127118	123127450	+	0	NA	Intergenic	ALR/Alpha|Satellite|centr	1608172	NR_003955	647121	Hs.697682	NR_003955	ENSG00000231752	EMBP1	-	embigin pseudogene 1	pseudo
peak8512	chr11	60987954	60988190	+	0	NA	intron (NM_001254751, intron 1 of 10)	MIRb|SINE|MIR	16392	NR_045638	923	Hs.744366	NM_006725	ENSG00000013725	CD6	TP120	CD6 molecule	protein-coding
peak35726	chr4	75131738	75131937	+	0	NA	Intergenic	L1PA2|LINE|L1	-47129	NR_149051	105377283	Hs.103159	NR_149051		LINC02562	-	long intergenic non-protein coding RNA 2562	ncRNA
peak23471	chr19	22745396	22745595	+	0	NA	Intergenic	LTR17|LTR|ERV1	38656	NM_001080409	7652	Hs.737077	NM_001080409	ENSG00000213973	ZNF99	C19orf9|F8281	zinc finger protein 99	protein-coding
peak8797	chr11	66317788	66318223	+	0	NA	promoter-TSS (NM_020404)	promoter-TSS (NM_020404)	-961	NM_020404	57124	Hs.195727	NM_020404	ENSG00000174807	CD248	CD164L1|TEM1	CD248 molecule	protein-coding
peak27079	chr2	143566711	143566910	+	0	NA	intron (NM_018460, intron 11 of 13)	L2a|LINE|L2	-370257	NR_110237	101928386	Hs.668251	NR_110237	ENSG00000232377	LOC101928386	-	uncharacterized LOC101928386	ncRNA
peak12909	chr13	38417705	38418032	+	0	NA	Intergenic	L1MC1|LINE|L1	68017	NM_001286706	51569	Hs.643655	NM_016617	ENSG00000120686	UFM1	BM-002|C13orf20|HLD14	ubiquitin fold modifier 1	protein-coding
peak15524	chr15	26156704	26157125	+	0	NA	Intergenic	Intergenic	41101	NR_038851	503519	Hs.371380	NR_038851	ENSG00000259150	LINC00929	-	long intergenic non-protein coding RNA 929	ncRNA
peak3875	chr1	172895211	172895484	+	0	NA	Intergenic	Tigger10|DNA|TcMar-Tigger	155616	NM_005092	8995	Hs.248197	NM_005092	ENSG00000120337	TNFSF18	AITRL|GITRL|TL6|TNLG2A|hGITRL	TNF superfamily member 18	protein-coding
peak37432	chr5	58422049	58422248	+	0	NA	Intergenic	Intergenic	37938	NM_006622	10769	Hs.398157	NM_006622	ENSG00000145632	PLK2	SNK|hPlk2|hSNK	polo like kinase 2	protein-coding
peak20360	chr17	47220414	47221051	+	0	NA	intron (NM_001002841, intron 4 of 7)	intron (NM_001002841, intron 4 of 7)	11384	NM_002476	4635	Hs.463300	NM_002476	ENSG00000198336	MYL4	ALC1|AMLC|GT1|PRO1957	myosin light chain 4	protein-coding
peak14930	chr14	93747790	93747989	+	0	NA	intron (NM_178013, intron 3 of 4)	(TG)n|Simple_repeat|Simple_repeat	40596	NM_178013	145270	Hs.432401	NM_178004	ENSG00000175785	PRIMA1	PRIMA	proline rich membrane anchor 1	protein-coding
peak26594	chr2	111286008	111286207	+	0	NA	intron (NR_136165, intron 2 of 3)	L1MEc|LINE|L1	34979	NR_039636	100616341		NR_039636	ENSG00000266139	MIR4435-2	mir-4435-2	microRNA 4435-2	ncRNA
peak35391	chr4	40566753	40567017	+	0	NA	intron (NM_001371114, intron 1 of 5)	FLAM_C|SINE|Alu	-50900	NM_019027	54502	Hs.518727	NM_019027	ENSG00000163694	RBM47	NET18	RNA binding motif protein 47	protein-coding
peak502	chr1	16709442	16709641	+	0	NA	intron (NR_026567, intron 1 of 10)	intron (NR_026567, intron 1 of 10)	10616	NR_026567	284729	Hs.548239	NR_026567	ENSG00000268869	ESPNP	dJ1182A14.1	espin pseudogene	pseudo
peak28110	chr2	218375191	218375446	+	0	NA	Intergenic	L1MD|LINE|L1	-6955	NM_000578	6556	Hs.591607	NM_000578	ENSG00000018280	SLC11A1	LSH|NRAMP|NRAMP1	solute carrier family 11 member 1	protein-coding
peak7217	chr10	114827558	114827933	+	0	NA	intron (NM_001135051, intron 1 of 16)	AluY|SINE|Alu	5965	NM_001135051	57700	Hs.192619	NM_020940	ENSG00000151553	FAM160B1	KIAA1600|bA106M7.3	family with sequence similarity 160 member B1	protein-coding
peak45679	chr8	81061120	81061528	+	0	NA	intron (NM_018440, intron 2 of 8)	intron (NM_018440, intron 2 of 8)	50744	NM_018440	55824	Hs.266175	NM_018440	ENSG00000076641	PAG1	CBP|PAG	phosphoprotein membrane anchor with glycosphingolipid microdomains 1	protein-coding
peak45012	chr8	26575938	26576137	+	0	NA	intron (NM_001197293, intron 1 of 13)	intron (NM_001197293, intron 1 of 13)	-1908	NM_001386	1808	Hs.593187	NM_001386	ENSG00000092964	DPYSL2	CRMP-2|CRMP2|DHPRP2|DRP-2|DRP2|N2A3|ULIP-2|ULIP2	dihydropyrimidinase like 2	protein-coding
peak12638	chr13	19984815	19985359	+	0	NA	intron (NM_003453, intron 3 of 25)	intron (NM_003453, intron 3 of 25)	25273	NR_148365	7750	Hs.507433	NM_003453	ENSG00000121741	ZMYM2	FIM|MYM|RAMP|SCLL|ZNF198	zinc finger MYM-type containing 2	protein-coding
peak18821	chr16	89305844	89306089	+	0	NA	intron (NM_001256182, intron 4 of 13)	CpG	9838	NR_136339	105371414	Hs.657381	NR_136339	ENSG00000260279	LOC105371414	-	uncharacterized LOC105371414	ncRNA
peak7888	chr11	9739146	9739559	+	0	NA	intron (NM_015055, intron 8 of 11)	intron (NM_015055, intron 8 of 11)	-18941	NR_036485	283104	Hs.632156	NR_036485	ENSG00000246273	SBF2-AS1	-	SBF2 antisense RNA 1	ncRNA
peak48264	chr9	129641644	129641853	+	0	NA	intron (NM_001202403, intron 1 of 4)	CpG	403	NM_017873	140459	Hs.125037	NM_017873	ENSG00000148331	ASB6	-	ankyrin repeat and SOCS box containing 6	protein-coding
peak25494	chr2	43296930	43297371	+	0	NA	intron (NM_001083953, intron 31 of 37)	SVA_F|Retroposon|SVA	69939	NR_027251	100129726	Hs.194480	NM_178529	ENSG00000279873	LINC01126	-	long intergenic non-protein coding RNA 1126	ncRNA
peak39397	chr6	6792216	6792415	+	0	NA	Intergenic	Intergenic	-169489	NR_026970	285780	Hs.655737	NM_173675	ENSG00000216863	LY86-AS1	LY86-AS|LY86AS	LY86 antisense RNA 1	ncRNA
peak50354	chrY	10925446	10925653	+	0	NA	Intergenic	(TTCCA)n|Simple_repeat|Simple_repeat	1014751	NR_003593	100101121	Hs.522846	NR_003593	ENSG00000250204	TTTY23B	TTTY23	testis-specific transcript, Y-linked 23B	ncRNA
peak18390	chr16	70404224	70404778	+	0	NA	intron (NM_006927, intron 1 of 6)	L1MB7|LINE|L1	34599	NM_006927	6483	Hs.368611	NM_006927	ENSG00000157350	ST3GAL2	Gal-NAc6S|SIAT4B|ST3GALII|ST3GalA.2	ST3 beta-galactoside alpha-2,3-sialyltransferase 2	protein-coding
peak16748	chr15	89486476	89486675	+	0	NA	intron (NM_001321041, intron 2 of 10)	(GA)n|Simple_repeat|Simple_repeat	10008	NM_001321041	51458	Hs.459284	NM_016321	ENSG00000140519	RHCG	C15orf6|PDRC2|RHGK|SLC42A3	Rh family C glycoprotein	protein-coding
peak45151	chr8	33658768	33658967	+	0	NA	Intergenic	SVA_C|Retroposon|SVA	-58761	NM_001305115	78986	Hs.8719	NM_024025	ENSG00000133878	DUSP26	DSP-4|DUSP24|LDP-4|LDP4|MKP-8|MKP8|NATA1|NEAP|SKRP3	dual specificity phosphatase 26	protein-coding
peak18749	chr16	87956252	87956695	+	0	NA	intron (NM_001173539, intron 1 of 12)	intron (NM_001173539, intron 1 of 12)	-3398	NM_001173542	54971	Hs.461705	NM_017869	ENSG00000172530	BANP	BEND1|SMAR1|SMARBP1	BTG3 associated nuclear protein	protein-coding
peak14709	chr14	80587149	80587708	+	0	NA	intron (NM_152446, intron 19 of 24)	intron (NM_152446, intron 19 of 24)	354310	NR_157142	145508	Hs.162889	NM_152446	ENSG00000100629	CEP128	C14orf145|C14orf61|LEDP/132	centrosomal protein 128	protein-coding
peak4974	chr1	235876553	235876846	+	0	NA	intron (NR_102436, intron 1 of 3)	intron (NR_102436, intron 1 of 3)	7009	NM_001301365	1130	Hs.532411	NM_000081	ENSG00000143669	LYST	CHS|CHS1	lysosomal trafficking regulator	protein-coding
peak25845	chr2	68717247	68717661	+	0	NA	Intergenic	MIRb|SINE|MIR	-17357	NM_001007231	9938	Hs.531807	NM_014882	ENSG00000163219	ARHGAP25	HEL-S-308|KAIA0053	Rho GTPase activating protein 25	protein-coding
peak24719	chr2	604731	605037	+	0	NA	Intergenic	(AC)n|Simple_repeat|Simple_repeat	46683	NR_136169	105373352		NR_136168		LOC105373352	-	uncharacterized LOC105373352	ncRNA
peak21578	chr18	9143669	9144151	+	0	NA	intron (NM_001204056, intron 1 of 11)	intron (NM_001204056, intron 1 of 11)	6347	NM_001204056	23253	Hs.464585	NM_015208	ENSG00000101745	ANKRD12	ANCO-2|ANCO1|GAC-1|Nbla00144	ankyrin repeat domain 12	protein-coding
peak20169	chr17	42338017	42338234	+	0	NA	intron (NM_001369512, intron 6 of 23)	MSR1|Satellite|Satellite	50069	NM_001288720	6776	Hs.437058	NM_003152	ENSG00000126561	STAT5A	MGF|STAT5	signal transducer and activator of transcription 5A	protein-coding
peak29879	chr20	59043426	59043625	+	0	NA	promoter-TSS (NM_016045)	promoter-TSS (NM_016045)	-679	NR_037930	100533975	Hs.656865	NR_037929		SLMO2-ATP5E	-	SLMO2-ATP5E readthrough	ncRNA
peak45655	chr8	80017265	80017464	+	0	NA	intron (NM_014018, intron 1 of 2)	L1MCa|LINE|L1	12895	NM_014018	28957	Hs.521124	NM_014018	ENSG00000147586	MRPS28	HSPC007|MRP-S28|MRP-S35|MRPS35	mitochondrial ribosomal protein S28	protein-coding
peak25269	chr2	29033710	29033909	+	0	NA	intron (NM_001321538, intron 15 of 18)	intron (NM_001321538, intron 15 of 18)	40714	NM_001029883	388939	Hs.354243	NM_001029883	ENSG00000179270	PCARE	C2orf71|RP54	photoreceptor cilium actin regulator	protein-coding
peak1716	chr1	76294464	76294860	+	0	NA	intron (NM_001349108, intron 1 of 3)	intron (NM_001349108, intron 1 of 3)	219916	NM_001349110	256435	Hs.337040	NM_152996	ENSG00000184005	ST6GALNAC3	PRO7177|SIAT7C|ST6GALNACIII|STY	ST6 N-acetylgalactosaminide alpha-2,6-sialyltransferase 3	protein-coding
peak7549	chr10	133175955	133176154	+	0	NA	intron (NM_152643, intron 3 of 29)	(ATGG)n|Simple_repeat|Simple_repeat	15835	NM_152643	85442	Hs.530685	NM_152643	ENSG00000171798	KNDC1	C10orf23|RASGEF2|Very-KIND|bB439H18.3|v-KIND	kinase non-catalytic C-lobe domain containing 1	protein-coding
peak12935	chr13	40485584	40486141	+	0	NA	Intergenic	Intergenic	-4856	NR_024506	646982	Hs.287664	NR_024505	ENSG00000215483	LINC00598	lncFOXO1	long intergenic non-protein coding RNA 598	ncRNA
peak28039	chr2	213284108	213284725	+	0	NA	promoter-TSS (NM_024532)	promoter-TSS (NM_024532)	37	NM_001025436	79582	Hs.743365	NM_024532	ENSG00000144451	SPAG16	PF20|WDR29	sperm associated antigen 16	protein-coding
peak18612	chr16	84051222	84051421	+	0	NA	Intergenic	Intergenic	-9164	NM_001080442	146167		NM_001080442	ENSG00000166558	SLC38A8	FVH2	solute carrier family 38 member 8	protein-coding
peak21533	chr18	4510641	4511129	+	0	NA	Intergenic	(GTG)n|Simple_repeat|Simple_repeat	-55578	NM_004746	9229	Hs.594640	NM_004746	ENSG00000170579	DLGAP1	DAP-1|DAP-1-ALPHA|DAP-1-BETA|DAP1|DLGAP1A|DLGAP1B|GKAP|SAPAP1	DLG associated protein 1	protein-coding
peak44309	chr7	149869910	149870238	+	0	NA	intron (NR_027040, intron 3 of 3)	intron (NR_027040, intron 3 of 3)	-2890	NM_001367793	155066	Hs.556998	NM_145230	ENSG00000171130	ATP6V0E2	ATP6V0E2L|C7orf32	ATPase H+ transporting V0 subunit e2	protein-coding
peak48974	chrX	724691	725515	+	0	NA	Intergenic	Intergenic	100759	NM_006883	6473	Hs.105932	NM_000451	ENSG00000185960	SHOX	GCFX|PHOG|SHOXY|SS	short stature homeobox	protein-coding
peak27671	chr2	190663944	190664191	+	0	NA	intron (NM_001321314, intron 1 of 6)	L1MEd|LINE|L1	4909	NM_001321314	4664	Hs.107474	NM_005966	ENSG00000138386	NAB1	-	NGFI-A binding protein 1	protein-coding
peak37044	chr5	18765076	18765275	+	0	NA	Intergenic	AluYb8|SINE|Alu	957901	NR_134287	646241	Hs.407197	NR_134286		LINC02223	-	long intergenic non-protein coding RNA 2223	ncRNA
peak14032	chr14	35948003	35948646	+	0	NA	Intergenic	Intergenic	121986	NM_032352	84312	Hs.525299	NM_032352	ENSG00000100916	BRMS1L	BRMS1	BRMS1 like transcriptional repressor	protein-coding
peak41546	chr6	143598532	143598731	+	0	NA	Intergenic	Intergenic	-9549	NM_001100166	9749	Hs.102471	NM_014721	ENSG00000112419	PHACTR2	C6orf56	phosphatase and actin regulator 2	protein-coding
peak21013	chr17	75832662	75833021	+	0	NA	intron (NM_199242, intron 25 of 31)	intron (NM_199242, intron 25 of 31)	11876	NM_199242	201294	Hs.41045	NM_199242	ENSG00000092929	UNC13D	FHL3|HLH3|HPLH3|Munc13-4	unc-13 homolog D	protein-coding
peak46588	chr8	144626515	144626714	+	0	NA	intron (NM_001308208, intron 1 of 10)	intron (NM_001308208, intron 1 of 10)	-13111	NM_001308207	80728	Hs.148988	NM_025251	ENSG00000147799	ARHGAP39	CrGAP|Vilse	Rho GTPase activating protein 39	protein-coding
peak24808	chr2	4569654	4569853	+	0	NA	Intergenic	L1M1|LINE|L1	86469	NR_034134	727982	Hs.444391	NR_034134	ENSG00000231532	LINC01249	-	long intergenic non-protein coding RNA 1249	ncRNA
peak21837	chr18	35577265	35577678	+	0	NA	Intergenic	L1MD2|LINE|L1	-14266	NR_039771	100616257		NR_039771	ENSG00000283514	MIR3975	-	microRNA 3975	ncRNA
peak12972	chr13	41428049	41428321	+	0	NA	Intergenic	SATR2|Satellite|Satellite	-14379	NR_002163	100506759	Hs.507861	NR_002163		OR7E37P	OR7E48P|OST193|hg533	olfactory receptor family 7 subfamily E member 37 pseudogene	pseudo
peak17725	chr16	29446650	29446989	+	0	NA	exon (NM_001320624, exon 2 of 4)	exon (NM_001320624, exon 2 of 4)	207	NR_135312	100422558	Hs.552700	NR_135312	ENSG00000254634	SMG1P6	-	SMG1 pseudogene 6	pseudo
peak26518	chr2	106158919	106159200	+	0	NA	intron (NM_025076, intron 4 of 14)	LTR8B|LTR|ERV1	-20178	NM_001253876	80146	Hs.469561	NM_025076	ENSG00000115652	UXS1	SDR6E1|UGD	UDP-glucuronate decarboxylase 1	protein-coding
peak22197	chr18	74204591	74204872	+	0	NA	Intergenic	Intergenic	56208	NM_014177	29090	Hs.532835	NM_014177	ENSG00000075336	TIMM21	C18orf55|HSPC154|TIM21	translocase of inner mitochondrial membrane 21	protein-coding
peak16260	chr15	66130000	66130199	+	0	NA	intron (NM_032445, intron 1 of 22)	intron (NM_032445, intron 1 of 22)	89866	NR_036196	100422905		NR_036196	ENSG00000263512	MIR4311	-	microRNA 4311	ncRNA
peak30851	chr22	12903731	12903930	+	0	NA	Intergenic	Intergenic	1006424	NR_110761	102723769	Hs.652926	NR_110761		LOC102723769	-	uncharacterized LOC102723769	ncRNA
peak26163	chr2	87477056	87477397	+	0	NA	intron (NR_024205, intron 2 of 2)	intron (NR_024205, intron 2 of 2)	7276	NR_146460	112597	Hs.652166	NR_024204	ENSG00000222041	CYTOR	C2orf59|LINC00152|NCRNA00152	cytoskeleton regulator RNA	ncRNA
peak31847	chr22	49552775	49553051	+	0	NA	intron (NR_110523, intron 1 of 4)	intron (NR_110523, intron 1 of 4)	-9447	NR_037440	100500882		NR_037440	ENSG00000264139	MIR3667	-	microRNA 3667	ncRNA
peak27951	chr2	203993401	203993864	+	0	NA	Intergenic	Intergenic	56884	NM_012092	29851	Hs.56247	NM_012092	ENSG00000163600	ICOS	AILIM|CD278|CVID1	inducible T cell costimulator	protein-coding
peak23415	chr19	19661768	19662042	+	0	NA	intron (NM_020410, intron 1 of 25)	intron (NM_020410, intron 1 of 25)	1771	NM_020410	57130	Hs.501794	NM_020410	ENSG00000105726	ATP13A1	ATP13A|CGI-152	ATPase 13A1	protein-coding
peak18455	chr16	74975140	74975339	+	0	NA	intron (NM_001324172, intron 1 of 13)	AluSx|SINE|Alu	9884	NM_030581	79726	Hs.280951	NM_030581	ENSG00000103091	WDR59	CDW12|FP977|p90-120	WD repeat domain 59	protein-coding
peak34977	chr4	4718552	4718766	+	0	NA	Intergenic	Intergenic	-43101	NR_125892	101928279	Hs.586152	NR_125892		LOC101928279	-	uncharacterized LOC101928279	ncRNA
peak12702	chr13	23709912	23710111	+	0	NA	Intergenic	(AT)n|Simple_repeat|Simple_repeat	130651	NM_018647	55504	Hs.149168	NM_018647	ENSG00000127863	TNFRSF19	TAJ|TAJ-alpha|TRADE|TROY	TNF receptor superfamily member 19	protein-coding
peak44116	chr7	139905314	139905513	+	0	NA	intron (NM_001314028, intron 3 of 12)	L1PB1|LINE|L1	76149	NM_001366537	6916	Hs.520757	NM_001061	ENSG00000059377	TBXAS1	BDPLT14|CYP5|CYP5A1|GHOSAL|THAS|TS|TXAS|TXS	thromboxane A synthase 1	protein-coding
peak6158	chr10	46268325	46268809	+	0	NA	intron (NR_103827, intron 1 of 4)	(CA)n|Simple_repeat|Simple_repeat	1041	NR_103827	100996567	Hs.546758	NR_103827		ANTXRLP1	-	ANTXR like pseudogene 1	pseudo
peak33311	chr3	96045127	96045326	+	0	NA	Intergenic	THE1C-int|LTR|ERVL-MaLR	-314738	NR_107027	102465864		NR_107027	ENSG00000278103	MIR8060	hsa-mir-8060	microRNA 8060	ncRNA
peak14998	chr14	97977880	97978236	+	0	NA	promoter-TSS (NR_015430)	promoter-TSS (NR_015430)	66	NR_152747	388011	Hs.651477	NR_015430	ENSG00000246223	LINC01550	C14orf64	long intergenic non-protein coding RNA 1550	ncRNA
peak31296	chr22	31536997	31537293	+	0	NA	intron (NM_001007467, intron 4 of 32)	MLT1J|LTR|ERVL-MaLR	40609	NM_001258326	9814	Hs.62209	NM_014775	ENSG00000198089	SFI1	PISD|PPP1R139|hSfi1p	SFI1 centrin binding protein	protein-coding
peak45310	chr8	45602296	45602579	+	0	NA	Intergenic	ALR/Alpha|Satellite|centr	1015206	NR_146077	389652		NR_146077	ENSG00000248498	ASNSP1	ASNSL1	asparagine synthetase pseudogene 1	pseudo
peak45836	chr8	95030894	95031093	+	0	NA	intron (NM_001354517, intron 1 of 7)	MSTB|LTR|ERVL-MaLR	6004	NR_148913	137682	Hs.435500	NM_152416	ENSG00000156170	NDUFAF6	C8orf38|MC1DN17	NADH:ubiquinone oxidoreductase complex assembly factor 6	protein-coding
peak7613	chr11	374689	374890	+	0	NA	intron (NM_178537, intron 8 of 19)	intron (NM_178537, intron 8 of 19)	5290	NM_178537	338707	Hs.148074	NM_178537	ENSG00000182272	B4GALNT4	-	beta-1,4-N-acetyl-galactosaminyltransferase 4	protein-coding
peak22755	chr19	6736368	6736567	+	0	NA	TTS (NR_106849)	TTS (NR_106849)	311	NR_106849	102465474		NR_106849	ENSG00000283950	MIR6791	hsa-mir-6791	microRNA 6791	ncRNA
peak45443	chr8	58974054	58974473	+	0	NA	intron (NM_014729, intron 1 of 8)	MER20|DNA|hAT-Charlie	144884	NM_014729	9760	Hs.491805	NM_014729	ENSG00000198846	TOX	TOX1	thymocyte selection associated high mobility group box	protein-coding
peak10811	chr12	48332284	48332689	+	0	NA	Intergenic	SVA_F|Retroposon|SVA	3506	NM_181788	341567	Hs.155833	NM_181788	ENSG00000187166	H1FNT	H1.7|H1T2	H1 histone family member N, testis specific	protein-coding
peak9722	chr11	122989703	122989947	+	0	NA	Intergenic	(TGG)n|Simple_repeat|Simple_repeat	-7991	NM_001098169	390259	Hs.449687	NM_001098169	ENSG00000188909	BSX	BSX1	brain specific homeobox	protein-coding
peak22170	chr18	67864311	67864510	+	0	NA	intron (NR_033921, intron 3 of 4)	AluY|SINE|Alu	-49588	NR_146471	101927430	Hs.621261	NR_146471	ENSG00000265555	LINC01903	-	long intergenic non-protein coding RNA 1903	ncRNA
peak31323	chr22	34333316	34333515	+	0	NA	Intergenic	HERVL18-int|LTR|ERVL	-410527	NM_001362953	9215	Hs.474667	NM_004737	ENSG00000133424	LARGE1	LARGE|MDC1D|MDDGA6|MDDGB6	LARGE xylosyl- and glucuronyltransferase 1	protein-coding
peak32016	chr3	876331	876788	+	0	NA	Intergenic	Intergenic	-216465	NM_001349359	27255	Hs.387300	NM_014461	ENSG00000134115	CNTN6	NB3	contactin 6	protein-coding
peak18628	chr16	84554030	84554280	+	0	NA	Intergenic	LTR67B|LTR|ERVL	-49496	NM_020947	57707	Hs.288274	NM_020947	ENSG00000140950	MEAK7	KIAA1609|TLDC1|mEAK-7	MTOR associated protein, eak-7 homolog	protein-coding
peak42083	chr6	170421200	170421399	+	0	NA	Intergenic	L2c|LINE|L2	90538	NR_039787	100616430		NR_039787	ENSG00000266245	MIR4644	-	microRNA 4644	ncRNA
peak36570	chr4	166045365	166045895	+	0	NA	intron (NM_012464, intron 12 of 20)	L2a|LINE|L2	172393	NM_012464	7092	Hs.106513	NM_012464	ENSG00000038295	TLL1	ASD6|TLL	tolloid like 1	protein-coding
peak39255	chr6	639347	639573	+	0	NA	intron (NM_018303, intron 1 of 27)	intron (NM_018303, intron 1 of 27)	17504	NM_148959	135458	Hs.669039	NM_148959	ENSG00000188996	HUS1B	-	HUS1 checkpoint clamp component B	protein-coding
peak45369	chr8	53657630	53658131	+	0	NA	Intergenic	Intergenic	-133915	NR_149032	100507516	Hs.597483	NR_149032		LOC100507516	-	uncharacterized LOC100507516	ncRNA
peak22350	chr18	79971615	79971933	+	0	NA	TTS (NM_001136180)	TTS (NM_001136180)	7131	NM_001136180	440498	Hs.191582	NM_001136180	ENSG00000226742	HSBP1L1	-	heat shock factor binding protein 1 like 1	protein-coding
peak28164	chr2	221367502	221367864	+	0	NA	Intergenic	Intergenic	204621	NM_004438	2043	Hs.371218	NM_004438	ENSG00000116106	EPHA4	EK8|HEK8|SEK|TYRO1	EPH receptor A4	protein-coding
peak40005	chr6	32589546	32590054	+	0	NA	promoter-TSS (NM_002124)	promoter-TSS (NM_002124)	36	NM_001243965	3123	Hs.534322	NM_002124	ENSG00000196126	HLA-DRB1	DRB1|HLA-DR1B|HLA-DRB|SS1	major histocompatibility complex, class II, DR beta 1	protein-coding
peak13440	chr13	96910097	96910366	+	0	NA	Intergenic	MER1B|DNA|hAT-Charlie	73941	NR_051966	100887754	Hs.617003	NR_051966		LINC00359	-	long intergenic non-protein coding RNA 359	ncRNA
peak33205	chr3	72446572	72446857	+	0	NA	promoter-TSS (NM_012234).2	promoter-TSS (NM_012234).2	-91	NM_012234	23429	Hs.7910	NM_012234	ENSG00000163602	RYBP	AAP1|APAP-1|DEDAF|YEAF1	RING1 and YY1 binding protein	protein-coding
peak22094	chr18	59801933	59802267	+	0	NA	Intergenic	LTR82B|LTR|ERVL	-97896	NM_021127	5366	Hs.96	NM_021127	ENSG00000141682	PMAIP1	APR|NOXA	phorbol-12-myristate-13-acetate-induced protein 1	protein-coding
peak48765	chrUn_KI270311v1	364	637	+	0	NA	NA	ALR/Alpha|Satellite|centr	NA	NA
peak42514	chr7	22969182	22969381	+	0	NA	intron (NM_032581, intron 7 of 10)	AluSz|SINE|Alu	44849	NM_032581	84668	Hs.85603	NM_032581	ENSG00000122591	FAM126A	DRCTNNB1A|HCC|HLD5|HYCC1	family with sequence similarity 126 member A	protein-coding
peak841	chr1	27522332	27522738	+	0	NA	Intergenic	(GGCGGT)n|Simple_repeat|Simple_repeat	-32368	NM_006990	10163	Hs.469244	NM_006990	ENSG00000158195	WASF2	IMD2|SCAR2|WASF4|WAVE2|dJ393P12.2	WASP family member 2	protein-coding
peak18971	chr17	1201078	1201749	+	0	NA	intron (NM_001322841, intron 1 of 22)	MIRb|SINE|MIR	-14141	NM_001159746	29	Hs.159306	NM_001092	ENSG00000159842	ABR	MDB	ABR activator of RhoGEF and GTPase	protein-coding
peak27898	chr2	202278052	202278675	+	0	NA	TTS (NR_145774)	TTS (NR_145774)	250	NR_145774	109616995		NR_145774	ENSG00000212309	SNORD70B	-	small nucleolar RNA, C/D box 70B	snoRNA
peak43009	chr7	56150844	56151043	+	0	NA	Intergenic	SVA_D|Retroposon|SVA	-34526	NM_001145712	389493	Hs.177948	NM_001145712	ENSG00000185290	NUPR2	NUPR1L	nuclear protein 2, transcriptional regulator	protein-coding
peak14065	chr14	40156089	40156288	+	0	NA	Intergenic	THE1B-int|LTR|ERVL-MaLR	-723688	NM_203301	254170	Hs.146632	NM_203301	ENSG00000165355	FBXO33	BMND12|Fbx33|c14_5247	F-box protein 33	protein-coding
peak17315	chr16	10819658	10819857	+	0	NA	promoter-TSS (NM_001318873)	promoter-TSS (NM_001318873)	-963	NR_134902	780776	Hs.371576	NM_001079512	ENSG00000166676	TVP23A	FAM18A|YDR084C	trans-golgi network vesicle protein 23 homolog A	protein-coding
peak32842	chr3	49554038	49554708	+	0	NA	promoter-TSS (NM_003458)	promoter-TSS (NM_003458)	-7	NR_038866	100132677	Hs.435651	NR_038866	ENSG00000226913	BSN-DT	BSN-AS2	BSN divergent transcript	ncRNA
peak18976	chr17	1309156	1309493	+	0	NA	Intergenic	Intergenic	29662	NM_172367	286753	Hs.146059	NM_172367	ENSG00000184811	TRARG1	BEC-1|DSPB1|IFITMD3|LOST1|TUSC5	trafficking regulator of GLUT4 (SLC2A4) 1	protein-coding
peak39422	chr6	10507380	10507960	+	0	NA	Intergenic	Intergenic	-13665	NM_145649	2651	Hs.519884	NM_001491	ENSG00000111846	GCNT2	CCAT|CTRCT13|GCNT2C|GCNT5|IGNT|II|NACGT1|NAGCT1|ULG3|bA360O19.2|bA421M1.1	glucosaminyl (N-acetyl) transferase 2 (I blood group)	protein-coding
peak30822	chr22	11347680	11347926	+	0	NA	Intergenic	L1M1|LINE|L1	-386274	NR_132320	102723780		NR_132320		FRG1FP	-	FSHD region gene 1 family member F, pseudogene	pseudo
peak37908	chr5	98927265	98927475	+	0	NA	promoter-TSS (NM_001270)	promoter-TSS (NM_001270)	-836	NM_001270	1105	Hs.643465	NM_001270	ENSG00000153922	CHD1	CHD-1|PILBOS	chromodomain helicase DNA binding protein 1	protein-coding
peak8880	chr11	68001997	68002196	+	0	NA	intron (NM_030930, intron 3 of 10)	AluSx1|SINE|Alu	2001	NM_030930	81622	Hs.502989	NM_030930	ENSG00000110057	UNC93B1	IIAE1|UNC93|UNC93B|Unc-93B1	unc-93 homolog B1, TLR signaling regulator	protein-coding
peak9160	chr11	83998979	83999182	+	0	NA	intron (NM_001142699, intron 11 of 27)	L1M2|LINE|L1	274200	NM_001142700	1740	Hs.367656	NM_001364	ENSG00000150672	DLG2	PPP1R58|PSD-93|PSD93|chapsyn-110	discs large MAGUK scaffold protein 2	protein-coding
peak30340	chr21	24428603	24429078	+	0	NA	promoter-TSS (NR_135521)	promoter-TSS (NR_135521)	100	NR_135519	105372751	Hs.652040	NR_135519	ENSG00000237484	LINC01684	lnc-JAM2-6	long intergenic non-protein coding RNA 1684	ncRNA
peak14131	chr14	50085723	50086027	+	0	NA	intron (NR_131171, intron 2 of 8)	intron (NR_131171, intron 2 of 8)	19168	NR_131171	196913	Hs.406934	NM_001014830		LINC01599	C14orf183	long intergenic non-protein coding RNA 1599	ncRNA
peak37151	chr5	37144438	37144637	+	0	NA	intron (NM_023073, intron 42 of 51)	intron (NM_023073, intron 42 of 51)	-104509	NR_134263	105374727	Hs.170993	NR_134263	ENSG00000286193	LOC105374727	-	uncharacterized LOC105374727	ncRNA
peak41372	chr6	135531964	135532375	+	0	NA	intron (NR_152845, intron 2 of 4)	intron (NR_152845, intron 2 of 4)	34368	NR_152842	100131814	Hs.734007	NR_026805	ENSG00000231028	LINC00271	C6orf217|NCRNA00271	long intergenic non-protein coding RNA 271	ncRNA
peak36981	chr5	13190928	13191127	+	0	NA	Intergenic	Intergenic	-158141	NR_147005	105374658		NR_147005		LINC02220	-	long intergenic non-protein coding RNA 2220	ncRNA
peak2870	chr1	124498311	124498535	+	0	NA	Intergenic	ALR/Alpha|Satellite|centr	2979311	NR_003955	647121	Hs.697682	NR_003955	ENSG00000231752	EMBP1	-	embigin pseudogene 1	pseudo
peak30681	chr21	44274609	44274808	+	0	NA	Intergenic	MER34B|LTR|ERV1	-11168	NM_000383	326	Hs.129829	NM_000383	ENSG00000160224	AIRE	AIRE1|APECED|APS1|APSI|PGA1	autoimmune regulator	protein-coding
peak2951	chr1	124804423	124804622	+	0	NA	Intergenic	ALR/Alpha|Satellite|centr	3285410	NR_003955	647121	Hs.697682	NR_003955	ENSG00000231752	EMBP1	-	embigin pseudogene 1	pseudo
peak13304	chr13	75489568	75490324	+	0	NA	Intergenic	Intergenic	-7777	NM_014832	9882	Hs.210891	NM_014832	ENSG00000136111	TBC1D4	AS160|NIDDM5	TBC1 domain family member 4	protein-coding
peak45268	chr8	44079731	44079930	+	0	NA	Intergenic	ALR/Alpha|Satellite|centr	787388	NM_001005365	340441	Hs.531579	NM_001002920	ENSG00000188877	POTEA	A26A1|CT104.3|POTE-8|POTE8	POTE ankyrin domain family member A	protein-coding
peak47454	chr9	82818393	82818592	+	0	NA	Intergenic	Intergenic	244650	NM_152573	158158	Hs.129136	NM_152573	ENSG00000165105	RASEF	RAB45	RAS and EF-hand domain containing	protein-coding
peak5080	chr1	244276201	244276400	+	0	NA	Intergenic	Intergenic	-76335	NM_001276349	200159	Hs.442703	NM_001012970	ENSG00000173728	C1orf100	-	chromosome 1 open reading frame 100	protein-coding
peak9886	chr11	130583427	130583626	+	0	NA	Intergenic	Intergenic	-83209	NR_107019	102466873		NR_107019	ENSG00000274999	MIR8052	hsa-mir-8052	microRNA 8052	ncRNA
peak22282	chr18	78643006	78643330	+	0	NA	Intergenic	Intergenic	-337107	NM_171999	27164	Hs.700557	NM_171999	ENSG00000256463	SALL3	ZNF796	spalt like transcription factor 3	protein-coding
peak12205	chr12	125000105	125000359	+	0	NA	intron (NM_080626, intron 1 of 2)	L1MA10|LINE|L1	6587	NM_080626	140707	Hs.596464	NM_080626	ENSG00000184992	BRI3BP	BNAS1|HCCR-1|HCCR-2|HCCRBP-1|HCCRBP-3|KG19	BRI3 binding protein	protein-coding
peak35718	chr4	74016117	74016384	+	0	NA	Intergenic	Intergenic	-17573	NM_002994	6374	Hs.89714	NM_002994	ENSG00000163735	CXCL5	ENA-78|SCYB5	C-X-C motif chemokine ligand 5	protein-coding
peak47223	chr9	61867742	61868032	+	0	NA	intron (NR_121606, intron 2 of 2)	intron (NR_121606, intron 2 of 2)	1251	NR_121606	102723709	Hs.743015	NR_121606		LOC102723709	-	uncharacterized LOC102723709	ncRNA
peak1843	chr1	89201099	89201511	+	0	NA	Intergenic	MLT1A0|LTR|ERVL-MaLR	-2363	NM_052941	115361	Hs.409925	NM_052941	ENSG00000162654	GBP4	Mpa2	guanylate binding protein 4	protein-coding
peak48577	chr9	137322392	137322649	+	0	NA	intron (NM_017820, intron 19 of 21)	CpG	-20249	NM_001004354	441478	Hs.535075	NM_001004354	ENSG00000198435	NRARP	-	NOTCH regulated ankyrin repeat protein	protein-coding
peak24578	chr19	55675435	55675634	+	0	NA	TTS (NM_007279)	TTS (NM_007279)	339	NM_001130072	29924	Hs.279953	NM_013333	ENSG00000063245	EPN1	-	epsin 1	protein-coding
peak21482	chr18	2606366	2606641	+	0	NA	exon (NM_006101, exon 14 of 17)	exon (NM_006101, exon 14 of 17)	34946	NM_006101	10403	Hs.414407	NM_006101	ENSG00000080986	NDC80	HEC|HEC1|HsHec1|KNTC2|TID3|hsNDC80	NDC80 kinetochore complex component	protein-coding
peak39573	chr6	16414354	16414694	+	0	NA	intron (NM_000332, intron 7 of 8)	intron (NM_000332, intron 7 of 8)	175937	NM_006877	2766	Hs.484741	NM_006877	ENSG00000137198	GMPR	GMPR 1|GMPR1	guanosine monophosphate reductase	protein-coding
peak24502	chr19	54349177	54349709	+	0	NA	Intergenic	Intergenic	-10281	NM_012276	23547	Hs.406708	NM_012276	ENSG00000239961	LILRA4	CD85g|ILT7	leukocyte immunoglobulin like receptor A4	protein-coding
peak25204	chr2	27391196	27392171	+	0	NA	TTS (NR_002201)	TTS (NR_002201)	1893	NR_002201	2498	Hs.658438	NR_002201		FTH1P3	FTHL3|FTHL3P	ferritin heavy chain 1 pseudogene 3	pseudo
peak14516	chr14	70600539	70600886	+	0	NA	promoter-TSS (NM_001284209)	promoter-TSS (NM_001284209)	-22	NM_001284209	10001	Hs.497353	NM_005466	ENSG00000133997	MED6	ARC33|NY-REN-28	mediator complex subunit 6	protein-coding
peak15247	chr14	105275885	105277574	+	0	NA	intron (NM_001242788, intron 1 of 16)	intron (NM_001242788, intron 1 of 16)	-24045	NM_001243127	23241	Hs.525626	NM_015197	ENSG00000179364	PACS2	EIEE66|PACS-2|PACS1L	phosphofurin acidic cluster sorting protein 2	protein-coding
peak29093	chr20	27669592	27669791	+	0	NA	Intergenic	ALR/Alpha|Satellite|centr	932974	NR_132315	100289097	Hs.529357	NR_132315	ENSG00000282826	FRG1CP	-	FSHD region gene 1 family member C, pseudogene	pseudo
peak46234	chr8	128273739	128274035	+	0	NA	Intergenic	Intergenic	123771	NR_031613	100302281		NR_031613	ENSG00000221261	MIR1208	MIRN1208|hsa-mir-1208	microRNA 1208	ncRNA
peak30133	chr21	7956787	7956987	+	0	NA	Intergenic	(CATTC)n|Satellite|Satellite	-127255	NM_001330065	102723475		NM_001330065	ENSG00000276289	KCNE1B	-	potassium voltage-gated channel subfamily E regulatory subunit 1B	protein-coding
peak47004	chr9	35538413	35538612	+	0	NA	promoter-TSS (NM_001135999)	promoter-TSS (NM_001135999)	-120	NM_001135999	9853	Hs.493796	NM_014806	ENSG00000198853	RUSC2	Iporin|MRT61	RUN and SH3 domain containing 2	protein-coding
peak8223	chr11	37190557	37190756	+	0	NA	Intergenic	MLT2B3|LTR|ERVL	-592377	NM_001243786	5897	Hs.714519	NM_000536	ENSG00000175097	RAG2	RAG-2	recombination activating 2	protein-coding
peak45093	chr8	29472326	29472525	+	0	NA	Intergenic	Intergenic	-121741	NM_001394	1846	Hs.417962	NM_001394	ENSG00000120875	DUSP4	HVH2|MKP-2|MKP2|TYP	dual specificity phosphatase 4	protein-coding
peak24118	chr19	46433578	46433869	+	0	NA	Intergenic	L1MA2|LINE|L1	-20159	NM_032040	83987	Hs.97876	NM_032040	ENSG00000169515	CCDC8	3M3|PPP1R20|p90	coiled-coil domain containing 8	protein-coding
peak48819	chrUn_KI270442v1	61930	62144	+	0	NA	NA	(GGAAT)n|Simple_repeat|Simple_repeat	NA	NA
peak4257	chr1	202204543	202204810	+	0	NA	intron (NM_021636, intron 1 of 17)	(CA)n|Simple_repeat|Simple_repeat	964	NM_021636	59352	Hs.497402	NM_021636	ENSG00000133067	LGR6	GPCR|VTS20631	leucine rich repeat containing G protein-coupled receptor 6	protein-coding
peak14149	chr14	50736889	50737340	+	0	NA	intron (NM_016350, intron 26 of 28)	MLT1F|LTR|ERVL-MaLR	-68808	NM_021818	60485	Hs.642842	NM_021818	ENSG00000151748	SAV1	SAV|WW45|WWP4	salvador family WW domain containing protein 1	protein-coding
peak29751	chr20	52403018	52403267	+	0	NA	Intergenic	Intergenic	-211157	NM_199427	55734	Hs.473082	NM_018197	ENSG00000020256	ZFP64	ZNF338	ZFP64 zinc finger protein	protein-coding
peak28345	chr2	232310118	232310623	+	0	NA	intron (NR_046476, intron 14 of 20)	intron (NR_046476, intron 14 of 20)	-68381	NM_001632	250	Hs.284255	NM_001632	ENSG00000163283	ALPP	ALP|ALPI|IAP|PALP|PLAP|PLAP-1	alkaline phosphatase, placental	protein-coding
peak2955	chr1	124925711	124926156	+	0	NA	Intergenic	ALR/Alpha|Satellite|centr	3406821	NR_003955	647121	Hs.697682	NR_003955	ENSG00000231752	EMBP1	-	embigin pseudogene 1	pseudo
peak23627	chr19	35155451	35155797	+	0	NA	intron (NM_014164, intron 2 of 8)	intron (NM_014164, intron 2 of 8)	889	NM_001164605	53827	Hs.333418	NM_014164	ENSG00000089327	FXYD5	DYSAD|HSPC113|IWU1|KCT1|OIT2|PRO6241|RIC	FXYD domain containing ion transport regulator 5	protein-coding
peak21794	chr18	29498598	29498900	+	0	NA	Intergenic	HAL1ME|LINE|L1	-800161	NR_031684	100302131		NR_031684	ENSG00000283218	MIR302F	MIRN302F|hsa-mir-302f	microRNA 302f	ncRNA
peak18919	chr17	123787	124011	+	0	NA	Intergenic	L1MC3|LINE|L1	-13672	NM_001097610	653486	Hs.127059	NM_001097610	ENSG00000268320	SCGB1C2	SCGB1C1	secretoglobin family 1C member 2	protein-coding
peak33182	chr3	71435305	71435903	+	0	NA	intron (NR_146142, intron 3 of 19)	intron (NR_146142, intron 3 of 19)	106485	NR_031697	100302112		NR_031697	ENSG00000221264	MIR1284	MIRN1284|hsa-mir-1284|mir-1284	microRNA 1284	ncRNA
peak34116	chr3	152256927	152257451	+	0	NA	Intergenic	Intergenic	-11740	NM_001314057	4154	Hs.201858	NM_021038	ENSG00000152601	MBNL1	EXP|MBNL	muscleblind like splicing regulator 1	protein-coding
peak28252	chr2	229184482	229184727	+	0	NA	intron (NM_001100818, intron 1 of 2)	intron (NM_001100818, intron 1 of 2)	47488	NM_001330156	55022	Hs.745038	NM_017933	ENSG00000153823	PID1	HMFN2073|NYGGF4|P-CLI1|PCLI1	phosphotyrosine interaction domain containing 1	protein-coding
peak31079	chr22	22753586	22753895	+	0	NA	Intergenic	Intergenic	-69036	NR_030755	723778		NR_030755	ENSG00000284049	MIR650	MIRN650|hsa-mir-650	microRNA 650	ncRNA
peak38812	chr5	158705710	158705909	+	0	NA	intron (NM_001324107, intron 15 of 15)	intron (NM_001324107, intron 15 of 15)	-296036	NR_109888	101927697	Hs.483960	NR_109888	ENSG00000276778	LINC02227	-	long intergenic non-protein coding RNA 2227	ncRNA
peak47041	chr9	36311064	36311272	+	0	NA	Intergenic	AluSq10|SINE|Alu	-34112	NM_001190388	10020	Hs.5920	NM_005476	ENSG00000159921	GNE	DMRV|GLCNE|IBM2|NM|Uae1	glucosamine (UDP-N-acetyl)-2-epimerase/N-acetylmannosamine kinase	protein-coding
peak15049	chr14	99927779	99928299	+	0	NA	intron (NM_004434, intron 17 of 21)	(GTG)n|Simple_repeat|Simple_repeat	-43383	NM_001330221	51466	Hs.125867	NM_016337	ENSG00000196405	EVL	RNB6	Enah/Vasp-like	protein-coding
peak20281	chr17	44941614	44941813	+	0	NA	intron (NM_001265577, intron 1 of 15)	intron (NM_001265577, intron 1 of 15)	6060	NM_001264573	146909	Hs.135094	NM_001080443	ENSG00000186185	KIF18B	-	kinesin family member 18B	protein-coding
peak39958	chr6	31640021	31640220	+	0	NA	intron (NM_080703, intron 23 of 24).4	intron (NM_080703, intron 23 of 24).4	6333	NR_106890	102466745		NR_106890	ENSG00000274494	MIR6832	hsa-mir-6832	microRNA 6832	ncRNA
peak37634	chr5	74501975	74502174	+	0	NA	intron (NR_126354, intron 1 of 2)	intron (NR_126354, intron 1 of 2)	34902	NR_126354	104310351	Hs.582291	NR_126354	ENSG00000248673	LINC01331	-	long intergenic non-protein coding RNA 1331	ncRNA
peak9891	chr11	131680425	131680817	+	0	NA	intron (NM_001352006, intron 2 of 9)	intron (NM_001352006, intron 2 of 9)	-17065	NR_126159	101929637	Hs.730330	NM_207432	ENSG00000224795	NTM-AS1	C11orf39	NTM antisense RNA 1	ncRNA
peak84	chr1	1543604	1543805	+	0	NA	intron (NM_014188, intron 4 of 4)	intron (NM_014188, intron 4 of 4)	-3080	NM_001114748	339453	Hs.668654	NM_001114748	ENSG00000205090	TMEM240	C1orf70|SCA21	transmembrane protein 240	protein-coding
peak40300	chr6	41531737	41532524	+	0	NA	intron (NR_126415, intron 1 of 1)	intron (NR_126415, intron 1 of 1)	14113	NR_126417	101060264	Hs.571099	NR_126415	ENSG00000234753	FOXP4-AS1	-	FOXP4 antisense RNA 1	ncRNA
peak22329	chr18	79550626	79550932	+	0	NA	Intergenic	CpG	-28503	NR_148949	284240	Hs.448912	NR_148949		LOC284240	-	uncharacterized LOC284240	ncRNA
peak39617	chr6	17673563	17673845	+	0	NA	intron (NM_005124, intron 5 of 21)	L1ME1|LINE|L1	-32426	NR_134616	105374952	Hs.718703	NR_134616	ENSG00000272269	LOC105374952	-	uncharacterized LOC105374952	ncRNA
peak48110	chr9	126391654	126391923	+	0	NA	intron (NM_033446, intron 4 of 9)	intron (NM_033446, intron 4 of 9)	18716	NR_045006	641373	Hs.742606	NR_045006		NRON	NCRNA00194	non-coding repressor of NFAT	ncRNA
peak34271	chr3	169380783	169381072	+	0	NA	intron (NM_001205194, intron 1 of 15)	intron (NM_001205194, intron 1 of 15)	-66940	NR_134932	105374205		NR_134932	ENSG00000241479	LOC105374205	-	uncharacterized LOC105374205	ncRNA
peak21256	chr17	81251779	81252134	+	0	NA	intron (NM_001037984, intron 13 of 15)	intron (NM_001037984, intron 13 of 15)	12042	NR_148426	284184	Hs.356545	NM_001086521	ENSG00000224877	NDUFAF8	C17orf89	NADH:ubiquinone oxidoreductase complex assembly factor 8	protein-coding
peak44600	chr8	663893	664210	+	0	NA	TTS (NM_207332)	TTS (NM_207332)	67173	NM_001303100	157697	Hs.655310	NM_207332	ENSG00000104714	ERICH1	HSPC319	glutamate rich 1	protein-coding
peak33976	chr3	141360971	141361185	+	0	NA	intron (NM_001080412, intron 1 of 7)	intron (NM_001080412, intron 1 of 7)	-25347	NM_001350099	253461	Hs.518301	NM_152535	ENSG00000177311	ZBTB38	CIBZ|PPP1R171|ZNF921	zinc finger and BTB domain containing 38	protein-coding
peak2954	chr1	124908764	124908994	+	0	NA	Intergenic	ALR/Alpha|Satellite|centr	3389767	NR_003955	647121	Hs.697682	NR_003955	ENSG00000231752	EMBP1	-	embigin pseudogene 1	pseudo
peak46608	chr8	145057568	145057790	+	0	NA	Intergenic	Intergenic	5212	NM_023080	65265	Hs.169615	NM_023080	ENSG00000182307	C8orf33	-	chromosome 8 open reading frame 33	protein-coding
peak15026	chr14	99249552	99249853	+	0	NA	intron (NM_001282237, intron 2 of 3)	MIR|SINE|MIR	22495	NM_138576	64919	Hs.709690	NM_022898	ENSG00000127152	BCL11B	ATL1|ATL1-alpha|ATL1-beta|ATL1-delta|ATL1-gamma|CTIP-2|CTIP2|IDDFSTA|IMD49|RIT1|ZNF856B|hRIT1-alpha	BAF chromatin remodeling complex subunit BCL11B	protein-coding
peak46	chr1	1079022	1079430	+	0	NA	Intergenic	Intergenic	-4920	NM_001205252	401934	Hs.568137	NM_001205252	ENSG00000237330	RNF223	-	ring finger protein 223	protein-coding
peak1998	chr1	96865347	96865584	+	0	NA	Intergenic	AluSx|SINE|Alu	142827	NR_125356	58155	Hs.596061	NM_021190	ENSG00000117569	PTBP2	PTBLP|brPTB|nPTB	polypyrimidine tract binding protein 2	protein-coding
peak33468	chr3	108806233	108806799	+	0	NA	Intergenic	Intergenic	-16270	NM_001317747	50852	Hs.138701	NM_016388	ENSG00000163519	TRAT1	HSPC062|TCRIM|TRIM|pp29/30	T cell receptor associated transmembrane adaptor 1	protein-coding
peak38337	chr5	136563597	136563950	+	0	NA	Intergenic	LTR22B|LTR|ERVK	-198297	NM_001167576	57113	Hs.591263	NM_020389	ENSG00000069018	TRPC7	TRP7	transient receptor potential cation channel subfamily C member 7	protein-coding
peak7643	chr11	664487	664872	+	0	NA	intron (NM_001293634, intron 8 of 10)	intron (NM_001293634, intron 8 of 10)	27410	NM_000797	1815	Hs.99922	NM_000797	ENSG00000069696	DRD4	D4DR	dopamine receptor D4	protein-coding
peak10838	chr12	49043852	49044507	+	0	NA	intron (NM_003482, intron 21 of 53)	intron (NM_003482, intron 21 of 53)	11145	NM_003482	8085	Hs.731384	NM_003482	ENSG00000167548	KMT2D	AAD10|ALR|CAGL114|KABUK1|KMS|MLL2|MLL4|TNRC21	lysine methyltransferase 2D	protein-coding
peak33052	chr3	59247249	59247604	+	0	NA	Intergenic	Intergenic	-197394	NR_147235	200844	Hs.368434	NM_198463	ENSG00000163689	C3orf67	-	chromosome 3 open reading frame 67	protein-coding
peak34328	chr3	172520494	172520845	+	0	NA	intron (NM_001190943, intron 1 of 1)	intron (NM_001190943, intron 1 of 1)	2761	NM_001190942	8743	Hs.478275	NM_003810	ENSG00000121858	TNFSF10	APO2L|Apo-2L|CD253|TL2|TNLG6A|TRAIL	TNF superfamily member 10	protein-coding
peak29785	chr20	53884844	53885043	+	0	NA	Intergenic	Intergenic	-9234	NR_002189	391257	Hs.449977	NR_002189		SUMO1P1	PIC1L|UBL2|UBL6	SUMO1 pseudogene 1	pseudo
peak16306	chr15	68221764	68221963	+	0	NA	intron (NM_017882, intron 1 of 6)	SVA_A|Retroposon|SVA	7865	NM_017882	54982	Hs.584921	NM_017882	ENSG00000128973	CLN6	CLN4A|HsT18960|nclf	CLN6 transmembrane ER protein	protein-coding
peak22650	chr19	4236283	4236482	+	0	NA	intron (NM_005755, intron 4 of 4)	AluSx1|SINE|Alu	6859	NM_005755	10148	Hs.501452	NM_005755	ENSG00000105246	EBI3	IL-27B|IL27B|IL35B	Epstein-Barr virus induced 3	protein-coding
peak44762	chr8	10363639	10363959	+	0	NA	intron (NM_001199729, intron 6 of 6)	AluJo|SINE|Alu	-110766	NR_120604	101929191	Hs.595262	NR_120604	ENSG00000253641	LINCR-0001	-	uncharacterized LINCR-0001	ncRNA
peak50063	chrX	135536892	135537219	+	0	NA	intron (NM_182540, intron 2 of 16)	intron (NM_182540, intron 2 of 16)	-16381	NR_046740	100874118	Hs.602150	NR_046740	ENSG00000225235	INTS6L-AS1	DDX26B-AS1	INTS6L antisense RNA 1	ncRNA
peak25304	chr2	31130642	31130841	+	0	NA	intron (NM_001329096, intron 1 of 16)	(TG)n|Simple_repeat|Simple_repeat	-1101	NM_001253827	79623	Hs.468058	NM_024572	ENSG00000158089	GALNT14	GALNT15|GalNac-T10|GalNac-T14	polypeptide N-acetylgalactosaminyltransferase 14	protein-coding
peak44637	chr8	1562840	1563048	+	0	NA	intron (NM_001346810, intron 5 of 14)	CpG	58720	NR_103863	100507435	Hs.667133	NR_103863	ENSG00000253267	DLGAP2-AS1	-	DLGAP2 antisense RNA 1	ncRNA
peak35280	chr4	36269110	36269573	+	0	NA	intron (NR_122080, intron 2 of 2)	intron (NR_122080, intron 2 of 2)	-12275	NR_160267	401124	Hs.363407	NM_001136536	ENSG00000197057	DTHD1	-	death domain containing 1	protein-coding
peak25492	chr2	43229563	43229904	+	0	NA	TTS (NR_027251)	TTS (NR_027251)	2522	NR_027251	100129726	Hs.194480	NM_178529	ENSG00000279873	LINC01126	-	long intergenic non-protein coding RNA 1126	ncRNA
peak30215	chr21	9751621	9751905	+	0	NA	Intergenic	HERVL32-int|LTR|ERVL	69298	NR_038377	441058	Hs.130535	NR_038377		LINC01667	-	long intergenic non-protein coding RNA 1667	ncRNA
peak42482	chr7	20287224	20287587	+	0	NA	Intergenic	Intergenic	-9303	NR_110117	101927769	Hs.256080	NR_110117	ENSG00000226097	LOC101927769	-	uncharacterized LOC101927769	ncRNA
peak8989	chr11	72592087	72592387	+	0	NA	intron (NM_001143839, intron 5 of 29)	intron (NM_001143839, intron 5 of 29)	21581	NR_126364	101928555	Hs.376950	NR_126364	ENSG00000227467	LINC01537	-	long intergenic non-protein coding RNA 1537	ncRNA
peak3611	chr1	160708920	160709293	+	0	NA	intron (NM_001778, intron 1 of 3)	MLT1G|LTR|ERVL-MaLR	2716	NM_001778	962	Hs.243564	NM_001778	ENSG00000117091	CD48	BCM1|BLAST|BLAST1|MEM-102|SLAMF2|hCD48|mCD48	CD48 molecule	protein-coding
peak41639	chr6	149215860	149216059	+	0	NA	Intergenic	Intergenic	-1965	NR_125861	23118	Hs.269775	NM_015093	ENSG00000055208	TAB2	CHTD2|MAP3K7IP2|TAB-2	TGF-beta activated kinase 1 (MAP3K7) binding protein 2	protein-coding
peak3174	chr1	148889559	148889831	+	0	NA	5' UTR (NM_001002812, exon 1 of 23)	5' UTR (NM_001002812, exon 1 of 23)	243	NM_014644	9659	Hs.584841	NM_014644	ENSG00000178104	PDE4DIP	CMYA2|MMGL	phosphodiesterase 4D interacting protein	protein-coding
peak2812	chr1	124172201	124172400	+	0	NA	Intergenic	ALR/Alpha|Satellite|centr	2653188	NR_003955	647121	Hs.697682	NR_003955	ENSG00000231752	EMBP1	-	embigin pseudogene 1	pseudo
peak44436	chr7	155328430	155329015	+	0	NA	Intergenic	Intergenic	30844	NM_005542	3638	Hs.520819	NM_005542	ENSG00000186480	INSIG1	CL6	insulin induced gene 1	protein-coding
peak34555	chr3	188295921	188296120	+	0	NA	intron (NM_005578, intron 2 of 10)	intron (NM_005578, intron 2 of 10)	70615	NM_001167671	4026	Hs.720220	NM_005578	ENSG00000145012	LPP	-	LIM domain containing preferred translocation partner in lipoma	protein-coding
peak34487	chr3	185626419	185626651	+	0	NA	intron (NM_021627, intron 16 of 16)	AluSx|SINE|Alu	40240	NM_021627	59343	Hs.401388	NM_021627	ENSG00000163904	SENP2	AXAM2|SMT3IP2	SUMO specific peptidase 2	protein-coding
peak46354	chr8	133904337	133904536	+	0	NA	Intergenic	Intergenic	17940	NR_125424	101927822	Hs.129114	NR_125424	ENSG00000253593	LOC101927822	-	uncharacterized LOC101927822	ncRNA
peak9715	chr11	122838181	122838726	+	0	NA	promoter-TSS (NM_019604)	promoter-TSS (NM_019604)	-47	NM_019604	56253	Hs.159523	NM_019604	ENSG00000109943	CRTAM	CD355	cytotoxic and regulatory T cell molecule	protein-coding
peak31120	chr22	23855264	23855761	+	0	NA	intron (NR_003082, intron 4 of 4)	SVA_E|Retroposon|SVA	-1191	NR_104247	66035	Hs.661910	NM_030807	ENSG00000133460	SLC2A11	GLUT10|GLUT11	solute carrier family 2 member 11	protein-coding
peak765	chr1	26287406	26287721	+	0	NA	intron (NM_001077262, intron 4 of 10)	intron (NM_001077262, intron 4 of 10)	7477	NM_031286	83442	Hs.109051	NM_031286	ENSG00000142669	SH3BGRL3	HEL-S-297|SH3BP-1|TIP-B1	SH3 domain binding glutamate rich protein like 3	protein-coding
peak18608	chr16	83935868	83936067	+	0	NA	Intergenic	Intergenic	-17273	NM_182981	29948	Hs.128055	NM_013370	ENSG00000140961	OSGIN1	BDGI|OKL38	oxidative stress induced growth inhibitor 1	protein-coding
peak50144	chrX	150410520	150410808	+	0	NA	intron (NM_001177465, intron 1 of 4)	MIR|SINE|MIR	-34790	NM_005491	10046	Hs.20136	NM_005491	ENSG00000013619	MAMLD1	CG1|CXorf6|F18|HYSP2	mastermind like domain containing 1	protein-coding
peak24548	chr19	55266287	55266691	+	0	NA	intron (NM_001297600, intron 3 of 6)	(TCACCA)n|Simple_repeat|Simple_repeat	-7472	NM_014931	22870	Hs.515610	NM_014931	ENSG00000105063	PPP6R1	KIAA1115|PP6R1|SAP190|SAPS1	protein phosphatase 6 regulatory subunit 1	protein-coding
peak44601	chr8	664812	665216	+	0	NA	intron (NR_156467, intron 5 of 5)	intron (NR_156467, intron 5 of 5)	66210	NM_001303100	157697	Hs.655310	NM_207332	ENSG00000104714	ERICH1	HSPC319	glutamate rich 1	protein-coding
peak44773	chr8	11124147	11124489	+	0	NA	intron (NR_138154, intron 1 of 2)	intron (NR_138154, intron 1 of 2)	-57229	NR_134308	101929269	Hs.680442	NR_134308	ENSG00000254839	LOC101929269	-	uncharacterized LOC101929269	ncRNA
peak23064	chr19	13215601	13215800	+	0	NA	intron (NM_023035, intron 38 of 46)	AluSc|SINE|Alu	65289	NM_004907	9592	Hs.501629	NM_004907	ENSG00000160888	IER2	ETR101	immediate early response 2	protein-coding
peak12299	chr12	131582774	131583152	+	0	NA	Intergenic	(CTGTCT)n|Simple_repeat|Simple_repeat	65158	NR_146868	105370085	Hs.739274	NR_146868		LINC02414	-	long intergenic non-protein coding RNA 2414	ncRNA
peak45016	chr8	26618286	26618485	+	0	NA	intron (NM_001244604, intron 3 of 13)	AluJr|SINE|Alu	39980	NM_001244604	1808	Hs.593187	NM_001386	ENSG00000092964	DPYSL2	CRMP-2|CRMP2|DHPRP2|DRP-2|DRP2|N2A3|ULIP-2|ULIP2	dihydropyrimidinase like 2	protein-coding
peak7418	chr10	127459177	127459376	+	0	NA	Intergenic	LTR12|LTR|ERV1	-90073	NM_001030013	594857	Hs.643423	NM_001030013	ENSG00000214285	NPS	-	neuropeptide S	protein-coding
peak25672	chr2	59284724	59284923	+	0	NA	Intergenic	Intergenic	67115	NR_110219	101927285	Hs.570209	NR_110219	ENSG00000222030	LINC01793	-	long intergenic non-protein coding RNA 1793	ncRNA
peak36773	chr4	189846605	189847242	+	0	NA	intron (NR_149039, intron 3 of 3)	CpG	-34592	NR_132380	105377617	Hs.662618	NR_132380	ENSG00000250666	LINC01596	-	long intergenic non-protein coding RNA 1596	ncRNA
peak39241	chr6	399765	400224	+	0	NA	intron (NR_046000, intron 6 of 9)	intron (NR_046000, intron 6 of 9)	8242	NR_046000	3662	Hs.401013	NM_002460	ENSG00000137265	IRF4	LSIRF|MUM1|NF-EM5|SHEP8	interferon regulatory factor 4	protein-coding
peak36883	chr5	1768134	1768517	+	0	NA	Intergenic	Intergenic	31512	NM_032479	64979	Hs.719465	NM_032479	ENSG00000171421	MRPL36	BRIP1|L36mt|MRP-L36|PRPL36|RPMJ	mitochondrial ribosomal protein L36	protein-coding
peak45118	chr8	30156864	30157126	+	0	NA	intron (NM_006571, intron 1 of 6)	L1PB4|LINE|L1	626	NM_006571	10671	Hs.158427	NM_006571	ENSG00000104671	DCTN6	WS-3|WS3|p27	dynactin subunit 6	protein-coding
peak1713	chr1	76267697	76268025	+	0	NA	intron (NM_001349108, intron 1 of 3)	intron (NM_001349108, intron 1 of 3)	193115	NM_001349110	256435	Hs.337040	NM_152996	ENSG00000184005	ST6GALNAC3	PRO7177|SIAT7C|ST6GALNACIII|STY	ST6 N-acetylgalactosaminide alpha-2,6-sialyltransferase 3	protein-coding
peak41537	chr6	143441707	143442051	+	0	NA	5' UTR (NM_001286259, exon 1 of 6)	5' UTR (NM_001286259, exon 1 of 6)	798	NM_001286259	134637	Hs.709561	NM_182503	ENSG00000189007	ADAT2	DEADC1|TAD2|dJ20N2|dJ20N2.1	adenosine deaminase tRNA specific 2	protein-coding
peak29988	chr20	63134622	63135628	+	0	NA	Intergenic	Intergenic	-32806	NR_152601	768097	Hs.635159	NR_003245	ENSG00000231133	HAR1B	HAR1R|LINC00065|NCRNA00065	highly accelerated region 1B	ncRNA
peak17378	chr16	12539132	12539389	+	0	NA	intron (NM_032167, intron 20 of 20)	L1MD3|LINE|L1	-181061	NR_039869	100616195		NR_039869	ENSG00000264733	MIR4718	-	microRNA 4718	ncRNA
peak28629	chr2	241859746	241860057	+	0	NA	Intergenic	Tigger8|DNA|TcMar-Tigger	-1007	NM_005018	5133	Hs.158297	NM_005018	ENSG00000188389	PDCD1	CD279|PD-1|PD1|SLEB2|hPD-1|hPD-l|hSLE1	programmed cell death 1	protein-coding
peak10095	chr12	5931473	5931672	+	0	NA	intron (NM_001278597, intron 1 of 25)	intron (NM_001278597, intron 1 of 25)	13687	NM_001278596	57101	Hs.148970	NM_020373	ENSG00000047617	ANO2	C12orf3|TMEM16B	anoctamin 2	protein-coding
peak18590	chr16	82139670	82139951	+	0	NA	Intergenic	L1PA2|LINE|L1	30414	NM_005792	10200	Hs.344400	NM_005792	ENSG00000135698	MPHOSPH6	MPP|MPP-6|MPP6	M-phase phosphoprotein 6	protein-coding
peak28646	chr2	242046578	242047085	+	0	NA	TTS (NR_146651)	TTS (NR_146651)	37307	NR_146651	105373979		NR_146651	ENSG00000232002	LINC01880	-	long intergenic non-protein coding RNA 1880	ncRNA
peak43291	chr7	76051917	76052116	+	0	NA	intron (NM_001282404, intron 1 of 7)	intron (NM_001282404, intron 1 of 7)	3910	NM_001282403	4191	Hs.520967	NM_005918	ENSG00000146701	MDH2	EIEE51|M-MDH|MDH|MGC:3559|MOR1	malate dehydrogenase 2	protein-coding
peak29872	chr20	58892011	58892346	+	0	NA	promoter-TSS (NR_132272)	promoter-TSS (NR_132272)	15	NR_132272	2778	Hs.125898	NM_000516	ENSG00000087460	GNAS	AHO|C20orf45|GNAS1|GPSA|GSA|GSP|NESP|PITA3|POH|SCG6|SgVI	GNAS complex locus	protein-coding
peak13696	chr13	113838298	113838509	+	0	NA	intron (NR_044995, intron 4 of 4)	intron (NR_044995, intron 4 of 4)	22793	NR_044995	650669	Hs.369201	NM_001039799		GAS6-AS1	-	GAS6 antisense RNA 1	ncRNA
peak28703	chr20	1660250	1660560	+	0	NA	Intergenic	Intergenic	-2626	NM_018556	55423	Hs.590883	NM_018556	ENSG00000089012	SIRPG	CD172g|SIRP-B2|SIRPB2|SIRPgamma|bA77C3.1	signal regulatory protein gamma	protein-coding
peak37962	chr5	103341034	103341317	+	0	NA	Intergenic	Intergenic	81751	NM_001316968	90355	Hs.482976	NM_033211	ENSG00000181751	C5orf30	-	chromosome 5 open reading frame 30	protein-coding
peak10349	chr12	12807990	12808527	+	0	NA	Intergenic	Intergenic	-5088	NM_016355	51202	Hs.719938	NM_016355	ENSG00000213782	DDX47	E4-DBP|HQ0256|MSTP162|RRP3	DEAD-box helicase 47	protein-coding
peak48580	chr9	137341994	137342328	+	0	NA	intron (NM_017820, intron 17 of 21)	intron (NM_017820, intron 17 of 21)	-39890	NM_001004354	441478	Hs.535075	NM_001004354	ENSG00000198435	NRARP	-	NOTCH regulated ankyrin repeat protein	protein-coding
peak35380	chr4	40284025	40284434	+	0	NA	Intergenic	Intergenic	-22956	NR_121641	101060498	Hs.351492	NR_121640	ENSG00000249241	LINC02265	-	long intergenic non-protein coding RNA 2265	ncRNA
peak29213	chr20	31740281	31740523	+	0	NA	intron (NM_012112, intron 1 of 17)	intron (NM_012112, intron 1 of 17)	1112	NM_012112	22974	Hs.244580	NM_012112	ENSG00000088325	TPX2	C20orf1|C20orf2|DIL-2|DIL2|FLS353|GD:C20orf1|HCA519|HCTP4|REPP86|p100	TPX2 microtubule nucleation factor	protein-coding
peak28936	chr20	19663442	19663650	+	0	NA	intron (NM_020689, intron 7 of 16)	intron (NM_020689, intron 7 of 16)	-222975	NM_001242581	54453	Hs.472270	NM_018993	ENSG00000132669	RIN2	MACS|RASSF4	Ras and Rab interactor 2	protein-coding
peak45722	chr8	85175151	85175476	+	0	NA	intron (NR_134311, intron 1 of 2)	MLT1A|LTR|ERVL-MaLR	1728	NR_134311	102723322	Hs.535913	NR_134311	ENSG00000260493	LOC102723322	-	uncharacterized LOC102723322	ncRNA
peak25012	chr2	15038407	15038691	+	0	NA	Intergenic	Arthur1B|DNA|hAT-Tip100	405832	NM_145175	151354	Hs.260855	NM_145175	ENSG00000162981	LRATD1	FAM84A|NSE1|PP11517	LRAT domain containing 1	protein-coding
peak5061	chr1	243413842	243414136	+	0	NA	intron (NM_006642, intron 13 of 17).2	L2a|LINE|L2	67813	NR_039824	100616343		NR_039824	ENSG00000265201	MIR4677	mir-4677	microRNA 4677	ncRNA
peak1147	chr1	38052994	38053422	+	0	NA	Intergenic	Intergenic	-6415	NM_002699	5453	Hs.1837	NM_002699	ENSG00000185668	POU3F1	OCT6|OTF6|SCIP	POU class 3 homeobox 1	protein-coding
peak1710	chr1	76170069	76170404	+	0	NA	intron (NM_001349108, intron 1 of 3)	L1PA13|LINE|L1	95490	NM_001349110	256435	Hs.337040	NM_152996	ENSG00000184005	ST6GALNAC3	PRO7177|SIAT7C|ST6GALNACIII|STY	ST6 N-acetylgalactosaminide alpha-2,6-sialyltransferase 3	protein-coding
peak33344	chr3	100318019	100318246	+	0	NA	intron (NM_001199198, intron 16 of 18)	L1ME3Cz|LINE|L1	-16625	NM_020202	56954	Hs.439152	NM_020202	ENSG00000114021	NIT2	HEL-S-8a	nitrilase family member 2	protein-coding
peak24203	chr19	47793540	47793739	+	0	NA	Intergenic	AluSx|SINE|Alu	9965	NM_198479	284355	Hs.629812	NM_198479	ENSG00000178928	TPRX1	TPRX	tetrapeptide repeat homeobox 1	protein-coding
peak26730	chr2	117860362	117860619	+	0	NA	Intergenic	CpG	26759	NR_158150	107985939		NR_158150		LOC107985939	-	uncharacterized LOC107985939	ncRNA
peak10664	chr12	37247064	37247263	+	0	NA	Intergenic	ALR/Alpha|Satellite|centr	-1069611	NM_001308340	144245	Hs.259305	NM_001013620	ENSG00000175548	ALG10B	ALG10|KCR1	ALG10 alpha-1,2-glucosyltransferase B	protein-coding
peak29108	chr20	28520579	28520778	+	0	NA	Intergenic	ALR/Alpha|Satellite|centr	81987	NR_132315	100289097	Hs.529357	NR_132315	ENSG00000282826	FRG1CP	-	FSHD region gene 1 family member C, pseudogene	pseudo
peak39468	chr6	12119082	12119569	+	0	NA	intron (NM_002114, intron 3 of 8)	LTR45C|LTR|ERV1	107013	NM_002114	3096	Hs.567284	NM_002114	ENSG00000095951	HIVEP1	CIRIP|CRYBP1|GAAP|MBP-1|PRDII-BF1|Schnurri-1|ZAS1|ZNF40|ZNF40A	human immunodeficiency virus type I enhancer binding protein 1	protein-coding
peak46513	chr8	143549308	143549718	+	0	NA	Intergenic	Intergenic	-3874	NM_001166237	79792	Hs.118983	NM_024736	ENSG00000104518	GSDMD	DF5L|DFNA5L|FKSG10|GSDMDC1	gasdermin D	protein-coding
peak43598	chr7	100966387	100966586	+	0	NA	exon (NM_005960, exon 9 of 12)	exon (NM_005960, exon 9 of 12)	-3137	NM_001164462	10071	Hs.489355	NM_001164462	ENSG00000205277	MUC12	MUC-11|MUC-12|MUC11	mucin 12, cell surface associated	protein-coding
peak1066	chr1	35457580	35458153	+	0	NA	intron (NM_024874, intron 9 of 20)	intron (NM_024874, intron 9 of 20)	-91789	NR_046659	100861513	Hs.585397	NR_046659	ENSG00000227409	ZMYM4-AS1	-	ZMYM4 antisense RNA 1	ncRNA
peak14412	chr14	65302913	65303112	+	0	NA	Intergenic	Intergenic	32171	NR_039857	100616176		NR_039857	ENSG00000266740	MIR4708	mir-4708	microRNA 4708	ncRNA
peak39092	chr5	177772601	177772800	+	0	NA	intron (NR_146226, intron 2 of 28)	L1HS|LINE|L1	10220	NR_146227	285596	Hs.368516	NM_173663	ENSG00000170074	FAM153A	NY-REN-7	family with sequence similarity 153 member A	protein-coding
peak29149	chr20	30503965	30504521	+	0	NA	Intergenic	GA-rich|Low_complexity|Low_complexity	-100781	NR_045115	140678	Hs.653099	NR_045115		MLLT10P1	MLLT10L|bA348I14.3	MLLT10 pseudogene 1	pseudo
peak4409	chr1	206784492	206784701	+	0	NA	intron (NM_153758, intron 1 of 6)	intron (NM_153758, intron 1 of 6)	-12102	NM_000572	3586	Hs.193717	NM_000572	ENSG00000136634	IL10	CSIF|GVHDS|IL-10|IL10A|TGIF	interleukin 10	protein-coding
peak50014	chrX	130415335	130415534	+	0	NA	Intergenic	MLT2C1|LTR|ERVL	13447	NM_016024	51634	Hs.740515	NM_016024	ENSG00000134597	RBMX2	CGI-79|Snu17	RNA binding motif protein X-linked 2	protein-coding
peak1289	chr1	43432806	43433005	+	0	NA	intron (NM_015284, intron 38 of 70)	intron (NM_015284, intron 38 of 70)	-15634	NR_106793	102465440		NR_106793	ENSG00000274975	MIR6735	hsa-mir-6735	microRNA 6735	ncRNA
peak3652	chr1	161182335	161182622	+	0	NA	Intergenic	L2|LINE|L2	-4510	NM_001199873	8703	Hs.321231	NM_003779	ENSG00000158850	B4GALT3	beta4Gal-T3	beta-1,4-galactosyltransferase 3	protein-coding
peak25418	chr2	38697263	38697884	+	0	NA	intron (NM_138801, intron 4 of 6)	intron (NM_138801, intron 4 of 6)	31459	NM_138801	130589	Hs.435012	NM_138801	ENSG00000143891	GALM	BLOCK25|GLAT|HEL-S-63p|IBD1	galactose mutarotase	protein-coding
peak25076	chr2	21573839	21574038	+	0	NA	Intergenic	Intergenic	136714	NR_038837	645949	Hs.456782	NR_038837	ENSG00000229621	LINC01822	-	long intergenic non-protein coding RNA 1822	ncRNA
peak34908	chr4	2737874	2738073	+	0	NA	Intergenic	HERVL-int|LTR|ERVL	18363	NM_001292016	79155	Hs.368551	NM_024309	ENSG00000168884	TNIP2	ABIN2|FLIP1|KLIP	TNFAIP3 interacting protein 2	protein-coding
peak11886	chr12	112751901	112752194	+	0	NA	intron (NM_001347952, intron 1 of 21)	L1ME4a|LINE|L1	-39491	NM_001347953	22895	Hs.21239	NM_014954	ENSG00000089169	RPH3A	-	rabphilin 3A	protein-coding
peak1143	chr1	38020696	38020942	+	0	NA	intron (NM_016037, intron 6 of 7)	intron (NM_016037, intron 6 of 7)	8085	NM_016037	51118	Hs.472038	NM_016037	ENSG00000183520	UTP11	CGI-94|CGI94|UTP11L	UTP11 small subunit processome component	protein-coding
peak36050	chr4	103152785	103152984	+	0	NA	intron (NM_001813, intron 25 of 48)	L1ME1|LINE|L1	45459	NM_001813	1062	Hs.75573	NM_001813	ENSG00000138778	CENPE	CENP-E|KIF10|MCPH13|PPP1R61	centromere protein E	protein-coding
peak49217	chrX	21949001	21949258	+	0	NA	intron (NM_004595, intron 1 of 10)	intron (NM_004595, intron 1 of 10)	8420	NM_004595	6611	Hs.724874	NM_004595	ENSG00000102172	SMS	MRSR|SPMSY|SRS|SpS	spermine synthase	protein-coding
peak38955	chr5	172570926	172571185	+	0	NA	Intergenic	GA-rich|Low_complexity|Low_complexity	-12041	NR_146726	105377728	Hs.131465	NR_146726		LINC01944	CTB-54I1.1	long intergenic non-protein coding RNA 1944	ncRNA
peak18074	chr16	51014749	51015143	+	0	NA	intron (NR_039672, intron 2 of 6)	intron (NR_039672, intron 2 of 6)	-2812	NR_110913	101927334	Hs.555184	NR_110913	ENSG00000261637	LINC02127	-	long intergenic non-protein coding RNA 2127	ncRNA
peak455	chr1	15474602	15474801	+	0	NA	Intergenic	AluSx|SINE|Alu	-1403	NM_015849	51032	Hs.631871	NM_015849	ENSG00000215704	CELA2B	ELA2B	chymotrypsin like elastase 2B	protein-coding
peak38289	chr5	134115482	134115681	+	0	NA	promoter-TSS (NM_201632)	promoter-TSS (NM_201632)	-32	NM_201632	6932	Hs.573153	NM_003202	ENSG00000081059	TCF7	TCF-1	transcription factor 7	protein-coding
peak25520	chr2	44950795	44950994	+	0	NA	Intergenic	(CA)n|Simple_repeat|Simple_repeat	-9016	NR_103786	100506108	Hs.503113	NR_103785	ENSG00000236502	SIX3-AS1	SIX3OS	SIX3 antisense RNA 1	ncRNA
peak3871	chr1	172818848	172819569	+	0	NA	Intergenic	Intergenic	160105	NM_000639	356	Hs.2007	NM_000639	ENSG00000117560	FASLG	ALPS1B|APT1LG1|APTL|CD178|CD95-L|CD95L|FASL|TNFSF6|TNLG1A	Fas ligand	protein-coding
peak29143	chr20	30404928	30405127	+	0	NA	intron (NR_145491, intron 7 of 7)	SVA_D|Retroposon|SVA	-1565	NR_045115	140678	Hs.653099	NR_045115		MLLT10P1	MLLT10L|bA348I14.3	MLLT10 pseudogene 1	pseudo
peak36359	chr4	142386558	142386776	+	0	NA	intron (NM_001331040, intron 7 of 25)	MER57A1|LTR|ERV1	459868	NM_003866	8821	Hs.176376	NM_003866	ENSG00000109452	INPP4B	-	inositol polyphosphate-4-phosphatase type II B	protein-coding
peak7787	chr11	4179214	4179427	+	0	NA	Intergenic	L1MA4A|LINE|L1	-7832	NR_047550	100506082	Hs.445705	NR_047550	ENSG00000254480	LINC02749	-	long intergenic non-protein coding RNA 2749	ncRNA
peak12327	chr12	132104670	132104904	+	0	NA	intron (NR_003290, intron 3 of 9)	intron (NR_003290, intron 3 of 9)	20504	NR_003290	347918	Hs.122115	NM_182613	ENSG00000185684	EP400P1	EP400NL	EP400 pseudogene 1	pseudo
peak34045	chr3	144295137	144295579	+	0	NA	Intergenic	Intergenic	322277	NM_001134470	205428	Hs.288954	NM_173552	ENSG00000181744	DIPK2A	C3orf58|DIA1|GoPro49|HASF	divergent protein kinase domain 2A	protein-coding
peak5881	chr10	35568804	35569046	+	0	NA	intron (NM_181698, intron 11 of 11)	intron (NM_181698, intron 11 of 11)	-36416	NM_153368	219770	Hs.638922	NM_153368	ENSG00000177291	GJD4	CX40.1	gap junction protein delta 4	protein-coding
peak7739	chr11	3096865	3097100	+	0	NA	intron (NM_020896, intron 14 of 21)	intron (NM_020896, intron 14 of 21)	-39559	NM_001751	833	Hs.274873	NM_001751	ENSG00000110619	CARS	CARS1|CYSRS|MGC:11246	cysteinyl-tRNA synthetase	protein-coding
peak2529	chr1	122663824	122664074	+	0	NA	Intergenic	ALR/Alpha|Satellite|centr	1144837	NR_003955	647121	Hs.697682	NR_003955	ENSG00000231752	EMBP1	-	embigin pseudogene 1	pseudo
peak17598	chr16	24921290	24921566	+	0	NA	intron (NM_001006634, intron 19 of 19)	intron (NM_001006634, intron 19 of 19)	75197	NM_052944	115584	Hs.164118	NM_052944	ENSG00000158865	SLC5A11	KST1|RKST1|SGLT6|SMIT2	solute carrier family 5 member 11	protein-coding
peak37317	chr5	50489488	50489785	+	0	NA	Intergenic	L1PA3|LINE|L1	-48348	NM_198449	133418	Hs.561411	NM_198449	ENSG00000170571	EMB	GP70	embigin	protein-coding
peak8319	chr11	46559915	46560154	+	0	NA	intron (NM_001267782, intron 1 of 19)	intron (NM_001267782, intron 1 of 19)	27410	NR_160027	55626	Hs.654644	NM_017749	ENSG00000110497	AMBRA1	DCAF3|WDR94	autophagy and beclin 1 regulator 1	protein-coding
peak9800	chr11	126477852	126478243	+	0	NA	intron (NM_001301097, intron 4 of 15)	L2a|LINE|L2	71960	NM_001254759	6484	Hs.591947	NM_006278	ENSG00000110080	ST3GAL4	CGS23|NANTA3|SAT3|SIAT4|SIAT4C|ST-4|ST3GalA.2|ST3GalIV|STZ|gal-NAc6S	ST3 beta-galactoside alpha-2,3-sialyltransferase 4	protein-coding
peak5965	chr10	40279694	40280110	+	0	NA	Intergenic	ALR/Alpha|Satellite|centr	1583306	NR_045000	399746	Hs.742607	NR_045000		ACTR3BP5	FKSG74	ACTR3B pseudogene 5	pseudo
peak24905	chr2	9650473	9650777	+	0	NA	Intergenic	L1MB7|LINE|L1	-19628	NM_006826	10971	Hs.74405	NM_006826	ENSG00000134308	YWHAQ	14-3-3|1C5|HS1	tyrosine 3-monooxygenase/tryptophan 5-monooxygenase activation protein theta	protein-coding
peak35526	chr4	50094901	50095108	+	0	NA	Intergenic	ALR/Alpha|Satellite|centr	1108362	NM_001286791	80157	Hs.479703	NM_025087	ENSG00000109182	CWH43	CWH43-C|PGAP2IP	cell wall biogenesis 43 C-terminal homolog	protein-coding
peak37569	chr5	69634844	69635207	+	0	NA	non-coding (NR_157804, exon 1 of 2)	non-coding (NR_157804, exon 1 of 2)	3880	NR_157804	101929599	Hs.634013	NR_157804		LOC101929599	-	putative POM121-like protein 1-like pseudogene	pseudo
peak12999	chr13	42393260	42393584	+	0	NA	Intergenic	Intergenic	-31470	NR_135319	105370177		NR_135319	ENSG00000283554	LINC02341	-	long intergenic non-protein coding RNA 2341	ncRNA
peak18477	chr16	75620328	75620752	+	0	NA	intron (NM_001324448, intron 3 of 8)	intron (NM_001324448, intron 3 of 8)	2741	NM_001324452	23536	Hs.729312	NM_012091	ENSG00000065457	ADAT1	HADAT1	adenosine deaminase tRNA specific 1	protein-coding
peak33856	chr3	130748142	130748375	+	0	NA	Intergenic	L1MB8|LINE|L1	-1429	NM_014602	30849	Hs.149032	NM_014602	ENSG00000196455	PIK3R4	VPS15|p150	phosphoinositide-3-kinase regulatory subunit 4	protein-coding
peak49044	chrX	3711418	3711623	+	0	NA	intron (NM_005044, intron 1 of 8)	intron (NM_005044, intron 1 of 8)	2129	NM_005044	5613	Hs.390788	NM_005044	ENSG00000183943	PRKX	PKX1	protein kinase X-linked	protein-coding
peak48214	chr9	128686102	128686357	+	0	NA	intron (NM_001248000, intron 1 of 7)	LSU-rRNA_Hsa|rRNA|rRNA	1157	NM_001248000	6418	Hs.436687	NM_003011	ENSG00000119335	SET	2PP2A|I2PP2A|IGAAD|IPP2A2|MRD58|PHAPII|TAF-I|TAF-IBETA	SET nuclear proto-oncogene	protein-coding
peak32731	chr3	46360136	46360368	+	0	NA	3' UTR (NM_001123396, exon 2 of 2)	3' UTR (NM_001123396, exon 2 of 2)	6141	NM_001123396	729230	Hs.511794	NM_001123041	ENSG00000121807	CCR2	CC-CKR-2|CCR-2|CCR2A|CCR2B|CD192|CKR2|CKR2A|CKR2B|CMKBR2|MCP-1-R	C-C motif chemokine receptor 2	protein-coding
peak27929	chr2	203420221	203420420	+	0	NA	intron (NM_005759, intron 9 of 9)	intron (NM_005759, intron 9 of 9)	53436	NM_001282927	10152	Hs.471156	NM_005759	ENSG00000138443	ABI2	ABI-2|ABI2B|AIP-1|AIP1|AblBP3|SSH3BP2|argBP1|argBPIA|argBPIB	abl interactor 2	protein-coding
peak33580	chr3	114314320	114314659	+	0	NA	TTS (NM_001164343)	TTS (NM_001164343)	2080	NR_030293	693153		NR_030293	ENSG00000284134	MIR568	MIRN568|hsa-mir-568	microRNA 568	ncRNA
peak3792	chr1	168387174	168387529	+	0	NA	Intergenic	Intergenic	11827	NR_030284	693142		NR_030284	ENSG00000207974	MIR557	MIRN557|hsa-mir-557	microRNA 557	ncRNA
peak25807	chr2	66091507	66091706	+	0	NA	Intergenic	(AC)n|Simple_repeat|Simple_repeat	266722	NR_039938	100616464		NR_039938	ENSG00000264525	MIR4778	-	microRNA 4778	ncRNA
peak32087	chr3	5239185	5239722	+	0	NA	Intergenic	Intergenic	10802	NR_039953	100616334		NR_039953	ENSG00000265180	MIR4790	-	microRNA 4790	ncRNA
peak18904	chr16	90130128	90130329	+	0	NA	intron (NR_126161, intron 3 of 3)	intron (NR_126161, intron 3 of 3)	27964	NR_126161	100996541	Hs.652849	NR_126161		FAM157C	-	family with sequence similarity 157 member C	ncRNA
peak47330	chr9	70530863	70531221	+	0	NA	3' UTR (NM_024971, exon 26 of 26)	3' UTR (NM_024971, exon 26 of 26)	-116385	NM_001206	687	Hs.150557	NM_001206	ENSG00000119138	KLF9	BTEB|BTEB1	Kruppel like factor 9	protein-coding
peak35008	chr4	6609283	6609538	+	0	NA	intron (NM_001292038, intron 12 of 18)	intron (NM_001292038, intron 12 of 18)	-30681	NM_033296	93621	Hs.406590	NM_033296	ENSG00000179010	MRFAP1	PAM14|PGR1	Morf4 family associated protein 1	protein-coding
peak14735	chr14	84059394	84059593	+	0	NA	Intergenic	Intergenic	-1212439	NR_145983	26843		NR_145983		SNORD3P3	RNU3P3|U3|U3.5|u3.7	small nucleolar RNA, C/D box 3 pseudogene 3	snoRNA
peak7412	chr10	126508459	126508658	+	0	NA	intron (NM_001004298, intron 2 of 8)	intron (NM_001004298, intron 2 of 8)	12935	NM_001004298	118611	Hs.587663	NM_001004298	ENSG00000154493	C10orf90	FATS|bA422P15.2	chromosome 10 open reading frame 90	protein-coding
peak37655	chr5	75464290	75464523	+	0	NA	intron (NM_031361, intron 2 of 16)	HAL1|LINE|L1	47223	NM_005713	10087	Hs.270437	NM_005713	ENSG00000113163	CERT1	CERT|CERTL|COL4A3BP|GPBP|MRD34|STARD11	ceramide transporter 1	protein-coding
peak16930	chr15	100201831	100202030	+	0	NA	intron (NM_139057, intron 7 of 21)	intron (NM_139057, intron 7 of 21)	140045	NM_139057	170691	Hs.513200	NM_139057	ENSG00000140470	ADAMTS17	WMS4	ADAM metallopeptidase with thrombospondin type 1 motif 17	protein-coding
peak29916	chr20	61410536	61410766	+	0	NA	intron (NM_001794, intron 2 of 15)	(TCCA)n|Simple_repeat|Simple_repeat	-88770	NM_001252338	1002	Hs.473231	NM_001794	ENSG00000179242	CDH4	CAD4|R-CAD|RCAD	cadherin 4	protein-coding
peak46573	chr8	144428386	144428973	+	0	NA	promoter-TSS (NM_183057)	promoter-TSS (NM_183057)	-116	NM_183057	51160	Hs.418175	NM_016208	ENSG00000160948	VPS28	-	VPS28 subunit of ESCRT-I	protein-coding
peak28872	chr20	10558624	10559060	+	0	NA	intron (NM_001009608, intron 3 of 7)	intron (NM_001009608, intron 3 of 7)	90853	NR_106930	102465525		NR_106930	ENSG00000273745	MIR6870	hsa-mir-6870	microRNA 6870	ncRNA
peak17510	chr16	21467004	21467298	+	0	NA	non-coding (NR_027155, exon 11 of 29)	non-coding (NR_027155, exon 11 of 29)	-32696	NR_024456	100190986	Hs.648439	NR_024456		LOC100190986	-	uncharacterized LOC100190986	ncRNA
peak944	chr1	31013618	31013852	+	0	NA	intron (NM_001020658, intron 3 of 21)	intron (NM_001020658, intron 3 of 21)	-45498	NR_003066	692200		NR_003066		SNORD103C	HBII-251|SNORD85	small nucleolar RNA, C/D box 103C	snoRNA
peak12293	chr12	131382303	131382659	+	0	NA	Intergenic	Intergenic	35011	NR_103736	338797	Hs.592007	NM_001025466		LINC02370	-	long intergenic non-protein coding RNA 2370	ncRNA
peak17529	chr16	21930271	21930620	+	0	NA	Intergenic	Intergenic	-22916	NM_003366	7385	Hs.528803	NM_003366	ENSG00000140740	UQCRC2	MC3DN5|QCR2|UQCR2	ubiquinol-cytochrome c reductase core protein 2	protein-coding
peak14219	chr14	54437695	54437894	+	0	NA	intron (NM_005776, intron 1 of 4)	intron (NM_005776, intron 1 of 4)	3580	NM_005776	10175	Hs.294603	NM_005776	ENSG00000100528	CNIH1	CNIH|CNIH-1|CNIL|TGAM77	cornichon family AMPA receptor auxiliary protein 1	protein-coding
peak21647	chr18	13290802	13291407	+	0	NA	intron (NM_181482, intron 2 of 5)	intron (NM_181482, intron 2 of 5)	12999	NM_181481	753	Hs.697787	NM_004338	ENSG00000168675	LDLRAD4	C18orf1	low density lipoprotein receptor class A domain containing 4	protein-coding
peak27005	chr2	136052849	136053128	+	0	NA	Intergenic	Intergenic	63247	NM_001008540	7852	Hs.593413	NM_003467	ENSG00000121966	CXCR4	CD184|D2S201E|FB22|HM89|HSY3RR|LAP-3|LAP3|LCR1|LESTR|NPY3R|NPYR|NPYRL|NPYY3R|WHIM|WHIMS	C-X-C motif chemokine receptor 4	protein-coding
peak33280	chr3	90797973	90798173	+	0	NA	Intergenic	ALR/Alpha|Satellite|centr	1690452	NM_182644	2042	Hs.123642	NM_005233	ENSG00000044524	EPHA3	EK4|ETK|ETK1|HEK|HEK4|TYRO4	EPH receptor A3	protein-coding
peak42066	chr6	170066057	170066516	+	0	NA	Intergenic	Intergenic	-94356	NR_125878	102724511	Hs.550045	NR_125878		LOC102724511	-	uncharacterized LOC102724511	ncRNA
peak33287	chr3	91524997	91525322	+	0	NA	Intergenic	ALR/Alpha|Satellite|centr	2417538	NM_182644	2042	Hs.123642	NM_005233	ENSG00000044524	EPHA3	EK4|ETK|ETK1|HEK|HEK4|TYRO4	EPH receptor A3	protein-coding
peak7622	chr11	459036	459479	+	0	NA	intron (NM_030783, intron 1 of 11)	CpG	8978	NM_001329544	81490	Hs.12851	NM_030783	ENSG00000174915	PTDSS2	PSS2	phosphatidylserine synthase 2	protein-coding
peak39598	chr6	16731634	16732057	+	0	NA	intron (NM_000332, intron 3 of 8)	intron (NM_000332, intron 3 of 8)	28339	NR_152114	6310	Hs.434961	NM_000332	ENSG00000124788	ATXN1	ATX1|D6S504E|SCA1	ataxin 1	protein-coding
peak31797	chr22	46674347	46674826	+	0	NA	intron (NM_015124, intron 15 of 18)	intron (NM_015124, intron 15 of 18)	54200	NM_015124	23151	Hs.475150	NM_015124	ENSG00000075240	GRAMD4	DIP	GRAM domain containing 4	protein-coding
peak27034	chr2	138124743	138124942	+	0	NA	Intergenic	Intergenic	22958	NR_135526	105373635		NR_135526	ENSG00000224231	LINC01832	-	long intergenic non-protein coding RNA 1832	ncRNA
peak49720	chrX	79161681	79162068	+	0	NA	Intergenic	Intergenic	-9098	NM_032553	84636	Hs.326713	NM_032553	ENSG00000147138	GPR174	FKSG79|GPCR17|LYPSR3	G protein-coupled receptor 174	protein-coding
peak1528	chr1	55748686	55748885	+	0	NA	Intergenic	FAM|SINE|Alu	196178	NR_147162	105378739	Hs.98895	NR_147162	ENSG00000230250	LINC01753	-	long intergenic non-protein coding RNA 1753	ncRNA
peak15510	chr15	25255825	25256024	+	0	NA	intron (NR_146177, intron 139 of 147)	L1PA5|LINE|L1	5065	NR_003359	100033818		NR_003359	ENSG00000202261	SNORD115-44	HBII-52-44	small nucleolar RNA, C/D box 115-44	snoRNA
peak6218	chr10	50336252	50336465	+	0	NA	intron (NM_147156, intron 7 of 10)	intron (NM_147156, intron 7 of 10)	-87748	NM_001143974	56624	Hs.512645	NM_019893	ENSG00000188611	ASAH2	BCDase|HNAC1|LCDase|N-CDase|NCDase	N-acylsphingosine amidohydrolase 2	protein-coding
peak25369	chr2	37201785	37202144	+	0	NA	3' UTR (NM_001322373, exon 6 of 6)	3' UTR (NM_001322373, exon 6 of 6)	5468	NM_001322373	100505876	Hs.666958	NM_001322373	ENSG00000218739	CEBPZOS	CEBPZ-AS1	CEBPZ opposite strand	protein-coding
peak6168	chr10	46782386	46782585	+	0	NA	intron (NR_111968, intron 1 of 5)	intron (NR_111968, intron 1 of 5)	-4248	NR_003611	399761	Hs.711898	NM_001040053	ENSG00000204177	BMS1P1	BMS1LP1|BMS1LP5|BMS1P5	BMS1 pseudogene 1	pseudo
peak17301	chr16	10266807	10267118	+	0	NA	Intergenic	Intergenic	-84054	NM_000833	2903	Hs.411472	NM_000833	ENSG00000183454	GRIN2A	EPND|FESD|GluN2A|LKS|NMDAR2A|NR2A	glutamate ionotropic receptor NMDA type subunit 2A	protein-coding
peak3916	chr1	175146634	175146878	+	0	NA	intron (NM_022093, intron 18 of 18)	intron (NM_022093, intron 18 of 18)	46020	NM_014656	9674	Hs.518138	NM_014656	ENSG00000235750	KIAA0040	-	KIAA0040	protein-coding
peak17575	chr16	23678678	23678932	+	0	NA	promoter-TSS (NM_005030)	promoter-TSS (NM_005030)	-84	NM_005030	5347	Hs.592049	NM_005030	ENSG00000166851	PLK1	PLK|STPK13	polo like kinase 1	protein-coding
peak5310	chr10	4495810	4496009	+	0	NA	Intergenic	Intergenic	89440	NR_108056	100507059	Hs.158438	NR_108054	ENSG00000224382	LINC00703	-	long intergenic non-protein coding RNA 703	ncRNA
peak27613	chr2	182599296	182599495	+	0	NA	Intergenic	MLT1G|LTR|ERVL-MaLR	-76550	NM_001003683	5136	Hs.191046	NM_005019	ENSG00000115252	PDE1A	CAM-PDE 1A|CAM-PDE-1A|HCAM-1|HCAM1|HSPDE1A	phosphodiesterase 1A	protein-coding
peak197	chr1	4077233	4077833	+	0	NA	Intergenic	Intergenic	-128553	NR_147024	105376672	Hs.435087	NR_147024	ENSG00000226374	LINC01345	-	long intergenic non-protein coding RNA 1345	ncRNA
peak87	chr1	1606153	1606352	+	0	NA	intron (NR_147951, intron 2 of 2)	intron (NR_147951, intron 2 of 2)	-6117	NM_001242659	643988	Hs.528816	NM_001242659	ENSG00000228594	FNDC10	C1orf233	fibronectin type III domain containing 10	protein-coding
peak22863	chr19	9483314	9483584	+	0	NA	intron (NM_152476, intron 2 of 9)	SVA_C|Retroposon|SVA	15167	NM_152476	147741	Hs.631613	NM_152476	ENSG00000198028	ZNF560	-	zinc finger protein 560	protein-coding
peak19157	chr17	5227256	5227755	+	0	NA	intron (NR_152840, intron 5 of 5)	AluSz|SINE|Alu	7355	NM_001319190	388325	Hs.462080	NM_207103	ENSG00000161929	SCIMP	C17orf87|UNQ5783	SLP adaptor and CSK interacting membrane protein	protein-coding
peak44610	chr8	848453	848870	+	0	NA	intron (NR_073397, intron 2 of 3)	CpG	34565	NR_160729	105377777		NR_160729		LOC105377777	-	uncharacterized LOC105377777	ncRNA
peak30316	chr21	17783860	17784059	+	0	NA	intron (NR_038870, intron 2 of 2)	intron (NR_038870, intron 2 of 2)	8550	NR_038871	246312	Hs.473425	NR_038870	ENSG00000240770	C21orf91-OT1	D21S2089E|NCRNA00285	C21orf91 overlapping transcript 1	ncRNA
peak25537	chr2	46362895	46363094	+	0	NA	intron (NM_001430, intron 6 of 15)	(GTG)n|Simple_repeat|Simple_repeat	31173	NR_146999	105374582	Hs.570163	NR_146999	ENSG00000228100	LINC01820	-	long intergenic non-protein coding RNA 1820	ncRNA
peak13260	chr13	72729260	72729465	+	0	NA	intron (NM_001366664, intron 2 of 9)	intron (NM_001366664, intron 2 of 9)	1439	NM_024808	79866	Hs.643464	NM_024808	ENSG00000136122	BORA	C13orf34	BORA aurora kinase A activator	protein-coding
peak33141	chr3	68997885	68998174	+	0	NA	exon (NM_173654, exon 10 of 15)	exon (NM_173654, exon 10 of 15)	15655	NM_173654	285203	Hs.518059	NM_173654	ENSG00000163378	EOGT	AER61|AOS4|C3orf64|EOGT1	EGF domain specific O-linked N-acetylglucosamine transferase	protein-coding
peak2642	chr1	123265101	123265368	+	0	NA	Intergenic	ALR/Alpha|Satellite|centr	1746122	NR_003955	647121	Hs.697682	NR_003955	ENSG00000231752	EMBP1	-	embigin pseudogene 1	pseudo
peak13821	chr14	21894186	21894432	+	0	NA	Intergenic	Intergenic	-223292	NM_001317107	26687		NM_001317107	ENSG00000276240	OR4E1	OR4E1P	olfactory receptor family 4 subfamily E member 1 (gene/pseudogene)	protein-coding
peak13049	chr13	46079755	46080163	+	0	NA	intron (NM_001872, intron 4 of 10)	intron (NM_001872, intron 4 of 10)	25074	NM_001872	1361	Hs.512937	NM_001872	ENSG00000080618	CPB2	CPU|PCPB|TAFI	carboxypeptidase B2	protein-coding
peak36908	chr5	3212183	3212382	+	0	NA	Intergenic	(GT)n|Simple_repeat|Simple_repeat	34447	NR_104617	102467074	Hs.575250	NR_104617	ENSG00000249808	LINC01377	-	long intergenic non-protein coding RNA 1377	ncRNA
peak39576	chr6	16438064	16438286	+	0	NA	intron (NM_000332, intron 7 of 8)	MER1B|DNA|hAT-Charlie	199588	NM_006877	2766	Hs.484741	NM_006877	ENSG00000137198	GMPR	GMPR 1|GMPR1	guanosine monophosphate reductase	protein-coding
peak23704	chr19	36915975	36916743	+	0	NA	promoter-TSS (NM_001204837)	promoter-TSS (NM_001204837)	27	NM_001204836	374900	Hs.404220	NM_198539	ENSG00000198453	ZNF568	ZFP568	zinc finger protein 568	protein-coding
peak3507	chr1	156807673	156808009	+	0	NA	intron (NM_001161441, intron 7 of 8)	L2b|LINE|L2	-7909	NM_001007792	4914	Hs.406293	NM_002529	ENSG00000198400	NTRK1	MTC|TRK|TRK1|TRKA|Trk-A|p140-TrkA	neurotrophic receptor tyrosine kinase 1	protein-coding
peak44324	chr7	150407072	150407285	+	0	NA	intron (NR_027237, intron 1 of 2)	intron (NR_027237, intron 1 of 2)	1426	NR_027237	728743	Hs.650365	NM_001080852		LOC728743	-	zinc finger protein pseudogene	pseudo
peak44577	chr7	159203003	159203406	+	0	NA	Intergenic	Intergenic	-58247	NR_130758	7434	Hs.585052	NM_003382	ENSG00000106018	VIPR2	C16DUPq36.3|DUP7q36.3|PACAP-R-3|PACAP-R3|VIP-R-2|VPAC2|VPAC2R|VPCAP2R	vasoactive intestinal peptide receptor 2	protein-coding
peak8630	chr11	63855895	63856267	+	0	NA	intron (NM_001163296, intron 1 of 16)	intron (NM_001163296, intron 1 of 16)	16971	NM_004954	2011	Hs.567261	NM_004954	ENSG00000072518	MARK2	EMK-1|EMK1|PAR-1|Par-1b|Par1b	microtubule affinity regulating kinase 2	protein-coding
peak27502	chr2	174753153	174753609	+	0	NA	intron (NM_001039523, intron 7 of 9)	intron (NM_001039523, intron 7 of 9)	11091	NM_000079	1134	Hs.434479	NM_000079	ENSG00000138435	CHRNA1	ACHRA|ACHRD|CHRNA|CMS1A|CMS1B|CMS2A|FCCMS|SCCMS	cholinergic receptor nicotinic alpha 1 subunit	protein-coding
peak37916	chr5	99258477	99259243	+	0	NA	Intergenic	Intergenic	-275130	NR_110562	102724855	Hs.519477	NR_110562		LINC02113	CTD-2151A2.1	long intergenic non-protein coding RNA 2113	ncRNA
peak10024	chr12	2277341	2277540	+	0	NA	intron (NR_046769, intron 1 of 2)	intron (NR_046769, intron 1 of 2)	7664	NR_046769	100874370	Hs.653548	NR_046769		CACNA1C-IT3	-	CACNA1C intronic transcript 3	ncRNA
peak45759	chr8	85802523	85802758	+	0	NA	non-coding (NR_003594, exon 1 of 1).9	non-coding (NR_003594, exon 1 of 1).9	921	NR_003594	100288527	Hs.535056	NR_003594		REXO1L2P	-	REXO1 like 2, pseudogene	pseudo
peak32708	chr3	45980502	45980750	+	0	NA	intron (NM_024513, intron 3 of 17)	intron (NM_024513, intron 3 of 17)	15198	NM_024513	79443	Hs.200227	NM_024513	ENSG00000163820	FYCO1	CATC2|CTRCT18|RUFY3|ZFYVE7	FYVE and coiled-coil domain containing 1	protein-coding
peak16	chr1	611808	612144	+	0	NA	Intergenic	Intergenic	17033	NR_125957	101928626	Hs.637667	NR_125957	ENSG00000230021	LOC101928626	-	uncharacterized LOC101928626	ncRNA
peak19398	chr17	16194436	16194826	+	0	NA	promoter-TSS (NM_001190438)	promoter-TSS (NM_001190438)	8	NM_001190438	9611	Hs.462323	NM_006311	ENSG00000141027	NCOR1	N-CoR|N-CoR1|PPP1R109|TRAC1|hN-CoR	nuclear receptor corepressor 1	protein-coding
peak35357	chr4	39813418	39813617	+	0	NA	Intergenic	(TGTGTG)n|Simple_repeat|Simple_repeat	115381	NM_001312648	3093	Hs.50308	NM_005339	ENSG00000078140	UBE2K	E2-25K|HIP2|HYPG|LIG|UBC1	ubiquitin conjugating enzyme E2 K	protein-coding
peak39503	chr6	13717256	13717512	+	0	NA	Intergenic	LTR12C|LTR|ERV1	-5549	NM_005493	10048	Hs.708182	NM_005493	ENSG00000010017	RANBP9	BPM-L|BPM90|RANBPM|RanBP7	RAN binding protein 9	protein-coding
peak5188	chr10	246407	246801	+	0	NA	intron (NM_001370109, intron 9 of 13)	MADE1|DNA|TcMar-Mariner	66610	NM_001202468	10771	Hs.292265	NM_006624	ENSG00000015171	ZMYND11	BRAM1|BS69|MRD30	zinc finger MYND-type containing 11	protein-coding
peak32159	chr3	10847226	10847425	+	0	NA	intron (NM_014229, intron 5 of 13)	intron (NM_014229, intron 5 of 13)	31097	NM_014229	6538	Hs.655078	NM_014229	ENSG00000132164	SLC6A11	GAT-3|GAT3|GAT4	solute carrier family 6 member 11	protein-coding
peak18087	chr16	53054798	53055327	+	0	NA	promoter-TSS (NM_025134)	promoter-TSS (NM_025134)	71	NM_025134	80205	Hs.59159	NM_015287	ENSG00000177200	CHD9	AD013|CHD-9|CReMM|KISH2|PRIC320	chromodomain helicase DNA binding protein 9	protein-coding
peak663	chr1	24187149	24187466	+	0	NA	promoter-TSS (NM_170743)	promoter-TSS (NM_170743)	-18	NM_170743	163702	Hs.221375	NM_170743	ENSG00000185436	IFNLR1	CRF2/12|IFNLR|IL-28R1|IL28RA|LICR2	interferon lambda receptor 1	protein-coding
peak32088	chr3	5243646	5243845	+	0	NA	Intergenic	LTR84b|LTR|ERVL	6510	NR_039953	100616334		NR_039953	ENSG00000265180	MIR4790	-	microRNA 4790	ncRNA
peak397	chr1	12068675	12068964	+	0	NA	intron (NM_001281430, intron 1 of 13)	L3|LINE|CR1	5442	NM_001281430	943	Hs.1314	NM_001243	ENSG00000120949	TNFRSF8	CD30|D1S166E|Ki-1	TNF receptor superfamily member 8	protein-coding
peak4229	chr1	201154140	201154716	+	0	NA	promoter-TSS (NM_001288565)	promoter-TSS (NM_001288565)	46	NM_001288565	252839	Hs.181444	NM_016456	ENSG00000116857	TMEM9	DERM4|TMEM9A	transmembrane protein 9	protein-coding
peak26598	chr2	111432894	111433337	+	0	NA	intron (NR_024373, intron 1 of 1)	intron (NR_024373, intron 1 of 1)	62046	NR_136162	541471	Hs.560805	NR_015395	ENSG00000172965	MIR4435-2HG	AGD2|LINC00978|MIR4435-1HG|MORRBID|lncRNA-AWPPH	MIR4435-2 host gene	ncRNA
peak18647	chr16	84995732	84995939	+	0	NA	intron (NM_001145548, intron 2 of 8)	intron (NM_001145548, intron 2 of 8)	15700	NM_001145548	55625	Hs.461610	NM_017740	ENSG00000153786	ZDHHC7	DHHC7|SERZ-B|SERZ1|ZNF370	zinc finger DHHC-type containing 7	protein-coding
peak5006	chr1	236533860	236534597	+	0	NA	intron (NM_201543, intron 3 of 10)	intron (NM_201543, intron 3 of 10)	-9720	NR_034040	100287902	Hs.677376	NR_034040	ENSG00000223776	LGALS8-AS1	-	LGALS8 antisense RNA 1	ncRNA
peak26946	chr2	132270489	132270942	+	0	NA	Intergenic	GA-rich|Low_complexity|Low_complexity	-12682	NR_152415	554226	Hs.380689	NM_001358416	ENSG00000163046	ANKRD30BL	ANKRD30BP3|NCRNA00164	ankyrin repeat domain 30B like	protein-coding
peak4231	chr1	201171336	201171689	+	0	NA	promoter-TSS (NM_001288564)	promoter-TSS (NM_001288564)	70	NM_001288564	252839	Hs.181444	NM_016456	ENSG00000116857	TMEM9	DERM4|TMEM9A	transmembrane protein 9	protein-coding
peak31963	chr22_KI270735v1_random	39566	40042	+	0	NA	NA	(ATTCC)n|Simple_repeat|Simple_repeat	NA	NA
peak37094	chr5	32547719	32547918	+	0	NA	Intergenic	AluJb|SINE|Alu	-37739	NM_006713	10923	Hs.229641	NM_006713	ENSG00000113387	SUB1	P15|PC4|p14	SUB1 regulator of transcription	protein-coding
peak18850	chr16	89634788	89635185	+	0	NA	intron (NM_004413, intron 2 of 10)	intron (NM_004413, intron 2 of 10)	14389	NM_004413	1800	Hs.109	NM_004413	ENSG00000015413	DPEP1	MBD1|MDP|RDP	dipeptidase 1	protein-coding
peak3524	chr1	157695458	157695704	+	0	NA	non-coding (NR_135215, exon 8 of 16)	non-coding (NR_135215, exon 8 of 16)	5188	NR_135216	115352	Hs.292449	NM_052939	ENSG00000160856	FCRL3	CD307c|FCRH3|IFGP3|IRTA3|SPAP2	Fc receptor like 3	protein-coding
peak31465	chr22	38209237	38209436	+	0	NA	intron (NM_001161573, intron 1 of 2)	AluY|SINE|Alu	6316	NM_001161573	23764	Hs.517617	NM_012323	ENSG00000185022	MAFF	U-MAF|hMafF	MAF bZIP transcription factor F	protein-coding
peak29816	chr20	57031766	57032080	+	0	NA	Intergenic	(TG)n|Simple_repeat|Simple_repeat	-181773	NR_110631	102723590	Hs.667674	NR_110631		BMP7-AS1	-	BMP7 antisense RNA 1	ncRNA
peak43769	chr7	112286245	112286466	+	0	NA	intron (NM_021994, intron 1 of 11)	intron (NM_021994, intron 1 of 11)	79660	NM_021994	11179	Hs.655904	NM_021994	ENSG00000198839	ZNF277	NRIF4|ZNF277P	zinc finger protein 277	protein-coding
peak36884	chr5	1768797	1768996	+	0	NA	Intergenic	CpG	30941	NM_032479	64979	Hs.719465	NM_032479	ENSG00000171421	MRPL36	BRIP1|L36mt|MRP-L36|PRPL36|RPMJ	mitochondrial ribosomal protein L36	protein-coding
peak30268	chr21	14097867	14098090	+	0	NA	Intergenic	(ATCACC)n|Simple_repeat|Simple_repeat	108971	NM_198996	149998	Hs.139907	NM_145317	ENSG00000188992	LIPI	CT17|LPDL|PLA1C|PRED5|mPA-PLA1 beta	lipase I	protein-coding
peak38021	chr5	110753720	110753983	+	0	NA	intron (NM_138773, intron 5 of 7)	intron (NM_138773, intron 5 of 7)	14844	NR_138151	91137	Hs.75639	NM_138773	ENSG00000164209	SLC25A46	HMSN6B	solute carrier family 25 member 46	protein-coding
peak25408	chr2	38587729	38588166	+	0	NA	intron (NM_138394, intron 2 of 12)	MSTA|LTR|ERVL-MaLR	14981	NM_138394	92906	Hs.445497	NM_138394	ENSG00000143889	HNRNPLL	HNRPLL|SRRF	heterogeneous nuclear ribonucleoprotein L like	protein-coding
peak10767	chr12	47211910	47212275	+	0	NA	intron (NR_026544, intron 2 of 2)	AluYa5|SINE|Alu	4351	NR_026544	100233209	Hs.657722	NR_026544	ENSG00000247774	PCED1B-AS1	-	PCED1B antisense RNA 1	ncRNA
peak26138	chr2	86914374	86914573	+	0	NA	intron (NM_001078170, intron 1 of 22)	(GGC)n|Simple_repeat|Simple_repeat	661	NM_001078170	729857	Hs.652430	NM_001078170	ENSG00000185304	RGPD2	NUP358|RANBP2L2|RGP2	RANBP2 like and GRIP domain containing 2	protein-coding
peak47919	chr9	112895717	112895916	+	0	NA	Intergenic	(CATC)n|Simple_repeat|Simple_repeat	-4940	NM_033051	57864	Hs.512668	NM_033051	ENSG00000119457	SLC46A2	Ly110|TSCOT	solute carrier family 46 member 2	protein-coding
peak2769	chr1	123970766	123970965	+	0	NA	Intergenic	ALR/Alpha|Satellite|centr	2451753	NR_003955	647121	Hs.697682	NR_003955	ENSG00000231752	EMBP1	-	embigin pseudogene 1	pseudo
peak29503	chr20	43915155	43915686	+	0	NA	promoter-TSS (NM_001098796)	promoter-TSS (NM_001098796)	568	NM_001098797	84969	Hs.26608	NM_032883	ENSG00000124191	TOX2	C20orf100|GCX-1|GCX1|dJ1108D11.2|dJ495O3.1	TOX high mobility group box family member 2	protein-coding
peak40599	chr6	59651370	59651569	+	0	NA	Intergenic	ALR/Alpha|Satellite|centr	-1690023	NR_132997	106660613	Hs.561539	NR_003660	ENSG00000283352	LINC00680-GUSBP4	-	LINC00680-GUSBP4 readthrough	pseudo
peak17045	chr16	914505	914915	+	0	NA	intron (NR_147885, intron 2 of 11)	intron (NR_147885, intron 2 of 11)	-6323	NR_110946	101929387	Hs.737087	NR_110945	ENSG00000260439	LMF1-AS1	LA16c-366D3.1	LMF1 antisense RNA 1	ncRNA
peak43972	chr7	130943696	130943895	+	0	NA	TTS (NR_015431)	TTS (NR_015431)	30331	NR_109780	100506860	Hs.635013	NR_109780		LINC00513	-	long intergenic non-protein coding RNA 513	ncRNA
peak22501	chr19	1884264	1884702	+	0	NA	intron (NM_031213, intron 1 of 5)	intron (NM_031213, intron 1 of 5)	1013	NM_031213	81926	Hs.465542	NM_031213	ENSG00000129968	ABHD17A	C19orf27|FAM108A1	abhydrolase domain containing 17A	protein-coding
peak10082	chr12	4412784	4412983	+	0	NA	Intergenic	MER5B|DNA|hAT-Charlie	32731	NM_020996	2251	Hs.166015	NM_020996	ENSG00000111241	FGF6	HBGF-6|HST2	fibroblast growth factor 6	protein-coding
peak32106	chr3	9170065	9170264	+	0	NA	intron (NM_014850, intron 1 of 21)	intron (NM_014850, intron 1 of 21)	-22329	NR_121663	101927416	Hs.475364	NR_121663	ENSG00000228723	SRGAP3-AS2	-	SRGAP3 antisense RNA 2	ncRNA
peak11353	chr12	74567962	74568161	+	0	NA	Intergenic	(GA)n|Simple_repeat|Simple_repeat	30226	NM_001136262	552889	Hs.744849	NM_001136262	ENSG00000253719	ATXN7L3B	lnc-SCA7	ataxin 7 like 3B	protein-coding
peak28046	chr2	214737374	214737636	+	0	NA	intron (NM_001282549, intron 3 of 4)	intron (NM_001282549, intron 3 of 4)	72178	NM_000465	580	Hs.591642	NM_000465	ENSG00000138376	BARD1	-	BRCA1 associated RING domain 1	protein-coding
peak22957	chr19	11126153	11126352	+	0	NA	intron (NM_001195803, intron 13 of 15)	intron (NM_001195803, intron 13 of 15)	12778	NR_106946	102465534		NR_106946	ENSG00000284553	MIR6886	hsa-mir-6886	microRNA 6886	ncRNA
peak23379	chr19	19010584	19010928	+	0	NA	intron (NR_147915, intron 4 of 11)	intron (NR_147915, intron 4 of 11)	22761	NM_014884	10147	Hs.77876	NM_014884	ENSG00000064607	SUGP2	SFRS14|SRFS14	SURP and G-patch domain containing 2	protein-coding
peak6150	chr10	45734549	45734806	+	0	NA	intron (NM_001367402, intron 4 of 30)	intron (NM_001367402, intron 4 of 30)	7411	NM_001367409	253725	Hs.365286	NM_015262	ENSG00000172661	WASHC2C	FAM21A|FAM21C|VPEF	WASH complex subunit 2C	protein-coding
peak18796	chr16	88831176	88831554	+	0	NA	intron (NM_001323544, intron 10 of 14)	CpG	-19437	NM_001030018	353	Hs.28914	NM_000485	ENSG00000198931	APRT	AMP|APRTD	adenine phosphoribosyltransferase	protein-coding
peak28087	chr2	217805395	217805776	+	0	NA	intron (NM_001308023, intron 29 of 29)	(AC)n|Simple_repeat|Simple_repeat	28148	NR_145792	109623482		NR_145792		SNORA115	-	small nucleolar RNA, H/ACA box 115	snoRNA
peak48148	chr9	127577289	127577488	+	0	NA	intron (NM_001035534, intron 1 of 13)	intron (NM_001035534, intron 1 of 13)	1643	NM_001035534	64855	Hs.522401	NM_022833	ENSG00000136830	NIBAN2	C9orf88|FAM129B|MEG-3|MINERVA|OC58|bA356B19.6	niban apoptosis regulator 2	protein-coding
peak2706	chr1	123678995	123679323	+	0	NA	Intergenic	ALR/Alpha|Satellite|centr	2160047	NR_003955	647121	Hs.697682	NR_003955	ENSG00000231752	EMBP1	-	embigin pseudogene 1	pseudo
peak822	chr1	27269955	27270154	+	0	NA	intron (NM_001276252, intron 3 of 15)	AluJb|SINE|Alu	35422	NM_015023	23038	Hs.469154	NM_015023	ENSG00000142784	WDTC1	ADP|DCAF9	WD and tetratricopeptide repeats 1	protein-coding
peak29433	chr20	38832287	38832499	+	0	NA	intron (NM_015568, intron 1 of 10)	intron (NM_015568, intron 1 of 10)	26696	NM_015568	26051	Hs.45719	NM_015568	ENSG00000101445	PPP1R16B	ANKRD4|TIMAP	protein phosphatase 1 regulatory subunit 16B	protein-coding
peak2762	chr1	123950037	123950332	+	0	NA	Intergenic	ALR/Alpha|Satellite|centr	2431072	NR_003955	647121	Hs.697682	NR_003955	ENSG00000231752	EMBP1	-	embigin pseudogene 1	pseudo
peak25409	chr2	38594744	38595003	+	0	NA	intron (NM_138394, intron 1 of 12)	AluSx|SINE|Alu	8055	NM_138394	92906	Hs.445497	NM_138394	ENSG00000143889	HNRNPLL	HNRPLL|SRRF	heterogeneous nuclear ribonucleoprotein L like	protein-coding
peak20656	chr17	59800541	59800877	+	0	NA	intron (NM_001329400, intron 5 of 9)	Tigger3b|DNA|TcMar-Tigger	-40557	NR_029493	406991	Hs.444569	NR_029493	ENSG00000284190	MIR21	MIRN21|hsa-mir-21|miR-21|miRNA21	microRNA 21	ncRNA
peak12623	chr13	18457595	18457794	+	0	NA	Intergenic	MER30|DNA|hAT-Charlie	262397	NR_027278	26080	Hs.448583	NR_027278	ENSG00000279516	FAM230C	LINC00281|NCRNA00281	family with sequence similarity 230 member C	ncRNA
peak29909	chr20	60409750	60410179	+	0	NA	Intergenic	Intergenic	63012	NR_109903	101928048	Hs.572803	NR_109903		LOC101928048	-	uncharacterized LOC101928048	ncRNA
peak27470	chr2	173798205	173798404	+	0	NA	Intergenic	LTR104_Mam|LTR|Gypsy	165576	NM_001017371	6670	Hs.531587	NM_003111	ENSG00000172845	SP3	SPR2	Sp3 transcription factor	protein-coding
peak21752	chr18	23970471	23970921	+	0	NA	Intergenic	Intergenic	-22191	NM_153211	125488	Hs.128576	NM_153211	ENSG00000168234	TTC39C	C18orf17|HsT2697	tetratricopeptide repeat domain 39C	protein-coding
peak48071	chr9	124621900	124622366	+	0	NA	intron (NM_033334, intron 2 of 9)	AluJb|SINE|Alu	-36303	NR_038975	100379345	Hs.660412	NR_038975	ENSG00000224020	MIR181A2HG	-	MIR181A2 host gene	ncRNA
peak13634	chr13	112214928	112215182	+	0	NA	Intergenic	Intergenic	17722	NR_108094	101928698	Hs.528451	NR_108094		LINC01070	-	long intergenic non-protein coding RNA 1070	ncRNA
peak40596	chr6	59552716	59552965	+	0	NA	Intergenic	ALR/Alpha|Satellite|centr	-1591394	NR_132997	106660613	Hs.561539	NR_003660	ENSG00000283352	LINC00680-GUSBP4	-	LINC00680-GUSBP4 readthrough	pseudo
peak2686	chr1	123549500	123549923	+	0	NA	Intergenic	ALR/Alpha|Satellite|centr	2030599	NR_003955	647121	Hs.697682	NR_003955	ENSG00000231752	EMBP1	-	embigin pseudogene 1	pseudo
peak47918	chr9	112866857	112867056	+	0	NA	intron (NM_001012994, intron 8 of 8)	intron (NM_001012994, intron 8 of 8)	23920	NM_033051	57864	Hs.512668	NM_033051	ENSG00000119457	SLC46A2	Ly110|TSCOT	solute carrier family 46 member 2	protein-coding
peak48985	chrX	1236030	1236266	+	0	NA	Intergenic	SVA_D|Retroposon|SVA	-23425	NM_001012288	64109	Hs.287729	NM_022148	ENSG00000205755	CRLF2	CRL2|CRLF2Y|TSLPR	cytokine receptor like factor 2	protein-coding
peak2533	chr1	122680353	122680607	+	0	NA	Intergenic	ALR/Alpha|Satellite|centr	1161368	NR_003955	647121	Hs.697682	NR_003955	ENSG00000231752	EMBP1	-	embigin pseudogene 1	pseudo
peak48512	chr9	136403485	136403947	+	0	NA	intron (NM_001039707, intron 9 of 9)	intron (NM_001039707, intron 9 of 9)	-5279	NM_003086	6621	Hs.113265	NM_003086	ENSG00000165684	SNAPC4	PTFalpha|SNAP190	small nuclear RNA activating complex polypeptide 4	protein-coding
peak7214	chr10	114801357	114801906	+	0	NA	Intergenic	LTR50|LTR|ERVL	-20149	NM_020940	57700	Hs.192619	NM_020940	ENSG00000151553	FAM160B1	KIAA1600|bA106M7.3	family with sequence similarity 160 member B1	protein-coding
peak40626	chr6	65523175	65523374	+	0	NA	intron (NM_001292009, intron 2 of 43)	L1MA8|LINE|L1	56530	NM_198283	346007	Hs.25067	NM_198283	ENSG00000188107	EYS	C6orf178|C6orf179|C6orf180|EGFL10|EGFL11|RP25|SPAM|bA166P24.2|bA307F22.3|bA74E24.1|dJ1018A4.2|dJ22I17.2|dJ303F19.1	eyes shut homolog	protein-coding
peak25919	chr2	70932078	70932277	+	0	NA	intron (NM_012476, intron 2 of 2)	intron (NM_012476, intron 2 of 2)	-3723	NM_001692	525	Hs.64173	NM_001692	ENSG00000116039	ATP6V1B1	ATP6B1|RTA1B|VATB|VMA2|VPP3	ATPase H+ transporting V1 subunit B1	protein-coding
peak23587	chr19	33813443	33813642	+	0	NA	3' UTR (NM_001129995, exon 7 of 7)	3' UTR (NM_001129995, exon 7 of 7)	16672	NM_001129994	79047	Hs.221873	NM_024076	ENSG00000153885	KCTD15	-	potassium channel tetramerization domain containing 15	protein-coding
peak26412	chr2	100882341	100882540	+	0	NA	intron (NM_002518, intron 1 of 20)	AluY|SINE|Alu	62301	NM_002518	4862	Hs.156832	NM_002518	ENSG00000170485	NPAS2	MOP4|PASD4|bHLHe9	neuronal PAS domain protein 2	protein-coding
peak47344	chr9	72174715	72174914	+	0	NA	intron (NM_001351571, intron 1 of 13)	L2b|LINE|L2	25374	NM_001351571	9615	Hs.494163	NM_004293	ENSG00000119125	GDA	CYPIN|GAH|GUANASE|NEDASIN	guanine deaminase	protein-coding
peak33614	chr3	119332875	119333074	+	0	NA	intron (NM_020754, intron 1 of 11)	MIRb|SINE|MIR	-10214	NR_046748	100874246	Hs.607097	NR_046748	ENSG00000241155	ARHGAP31-AS1	-	ARHGAP31 antisense RNA 1	ncRNA
peak8191	chr11	35334363	35334844	+	0	NA	intron (NM_001195728, intron 1 of 11)	intron (NM_001195728, intron 1 of 11)	84955	NM_004171	6506	Hs.502338	NM_004171	ENSG00000110436	SLC1A2	EAAT2|EIEE41|GLT-1|HBGT	solute carrier family 1 member 2	protein-coding
peak41856	chr6	159072325	159072524	+	0	NA	Intergenic	Intergenic	-27272	NM_152133	117289	Hs.529984	NM_054114	ENSG00000164691	TAGAP	ARHGAP47|FKSG15|IDDM21|TAGAP1	T cell activation RhoGTPase activating protein	protein-coding
peak409	chr1	12201406	12202031	+	0	NA	intron (NM_001066, intron 8 of 9)	intron (NM_001066, intron 8 of 9)	10005	NR_039775	100616438		NR_039775	ENSG00000263676	MIR4632	-	microRNA 4632	ncRNA
peak17526	chr16	21882082	21882436	+	0	NA	Intergenic	Intergenic	-15524	NR_024456	100190986	Hs.648439	NR_024456		LOC100190986	-	uncharacterized LOC100190986	ncRNA
peak27158	chr2	149236316	149236530	+	0	NA	Intergenic	Intergenic	-93562	NM_001195685	130574	Hs.21929	NM_194317	ENSG00000187123	LYPD6	-	LY6/PLAUR domain containing 6	protein-coding
peak477	chr1	16167618	16168126	+	0	NA	Intergenic	CpG	-11803	NM_004431	1969	Hs.171596	NM_004431	ENSG00000142627	EPHA2	ARCC2|CTPA|CTPP1|CTRCT6|ECK	EPH receptor A2	protein-coding
peak38925	chr5	171391076	171391341	+	0	NA	intron (NM_002520, intron 2 of 10)	Tigger3a|DNA|TcMar-Tigger	3359	NM_001037738	4869	Hs.557550	NM_002520	ENSG00000181163	NPM1	B23|NPM	nucleophosmin 1	protein-coding
peak25712	chr2	61604803	61605002	+	0	NA	Intergenic	(TG)n|Simple_repeat|Simple_repeat	-66546	NM_003400	7514	Hs.370770	NM_003400	ENSG00000082898	XPO1	CRM-1|CRM1|emb|exp1	exportin 1	protein-coding
peak36564	chr4	165277807	165278038	+	0	NA	non-coding (NR_026575, exon 1 of 1)	non-coding (NR_026575, exon 1 of 1)	2101	NR_026575	2713	Hs.654557	NR_026575	ENSG00000229894	GK3P	GKP3|GKTB	glycerol kinase 3 pseudogene	pseudo
peak9666	chr11	120260872	120261071	+	0	NA	intron (NR_038829, intron 3 of 7)	AluJb|SINE|Alu	4961	NR_038829	649133	Hs.568902	NR_038829	ENSG00000259541	LOC649133	-	uncharacterized LOC649133	ncRNA
peak35100	chr4	9368009	9368264	+	0	NA	non-coding (NR_027279, exon 1 of 1)	non-coding (NR_027279, exon 1 of 1)	262	NR_027279	391622	Hs.722658	NR_027279	ENSG00000205946	USP17L6P	DUB4|USP17L6|vDUB4	ubiquitin specific peptidase 17 like family member 6, pseudogene	pseudo
peak26779	chr2	120259514	120259944	+	0	NA	intron (NM_002881, intron 1 of 4)	LTR12C|LTR|ERV1	6877	NM_001369400	5899	Hs.469820	NM_002881	ENSG00000144118	RALB	-	RAS like proto-oncogene B	protein-coding
peak22968	chr19	11375485	11375706	+	0	NA	exon (NM_175871, exon 2 of 2)	exon (NM_175871, exon 2 of 2)	888	NM_175871	126074	Hs.631619	NM_175871	ENSG00000173928	SWSAP1	C19orf39|SWS1AP1|ZSWIM7AP1	SWIM-type zinc finger 7 associated protein 1	protein-coding
peak46675	chr9	4653746	4654592	+	0	NA	intron (NM_001353491, intron 3 of 14)	L1MB7|LINE|L1	8054	NM_001353489	55064	Hs.179615	NM_017985	ENSG00000106686	SPATA6L	C9orf68|bA6J24.2	spermatogenesis associated 6 like	protein-coding
peak17742	chr16	29679673	29680119	+	0	NA	intron (NM_001318249, intron 1 of 2)	LTR14C|LTR|ERVK	716	NM_014298	23475	Hs.513484	NM_014298	ENSG00000103485	QPRT	HEL-S-90n|QPRTase	quinolinate phosphoribosyltransferase	protein-coding
peak2129	chr1	108579594	108579861	+	0	NA	intron (NM_001010883, intron 1 of 10)	Tigger1|DNA|TcMar-Tigger	19627	NM_001010883	284611	Hs.200230	NM_001010883	ENSG00000162636	FAM102B	SYM-3B	family with sequence similarity 102 member B	protein-coding
peak32366	chr3	20970558	20970757	+	0	NA	Intergenic	HERVH-int|LTR|ERV1	-435069	NR_002311	391518	Hs.543226	NR_002311		VENTXP7	HPX42|VENTX1	VENT homeobox pseudogene 7	pseudo
peak13953	chr14	26082695	26083037	+	0	NA	Intergenic	AluY|SINE|Alu	470564	NM_001366398	4857	Hs.31588	NM_002515	ENSG00000139910	NOVA1	Nova-1	NOVA alternative splicing regulator 1	protein-coding
peak45744	chr8	85745130	85745347	+	0	NA	non-coding (NR_003594, exon 1 of 1).5	non-coding (NR_003594, exon 1 of 1).5	294	NR_003594	100288527	Hs.535056	NR_003594		REXO1L2P	-	REXO1 like 2, pseudogene	pseudo
peak10450	chr12	22533128	22533497	+	0	NA	intron (NM_001286176, intron 3 of 26)	MIRb|SINE|MIR	10885	NM_001286174	9847	Hs.271014	NM_014802	ENSG00000111731	C2CD5	CDP138|KIAA0528	C2 calcium dependent domain containing 5	protein-coding
peak45440	chr8	58922609	58922808	+	0	NA	intron (NM_014729, intron 3 of 8)	L2a|LINE|L2	196439	NM_014729	9760	Hs.491805	NM_014729	ENSG00000198846	TOX	TOX1	thymocyte selection associated high mobility group box	protein-coding
peak48295	chr9	130107242	130107441	+	0	NA	intron (NM_020960, intron 13 of 17)	intron (NM_020960, intron 13 of 17)	36878	NR_135124	401554	Hs.522437	NR_135124	ENSG00000196979	GPRACR	LncGPR107	GPR107 adjacent cis regulating lncRNA	ncRNA
peak32626	chr3	42085608	42085807	+	0	NA	Intergenic	Charlie1b|DNA|hAT-Charlie	-1493	NM_001349245	22906	Hs.535711	NM_014965	ENSG00000182606	TRAK1	EIEE68|MILT1|OIP106	trafficking kinesin protein 1	protein-coding
peak26171	chr2	87521136	87521335	+	0	NA	non-coding (NR_146461, exon 3 of 3)	non-coding (NR_146461, exon 3 of 3)	51285	NR_146460	112597	Hs.652166	NR_024204	ENSG00000222041	CYTOR	C2orf59|LINC00152|NCRNA00152	cytoskeleton regulator RNA	ncRNA
peak29434	chr20	38833285	38833544	+	0	NA	intron (NM_015568, intron 1 of 10)	L1MD1|LINE|L1	27717	NM_015568	26051	Hs.45719	NM_015568	ENSG00000101445	PPP1R16B	ANKRD4|TIMAP	protein phosphatase 1 regulatory subunit 16B	protein-coding
peak17360	chr16	11787506	11787705	+	0	NA	intron (NM_014153, intron 1 of 22)	AluJr|SINE|Alu	9653	NM_014153	29066	Hs.371856	NM_014153	ENSG00000122299	ZC3H7A	HSPC055|ZC3H7|ZC3HDC7	zinc finger CCCH-type containing 7A	protein-coding
peak28638	chr2	241987376	241987581	+	0	NA	intron (NR_110220, intron 3 of 3)	intron (NR_110220, intron 3 of 3)	-13731	NR_149023	285097	Hs.653239	NR_149023	ENSG00000280119	LOC285097	-	uncharacterized FLJ38379	ncRNA
peak22110	chr18	61948983	61949384	+	0	NA	Intergenic	Intergenic	-56176	NM_173557	220441	Hs.165062	NM_173557	ENSG00000176641	RNF152	-	ring finger protein 152	protein-coding
peak16743	chr15	89399895	89400192	+	0	NA	promoter-TSS (NR_160724)	promoter-TSS (NR_160724)	-128	NR_160724	105371031		NR_160724		LOC105371031	-	uncharacterized LOC105371031	ncRNA
peak46396	chr8	139295257	139295456	+	0	NA	Intergenic	AluSz|SINE|Alu	-381315	NM_152888	169044	Hs.117169	NM_152888	ENSG00000169436	COL22A1	-	collagen type XXII alpha 1 chain	protein-coding
peak2223	chr1	111229533	111230027	+	0	NA	promoter-TSS (NM_001025199)	promoter-TSS (NM_001025199)	44	NM_001025199	1117	Hs.514840	NM_004000	ENSG00000064886	CHI3L2	CHIL2|YKL-39|YKL39	chitinase 3 like 2	protein-coding
peak22102	chr18	61006211	61006410	+	0	NA	Intergenic	Intergenic	-327120	NM_031891	28316	Hs.671510	NM_031891	ENSG00000101542	CDH20	CDH7L3|Cdh7	cadherin 20	protein-coding
peak25297	chr2	30461782	30461981	+	0	NA	intron (NM_182551, intron 2 of 6)	AluY|SINE|Alu	14635	NM_001304445	253558	Hs.468048	NM_182551	ENSG00000172954	LCLAT1	1AGPAT8|AGPAT8|ALCAT1|HSRG1849|LYCAT|UNQ1849	lysocardiolipin acyltransferase 1	protein-coding
peak40577	chr6	58942008	58942527	+	0	NA	Intergenic	ALR/Alpha|Satellite|centr	-980821	NR_132997	106660613	Hs.561539	NR_003660	ENSG00000283352	LINC00680-GUSBP4	-	LINC00680-GUSBP4 readthrough	pseudo
peak43499	chr7	98731594	98731807	+	0	NA	Intergenic	Intergenic	114415	NM_002523	4885	Hs.3281	NM_002523	ENSG00000106236	NPTX2	NARP|NP-II|NP2	neuronal pentraxin 2	protein-coding
peak24700	chr2	235663	235862	+	0	NA	intron (NM_015677, intron 4 of 9)	intron (NM_015677, intron 4 of 9)	20578	NM_001282687	26751	Hs.515951	NM_015677	ENSG00000035115	SH3YL1	RAY	SH3 and SYLF domain containing 1	protein-coding
peak24636	chr19	57947650	57947909	+	0	NA	promoter-TSS (NM_005773)	promoter-TSS (NM_005773)	-73	NM_005773	10172	Hs.596242	NM_005773	ENSG00000152454	ZNF256	BMZF-3|BMZF3	zinc finger protein 256	protein-coding
peak28488	chr2	238290203	238290428	+	0	NA	Intergenic	Intergenic	-1705	NM_022817	8864	Hs.58756	NM_003894	ENSG00000132326	PER2	FASPS|FASPS1	period circadian regulator 2	protein-coding
peak47921	chr9	113060923	113061304	+	0	NA	Intergenic	CpG	-4389	NM_003408	7539	Hs.150406	NM_003408	ENSG00000136866	ZFP37	ZNF906|zfp-37	ZFP37 zinc finger protein	protein-coding
peak34816	chr4	759280	759479	+	0	NA	intron (NM_001317836, intron 9 of 11)	CpG	22469	NR_036512	100129917	Hs.731755	NR_036511	ENSG00000249592	LOC100129917	-	uncharacterized LOC100129917	ncRNA
peak16409	chr15	73518887	73519299	+	0	NA	intron (NM_001348772, intron 2 of 4)	L1MB2|LINE|L1	50450	NR_103844	101241892	Hs.656678	NR_103844	ENSG00000281183	NPTN-IT1	lncRNA-LET	NPTN intronic transcript 1	ncRNA
peak4598	chr1	220137441	220137745	+	0	NA	intron (NM_018060, intron 16 of 22)	intron (NM_018060, intron 16 of 22)	-19352	NR_029711	406969		NR_029711	ENSG00000207624	MIR194-1	MIRN194-1|mir-194-1	microRNA 194-1	ncRNA
peak26540	chr2	108629423	108629741	+	0	NA	intron (NM_001193484, intron 1 of 9)	intron (NM_001193484, intron 1 of 9)	8331	NM_001193484	3987	Hs.597715	NM_004987	ENSG00000169756	LIMS1	PINCH|PINCH-1|PINCH1	LIM zinc finger domain containing 1	protein-coding
peak30347	chr21	25421461	25422093	+	0	NA	intron (NR_024027, intron 3 of 4)	L2b|LINE|L2	9924	NR_024027	54072	Hs.234016	NM_058184	ENSG00000185433	LINC00158	C21orf42|NCRNA00158	long intergenic non-protein coding RNA 158	ncRNA
peak6666	chr10	83680473	83680918	+	0	NA	Intergenic	Intergenic	-3606	NR_134317	105378397	Hs.147725	NR_134317		LINC02650	-	long intergenic non-protein coding RNA 2650	ncRNA
peak11666	chr12	103495301	103495723	+	0	NA	promoter-TSS (NR_135004)	promoter-TSS (NR_135004)	456	NM_001278419	374470	Hs.534649	NM_198521	ENSG00000179088	C12orf42	-	chromosome 12 open reading frame 42	protein-coding
peak49289	chrX	39766214	39766673	+	0	NA	Intergenic	Charlie4a|DNA|hAT-Charlie	-71118	NR_039763	100616251		NR_039763	ENSG00000263972	MIR1587	-	microRNA 1587	ncRNA
peak37737	chr5	80837675	80838068	+	0	NA	intron (NM_002439, intron 20 of 23)	MLT1E1A|LTR|ERVL-MaLR	-122492	NM_006909	5924	Hs.162129	NM_006909	ENSG00000113319	RASGRF2	GRF2|RAS-GRF2	Ras protein specific guanine nucleotide releasing factor 2	protein-coding
peak2501	chr1	122546834	122547075	+	0	NA	Intergenic	ALR/Alpha|Satellite|centr	1027842	NR_003955	647121	Hs.697682	NR_003955	ENSG00000231752	EMBP1	-	embigin pseudogene 1	pseudo
peak42757	chr7	37336156	37336648	+	0	NA	intron (NM_001206480, intron 2 of 21)	intron (NM_001206480, intron 2 of 21)	17266	NM_001206482	9844	Hs.434989	NM_014800	ENSG00000155849	ELMO1	CED-12|CED12|ELMO-1	engulfment and cell motility 1	protein-coding
peak13136	chr13	49635521	49636172	+	0	NA	Intergenic	MER51A|LTR|ERV1	7339	NM_138450	115761	Hs.558599	NM_138450	ENSG00000152213	ARL11	ARLTS1	ADP ribosylation factor like GTPase 11	protein-coding
peak45303	chr8	45376209	45376408	+	0	NA	Intergenic	ALR/Alpha|Satellite|centr	1241335	NR_146077	389652		NR_146077	ENSG00000248498	ASNSP1	ASNSL1	asparagine synthetase pseudogene 1	pseudo
peak3901	chr1	174204683	174205290	+	0	NA	intron (NM_001366445, intron 1 of 13)	MSTA|LTR|ERVL-MaLR	45466	NM_001366445	9910	Hs.585378	NM_014857	ENSG00000152061	RABGAP1L	HHL|TBC1D18	RAB GTPase activating protein 1 like	protein-coding
peak42594	chr7	27936998	27937197	+	0	NA	intron (NM_175061, intron 2 of 4)	intron (NM_175061, intron 2 of 4)	197002	NM_001362794	8887	Hs.34576	NM_006024	ENSG00000106052	TAX1BP1	CALCOCO3|T6BP|TXBP151	Tax1 binding protein 1	protein-coding
peak30813	chr22	11037355	11037734	+	0	NA	Intergenic	Intergenic	-76015	NR_132320	102723780		NR_132320		FRG1FP	-	FSHD region gene 1 family member F, pseudogene	pseudo
peak40028	chr6	32945487	32945686	+	0	NA	Intergenic	Intergenic	-4558	NM_002118	3109	Hs.351279	NM_002118	ENSG00000242574	HLA-DMB	D6S221E|RING7	major histocompatibility complex, class II, DM beta	protein-coding
peak22093	chr18	59792434	59792709	+	0	NA	Intergenic	Intergenic	-95148	NM_133459	147372	Hs.34333	NM_133459	ENSG00000183287	CCBE1	HKLLS1	collagen and calcium binding EGF domains 1	protein-coding
peak117	chr1	2199128	2199550	+	0	NA	5' UTR (NM_001282670, exon 4 of 8)	5' UTR (NM_001282670, exon 4 of 8)	-4564	NM_001282671	199990	Hs.107101	NM_182533	ENSG00000162585	FAAP20	C1orf86|FP7162	FA core complex associated protein 20	protein-coding
peak14315	chr14	61361051	61361440	+	0	NA	intron (NM_006255, intron 1 of 13)	intron (NM_006255, intron 1 of 13)	39802	NM_006255	5583	Hs.333907	NM_006255	ENSG00000027075	PRKCH	PKC-L|PKCL|PRKCL|nPKC-eta	protein kinase C eta	protein-coding
peak36766	chr4	189652080	189652373	+	0	NA	Intergenic	Intergenic	-7380	NR_121679	101928971	Hs.519164	NR_121679	ENSG00000250739	LINC01262	TCONS_l2_00021807	long intergenic non-protein coding RNA 1262	ncRNA
peak36367	chr4	142846084	142846445	+	0	NA	5' UTR (NM_001101669, exon 1 of 26)	5' UTR (NM_001101669, exon 1 of 26)	271	NM_003866	8821	Hs.176376	NM_003866	ENSG00000109452	INPP4B	-	inositol polyphosphate-4-phosphatase type II B	protein-coding
peak28578	chr2	241022483	241022682	+	0	NA	intron (NM_001080437, intron 1 of 31)	intron (NM_001080437, intron 1 of 31)	23964	NM_001080437	25992	Hs.471834	NM_001080437	ENSG00000162804	SNED1	IRE-BP1|SST3|Snep	sushi, nidogen and EGF like domains 1	protein-coding
peak38681	chr5	151155466	151155761	+	0	NA	intron (NM_001363114, intron 1 of 24)	intron (NM_001363114, intron 1 of 24)	2166	NM_001155	309	Hs.412117	NM_001155	ENSG00000197043	ANXA6	ANX6|CBP68|CPB-II|p68|p70	annexin A6	protein-coding
peak20214	chr17	43264447	43264646	+	0	NA	Intergenic	ERV3-16A3_I-int|LTR|ERVL	2277	NR_002716	6066		NR_002716	ENSG00000274585	RNU2-1	RNU2|U2	RNA, U2 small nuclear 1	snRNA
peak22712	chr19	5953267	5953523	+	0	NA	intron (NM_003624, intron 2 of 16)	intron (NM_003624, intron 2 of 16)	24745	NM_001300865	8498	Hs.531752	NM_003624	ENSG00000031823	RANBP3	-	RAN binding protein 3	protein-coding
peak34402	chr3	179608910	179609181	+	0	NA	intron (NM_001199957, intron 1 of 3)	intron (NM_001199957, intron 1 of 3)	4251	NM_002492	4711	Hs.730674	NM_002492	ENSG00000136521	NDUFB5	CISGDH|SGDH	NADH:ubiquinone oxidoreductase subunit B5	protein-coding
peak43890	chr7	128107903	128108257	+	0	NA	Intergenic	CpG	26219	NR_030324	693178		NR_030324	ENSG00000207588	MIR593	MIRN593|hsa-mir-593	microRNA 593	ncRNA
peak33470	chr3	108822257	108822474	+	0	NA	promoter-TSS (NM_016388)	promoter-TSS (NM_016388)	-421	NM_001317747	50852	Hs.138701	NM_016388	ENSG00000163519	TRAT1	HSPC062|TCRIM|TRIM|pp29/30	T cell receptor associated transmembrane adaptor 1	protein-coding
peak47128	chr9	41234541	41235105	+	0	NA	promoter-TSS (NR_039689).2	promoter-TSS (NR_039689).2	-988	NR_039689	100616194		NR_039689	ENSG00000266017	MIR4477B	-	microRNA 4477b	ncRNA
peak42067	chr6	170079459	170079844	+	0	NA	Intergenic	Intergenic	-80991	NR_125878	102724511	Hs.550045	NR_125878		LOC102724511	-	uncharacterized LOC102724511	ncRNA
peak7672	chr11	1287435	1287747	+	0	NA	intron (NM_019009, intron 4 of 5)	CpG	15199	NM_001318514	54472	Hs.368527	NM_019009	ENSG00000078902	TOLLIP	IL-1RAcPIP	toll interacting protein	protein-coding
peak37363	chr5	54717875	54718257	+	0	NA	intron (NR_104658, intron 1 of 2)	L1MA9|LINE|L1	-14742	NR_104659	102467080	Hs.637409	NR_104658		LOC102467080	-	uncharacterized LOC102467080	ncRNA
peak46076	chr8	120678879	120679078	+	0	NA	intron (NM_021021, intron 2 of 6)	LTR33|LTR|ERVL	-82275	NR_125419	101927543	Hs.371902	NR_125419	ENSG00000248318	LOC101927543	-	uncharacterized LOC101927543	ncRNA
peak1471	chr1	53562214	53562676	+	0	NA	intron (NM_147193, intron 3 of 9)	intron (NM_147193, intron 3 of 9)	103046	NM_033067	63948	Hs.131654	NM_033067	ENSG00000143006	DMRTB1	-	DMRT like family B with proline rich C-terminal 1	protein-coding
peak11661	chr12	102735219	102735688	+	0	NA	Intergenic	Intergenic	88946	NR_033855	283432	Hs.382110	NR_033855	ENSG00000258169	LINC00485	-	long intergenic non-protein coding RNA 485	ncRNA
peak32707	chr3	45976500	45977090	+	0	NA	intron (NM_024513, intron 4 of 17)	intron (NM_024513, intron 4 of 17)	19029	NM_024513	79443	Hs.200227	NM_024513	ENSG00000163820	FYCO1	CATC2|CTRCT18|RUFY3|ZFYVE7	FYVE and coiled-coil domain containing 1	protein-coding
peak2934	chr1	124737115	124737514	+	0	NA	Intergenic	ALR/Alpha|Satellite|centr	3218202	NR_003955	647121	Hs.697682	NR_003955	ENSG00000231752	EMBP1	-	embigin pseudogene 1	pseudo
peak8249	chr11	43574013	43574212	+	0	NA	Intergenic	Intergenic	4806	NR_131246	100507261	Hs.664953	NR_131246	ENSG00000235661	MIR670HG	-	MIR670 host gene	ncRNA
peak33943	chr3	138579868	138580067	+	0	NA	intron (NM_001320598, intron 2 of 17)	L1M1|LINE|L1	11989	NM_001320600	80321	Hs.531962	NM_024491	ENSG00000114107	CEP70	BITE	centrosomal protein 70	protein-coding
peak36821	chr5	552422	552929	+	0	NA	Intergenic	Intergenic	-16793	NR_039661	100616381		NR_039661	ENSG00000264233	MIR4456	-	microRNA 4456	ncRNA
peak23873	chr19	40764061	40764304	+	0	NA	intron (NM_004596, intron 5 of 5)	intron (NM_004596, intron 5 of 5)	-10978	NM_001202553	8190	Hs.646364	NM_006533	ENSG00000261857	MIA	CD-RAP	MIA SH3 domain containing	protein-coding
peak45300	chr8	45331459	45331791	+	0	NA	Intergenic	ALR/Alpha|Satellite|centr	1286018	NR_146077	389652		NR_146077	ENSG00000248498	ASNSP1	ASNSL1	asparagine synthetase pseudogene 1	pseudo
peak49081	chrX	9530781	9531114	+	0	NA	intron (NM_001139466, intron 2 of 17)	intron (NM_001139466, intron 2 of 17)	65889	NM_005647	6907	Hs.495656	NM_005647	ENSG00000101849	TBL1X	EBI|SMAP55|TBL1	transducin beta like 1 X-linked	protein-coding
peak22636	chr19	4011861	4012149	+	0	NA	intron (NM_015897, intron 1 of 10)	intron (NM_015897, intron 1 of 10)	4269	NM_015897	51588	Hs.105779	NM_015897	ENSG00000105229	PIAS4	PIAS-gamma|PIASY|Piasg|ZMIZ6	protein inhibitor of activated STAT 4	protein-coding
peak8110	chr11	31326622	31326999	+	0	NA	intron (NM_181807, intron 3 of 8)	intron (NM_181807, intron 3 of 8)	42929	NM_001367979	341019	Hs.127405	NM_020869	ENSG00000170959	DCDC1	DCDC5	doublecortin domain containing 1	protein-coding
peak14515	chr14	70424432	70424712	+	0	NA	Intergenic	Intergenic	-7482	NM_001202548	100529257	Hs.443661	NM_001202547	ENSG00000258644	SYNJ2BP-COX16	-	SYNJ2BP-COX16 readthrough	protein-coding
peak39577	chr6	16471458	16471709	+	0	NA	intron (NM_000332, intron 7 of 8)	intron (NM_000332, intron 7 of 8)	232996	NM_006877	2766	Hs.484741	NM_006877	ENSG00000137198	GMPR	GMPR 1|GMPR1	guanosine monophosphate reductase	protein-coding
peak14273	chr14	58610908	58611129	+	0	NA	Intergenic	AluSc|SINE|Alu	-23050	NR_046093	51339	Hs.48950	NM_016651	ENSG00000165617	DACT1	DAPPER|DAPPER1|DPR1|FRODO|HDPR1|TBS2|THYEX3	dishevelled binding antagonist of beta catenin 1	protein-coding
peak19291	chr17	8222872	8223244	+	0	NA	non-coding (NR_026951, exon 2 of 3)	non-coding (NR_026951, exon 2 of 3)	985	NR_026951	284029	Hs.121692	NM_173621	ENSG00000178977	LINC00324	C17orf44|NCRNA00324	long intergenic non-protein coding RNA 324	ncRNA
peak32331	chr3	17705432	17705816	+	0	NA	intron (NM_001349076, intron 1 of 22)	SVA_F|Retroposon|SVA	-5604	NM_001134381	9779	Hs.475629	NM_014744	ENSG00000131374	TBC1D5	-	TBC1 domain family member 5	protein-coding
peak10443	chr12	22407432	22407692	+	0	NA	Intergenic	Intergenic	-72848	NM_003034	6489	Hs.408614	NM_003034	ENSG00000111728	ST8SIA1	GD3S|SIAT8|SIAT8-A|SIAT8A|ST8SiaI	ST8 alpha-N-acetyl-neuraminide alpha-2,8-sialyltransferase 1	protein-coding
peak3705	chr1	163464531	163464730	+	0	NA	Intergenic	(GT)n|Simple_repeat|Simple_repeat	-41439	NR_104294	100422212	Hs.556898	NR_104294		LOC100422212	-	eukaryotic translation initiation factor 3 subunit J pseudogene	pseudo
peak33471	chr3	108835078	108835446	+	0	NA	intron (NM_016388, intron 2 of 5)	intron (NM_016388, intron 2 of 5)	12476	NM_016388	50852	Hs.138701	NM_016388	ENSG00000163519	TRAT1	HSPC062|TCRIM|TRIM|pp29/30	T cell receptor associated transmembrane adaptor 1	protein-coding
peak37425	chr5	57201643	57201982	+	0	NA	intron (NM_001331037, intron 2 of 12)	intron (NM_001331037, intron 2 of 12)	-12262	NM_001127236	65056	Hs.444279	NM_022913	ENSG00000062194	GPBP1	GPBP|SSH6|VASCULIN	GC-rich promoter binding protein 1	protein-coding
peak10678	chr12	39331644	39332227	+	0	NA	intron (NM_001173464, intron 21 of 37)	intron (NM_001173464, intron 21 of 37)	111185	NM_001173464	55605	Hs.374201	NM_017641	ENSG00000139116	KIF21A	CFEOM1|FEOM1|FEOM3A	kinesin family member 21A	protein-coding
peak30810	chr22	10729128	10729430	+	0	NA	Intergenic	(TCCATTCCAT)n|Simple_repeat|Simple_repeat	232250	NR_132320	102723780		NR_132320		FRG1FP	-	FSHD region gene 1 family member F, pseudogene	pseudo
peak37038	chr5	18096982	18097181	+	0	NA	Intergenic	Intergenic	289807	NR_134287	646241	Hs.407197	NR_134286		LINC02223	-	long intergenic non-protein coding RNA 2223	ncRNA
peak41542	chr6	143544360	143544601	+	0	NA	Intergenic	Intergenic	17571	NR_110148	285740	Hs.432656	NR_027113	ENSG00000235740	PHACTR2-AS1	-	PHACTR2 antisense RNA 1	ncRNA
peak29917	chr20	61458501	61458700	+	0	NA	intron (NM_001794, intron 2 of 15)	(TGGTGG)n|Simple_repeat|Simple_repeat	-40821	NM_001252338	1002	Hs.473231	NM_001794	ENSG00000179242	CDH4	CAD4|R-CAD|RCAD	cadherin 4	protein-coding
peak50506	chrY	56715181	56716015	+	0	NA	Intergenic	(AATGGAATGG)n|Simple_repeat|Simple_repeat	-238657	NM_005840	10251	Hs.381912	NM_005840	ENSG00000168939	SPRY3	spry-3	sprouty RTK signaling antagonist 3	protein-coding
peak28618	chr2	241772185	241772482	+	0	NA	Intergenic	LTR13A|LTR|ERVK	-4489	NM_022134	64090	Hs.632556	NM_022134	ENSG00000154252	GAL3ST2	GAL3ST-2|GP3ST	galactose-3-O-sulfotransferase 2	protein-coding
peak9601	chr11	118608467	118609013	+	0	NA	intron (NM_001144759, intron 1 of 20)	CpG	1125	NM_001144758	23187	Hs.504062	NM_015157	ENSG00000019144	PHLDB1	LL5A	pleckstrin homology like domain family B member 1	protein-coding
peak4973	chr1	235873000	235873543	+	0	NA	intron (NR_102436, intron 1 of 3)	intron (NR_102436, intron 1 of 3)	-6344	NM_000081	1130	Hs.532411	NM_000081	ENSG00000143669	LYST	CHS|CHS1	lysosomal trafficking regulator	protein-coding
peak28891	chr20	16259857	16260176	+	0	NA	Intergenic	Intergenic	-274134	NR_130924	613266	Hs.309149	NR_130924		LOC613266	-	uncharacterized LOC613266	ncRNA
peak23165	chr19	15362958	15363345	+	0	NA	intron (NM_005858, intron 9 of 13)	SVA_C|Retroposon|SVA	16636	NM_005858	10270	Hs.594496	NM_005858	ENSG00000105127	AKAP8	AKAP 95|AKAP-8|AKAP-95|AKAP95	A-kinase anchoring protein 8	protein-coding
peak10427	chr12	21453493	21453809	+	0	NA	intron (NM_001350912, intron 5 of 11)	intron (NM_001350912, intron 5 of 11)	15736	NM_001350912	79912	Hs.709545	NM_024854	ENSG00000121350	PYROXD1	MFM8	pyridine nucleotide-disulphide oxidoreductase domain 1	protein-coding
peak18510	chr16	79272033	79272634	+	0	NA	Intergenic	Intergenic	328404	NM_005360	4094	Hs.134859	NM_005360	ENSG00000178573	MAF	AYGRP|CCA4|CTRCT21|c-MAF	MAF bZIP transcription factor	protein-coding
peak5073	chr1	243980405	243980604	+	0	NA	intron (NR_033883, intron 2 of 11)	intron (NR_033883, intron 2 of 11)	63102	NR_033883	339529	Hs.209374	NR_033883	ENSG00000226828	LINC02774	-	long intergenic non-protein coding RNA 2774	ncRNA
peak12917	chr13	39082387	39082586	+	0	NA	Intergenic	MER41-int|LTR|ERV1	44030	NM_001012754	387921	Hs.507783	NM_001012754	ENSG00000188811	NHLRC3	-	NHL repeat containing 3	protein-coding
peak37331	chr5	50999248	50999514	+	0	NA	Intergenic	(GT)n|Simple_repeat|Simple_repeat	-29194	NR_104653	100287592	Hs.519298	NR_104653	ENSG00000251573	LINC02106	-	long intergenic non-protein coding RNA 2106	ncRNA
peak18399	chr16	71012003	71012202	+	0	NA	intron (NM_001270974, intron 23 of 85)	intron (NM_001270974, intron 23 of 85)	-210944	NM_018052	55697	Hs.445061	NM_018052	ENSG00000103043	VAC14	ArPIKfyve|TAX1BP2|TRX	VAC14 component of PIKFYVE complex	protein-coding
peak124	chr1	2281899	2282251	+	0	NA	intron (NM_003036, intron 1 of 6)	CpG	53756	NM_003036	6497	Hs.656507	NM_003036	ENSG00000157933	SKI	SGS|SKV	SKI proto-oncogene	protein-coding
peak7637	chr11	585262	585654	+	0	NA	intron (NM_001286582, intron 3 of 17).2	intron (NM_001286582, intron 3 of 17).2	8988	NM_001286582	57661	Hs.325838	NM_020901	ENSG00000070047	PHRF1	PPP1R125|RNF221	PHD and ring finger domains 1	protein-coding
peak27148	chr2	148603699	148603898	+	0	NA	Intergenic	Intergenic	-40953	NM_015630	26122	Hs.23270	NM_015630	ENSG00000135999	EPC2	EPC-LIKE	enhancer of polycomb homolog 2	protein-coding
peak7935	chr11	12216143	12216574	+	0	NA	intron (NR_144420, intron 8 of 27)	intron (NR_144420, intron 8 of 27)	52675	NR_106739	102466906		NR_106739	ENSG00000275373	MIR6124	hsa-mir-6124	microRNA 6124	ncRNA
peak20798	chr17	65589868	65590067	+	0	NA	Intergenic	AluSx|SINE|Alu	-28319	NM_001363813	8313	Hs.156527	NM_004655	ENSG00000168646	AXIN2	AXIL|ODCRCS	axin 2	protein-coding
peak32044	chr3	4492136	4492501	+	0	NA	intron (NR_108075, intron 1 of 1)	L2c|LINE|L2	845	NR_108075	100996539	Hs.190365	NR_108075		ITPR1-DT	ITPR1-AS1	ITPR1 divergent transcript	ncRNA
peak46091	chr8	121782182	121782389	+	0	NA	Intergenic	LTR7B|LTR|ERV1	-140845	NM_005328	3037	Hs.159226	NM_005328	ENSG00000170961	HAS2	-	hyaluronan synthase 2	protein-coding
peak19561	chr17	21026126	21026325	+	0	NA	intron (NM_015276, intron 2 of 12)	intron (NM_015276, intron 2 of 12)	16786	NM_015276	23326	Hs.462492	NM_015276	ENSG00000124422	USP22	USP3L	ubiquitin specific peptidase 22	protein-coding
peak2097	chr1	106981419	106981786	+	0	NA	Intergenic	MLT2B3|LTR|ERVL	-75072	NM_018137	55170	Hs.26006	NM_018137	ENSG00000198890	PRMT6	HRMT1L6	protein arginine methyltransferase 6	protein-coding
peak42508	chr7	22801446	22801645	+	0	NA	Intergenic	SVA_D|Retroposon|SVA	21304	NM_019059	54543	Hs.112318	NM_019059	ENSG00000196683	TOMM7	TOM7	translocase of outer mitochondrial membrane 7	protein-coding
peak28220	chr2	225030405	225030604	+	0	NA	intron (NM_014689, intron 1 of 55)	intron (NM_014689, intron 1 of 55)	11964	NM_014689	55619	Hs.46578	NM_014689	ENSG00000135905	DOCK10	DRIP2|Nbla10300|ZIZ3	dedicator of cytokinesis 10	protein-coding
peak27301	chr2	161242999	161243198	+	0	NA	intron (NR_110593, intron 3 of 3)	intron (NR_110593, intron 3 of 3)	-1641	NR_110163	100996579	Hs.660929	NR_110163	ENSG00000227403	LINC01806	-	long intergenic non-protein coding RNA 1806	ncRNA
peak12606	chr13	17986464	17986688	+	0	NA	Intergenic	ALR/Alpha|Satellite|centr	-208721	NR_027278	26080	Hs.448583	NR_027278	ENSG00000279516	FAM230C	LINC00281|NCRNA00281	family with sequence similarity 230 member C	ncRNA
peak5225	chr10	976074	976428	+	0	NA	Intergenic	CpG	-12183	NM_012341	23560	Hs.215766	NM_012341	ENSG00000107937	GTPBP4	CRFG|NGB|NOG1	GTP binding protein 4	protein-coding
peak29885	chr20	59151841	59152278	+	0	NA	Intergenic	MIR|SINE|MIR	-38961	NM_178457	128611	Hs.473204	NM_178457	ENSG00000124203	ZNF831	C20orf174	zinc finger protein 831	protein-coding
peak29495	chr20	43736708	43737158	+	0	NA	Intergenic	MER66B|LTR|ERV1	-9931	NM_176791	149699	Hs.447626	NM_176791	ENSG00000124196	GTSF1L	C20orf65|FAM112A|dJ1028D15.4	gametocyte specific factor 1 like	protein-coding
peak13656	chr13	112989358	112989557	+	0	NA	intron (NM_001320816, intron 1 of 29)	intron (NM_001320816, intron 1 of 29)	10091	NM_001320816	23263	Hs.170422	NM_024979	ENSG00000126217	MCF2L	ARHGEF14|DBS|OST	MCF.2 cell line derived transforming sequence like	protein-coding
peak46219	chr8	127949204	127949871	+	0	NA	promoter-TSS (NR_103558)	promoter-TSS (NR_103558)	-814	NR_103558	641384	Hs.629674	NM_001037234	ENSG00000280055	TMEM75	-	transmembrane protein 75	ncRNA
peak24486	chr19	53990434	53990742	+	0	NA	promoter-TSS (NR_102308)	promoter-TSS (NR_102308)	-561	NR_102308	59285	Hs.631560	NM_031897	ENSG00000130433	CACNG6	-	calcium voltage-gated channel auxiliary subunit gamma 6	protein-coding
peak48843	chrUn_KI270519v1	137619	137842	+	0	NA	NA	AluJo|SINE|Alu	NA	NA
peak27420	chr2	171317571	171317789	+	0	NA	non-coding (NR_135568, exon 7 of 7)	non-coding (NR_135568, exon 7 of 7)	-86387	NM_001136554	9874	Hs.744917	NM_012290	ENSG00000198586	TLK1	PKU-beta	tousled like kinase 1	protein-coding
peak18954	chr17	841346	841668	+	0	NA	intron (NM_022463, intron 1 of 7)	CpG	22604	NM_001205319	64359	Hs.527989	NM_022463	ENSG00000167693	NXN	NRX|TRG-4	nucleoredoxin	protein-coding
peak48954	chrX	296767	296966	+	0	NA	intron (NR_163416, intron 6 of 7)	MLT1D|LTR|ERVL-MaLR	13388	NM_001370373	55344	Hs.522568	NM_018390	ENSG00000182378	PLCXD1	LL0XNC01-136G2.1	phosphatidylinositol specific phospholipase C X domain containing 1	protein-coding
peak43683	chr7	105300635	105300967	+	0	NA	intron (NM_001350746, intron 2 of 14)	L1PA6|LINE|L1	-2022	NM_001278273	6733	Hs.285197	NM_182691	ENSG00000135250	SRPK2	SFRSK2	SRSF protein kinase 2	protein-coding
peak4918	chr1	234663052	234663251	+	0	NA	Intergenic	Intergenic	16862	NR_125944	101927787	Hs.520658	NR_125944	ENSG00000228044	LOC101927787	-	uncharacterized LOC101927787	ncRNA
peak33841	chr3	129864441	129864640	+	0	NA	intron (NM_001349263, intron 2 of 7)	AluJo|SINE|Alu	29036	NM_001128224	23023	Hs.477547	NM_015008	ENSG00000172765	TMCC1	-	transmembrane and coiled-coil domain family 1	protein-coding
peak6219	chr10	50394977	50395294	+	0	NA	intron (NM_147156, intron 6 of 10)	intron (NM_147156, intron 6 of 10)	-146525	NM_001143974	56624	Hs.512645	NM_019893	ENSG00000188611	ASAH2	BCDase|HNAC1|LCDase|N-CDase|NCDase	N-acylsphingosine amidohydrolase 2	protein-coding
peak5128	chr1	246764924	246765123	+	0	NA	intron (NM_016002, intron 10 of 11)	intron (NM_016002, intron 10 of 11)	-24594	NR_015422	149134	Hs.720494	NM_207326		LINC01341	-	long intergenic non-protein coding RNA 1341	ncRNA
peak7104	chr10	108702073	108702272	+	0	NA	Intergenic	(AT)n|Simple_repeat|Simple_repeat	-632879	NR_125760	103695365	Hs.648991	NR_125760	ENSG00000229981	LINC01435	TCONS_00018040	long intergenic non-protein coding RNA 1435	ncRNA
peak21790	chr18	28156344	28156717	+	0	NA	intron (NM_001792, intron 1 of 15)	intron (NM_001792, intron 1 of 15)	20600	NM_001792	1000	Hs.464829	NM_001792	ENSG00000170558	CDH2	CD325|CDHN|CDw325|NCAD	cadherin 2	protein-coding
peak50157	chrX	152639279	152639478	+	0	NA	intron (NM_018558, intron 1 of 8)	intron (NM_018558, intron 1 of 8)	1483	NM_018558	55879	Hs.283081	NM_018558	ENSG00000268089	GABRQ	THETA	gamma-aminobutyric acid type A receptor theta subunit	protein-coding
peak31350	chr22	35756514	35756713	+	0	NA	intron (NM_001082576, intron 9 of 12).2	intron (NM_001082576, intron 9 of 12).2	38741	NM_030642	80831	Hs.326561	NM_030642	ENSG00000128313	APOL5	APOL-V|APOLV	apolipoprotein L5	protein-coding
peak632	chr1	23392346	23392770	+	0	NA	intron (NM_003196, intron 8 of 10).2	(AC)n|Simple_repeat|Simple_repeat	-22722	NM_001077195	80818	Hs.293798	NM_030634	ENSG00000125945	ZNF436	ZNF|Zfp46	zinc finger protein 436	protein-coding
peak29876	chr20	58982718	58983274	+	0	NA	intron (NM_198976, intron 1 of 14)	MIRb|SINE|MIR	1740	NM_198976	51497	Hs.517148	NM_016397	ENSG00000101158	NELFCD	HSPC130|NELF-C|NELF-D|TH1|TH1L	negative elongation factor complex member C/D	protein-coding
peak11799	chr12	109634807	109635596	+	0	NA	Intergenic	(CAC)n|Simple_repeat|Simple_repeat	61407	NM_001114185	4598	Hs.130607	NM_000431	ENSG00000110921	MVK	LRBP|MK|MVLK|POROK3	mevalonate kinase	protein-coding
peak8436	chr11	57474112	57474405	+	0	NA	intron (NM_178570, intron 2 of 2)	intron (NM_178570, intron 2 of 2)	13730	NM_178570	349667	Hs.502618	NM_178570	ENSG00000186907	RTN4RL2	NGRH1|NgR2	reticulon 4 receptor like 2	protein-coding
peak14347	chr14	62097909	62098162	+	0	NA	intron (NM_001367661, intron 8 of 8)	intron (NM_001367661, intron 8 of 8)	-19322	NR_015358	646113	Hs.445241	NM_001039785		LINC00643	-	long intergenic non-protein coding RNA 643	ncRNA
peak20839	chr17	67486920	67487372	+	0	NA	intron (NM_181671, intron 1 of 9)	intron (NM_181671, intron 1 of 9)	-15561	NR_030385	693131		NR_030385	ENSG00000263690	MIR548D2	MIRN548D2	microRNA 548d-2	ncRNA
peak26169	chr2	87509832	87510401	+	0	NA	intron (NR_024204, intron 3 of 3)	intron (NR_024204, intron 3 of 3)	40166	NR_146460	112597	Hs.652166	NR_024204	ENSG00000222041	CYTOR	C2orf59|LINC00152|NCRNA00152	cytoskeleton regulator RNA	ncRNA
peak165	chr1	2959187	2959386	+	0	NA	Intergenic	MER91B|DNA|hAT-Tip100	-62181	NM_080431	140625	Hs.236635	NM_080431	ENSG00000169717	ACTRT2	ARPM2|ARPT2|Arp-T2|HARPM2	actin related protein T2	protein-coding
peak45289	chr8	44871177	44871466	+	0	NA	Intergenic	ALR/Alpha|Satellite|centr	1578879	NM_001005365	340441	Hs.531579	NM_001002920	ENSG00000188877	POTEA	A26A1|CT104.3|POTE-8|POTE8	POTE ankyrin domain family member A	protein-coding
peak27569	chr2	179050035	179050268	+	0	NA	promoter-TSS (NM_173648)	promoter-TSS (NM_173648)	-14	NM_001316745	285025	Hs.324341	NM_173648	ENSG00000163492	CCDC141	CAMDI	coiled-coil domain containing 141	protein-coding
peak5003	chr1	236517023	236517222	+	0	NA	Intergenic	L1MC5|LINE|L1	-1092	NM_201545	3964	Hs.4082	NM_006499	ENSG00000116977	LGALS8	Gal-8|PCTA-1|PCTA1|Po66-CBP	galectin 8	protein-coding
peak5446	chr10	11017489	11017688	+	0	NA	promoter-TSS (NM_006561)	promoter-TSS (NM_006561)	-284	NM_001326340	10659	Hs.309288	NM_006561	ENSG00000048740	CELF2	BRUNOL3|CELF-2|CUG-BP2|CUGBP2|ETR-3|ETR3|NAPOR	CUGBP Elav-like family member 2	protein-coding
peak36067	chr4	105306319	105306791	+	0	NA	intron (NR_126420, intron 2 of 5)	intron (NR_126420, intron 2 of 5)	46326	NR_126420	104384744	Hs.624109	NR_126420		TET2-AS1	-	TET2 antisense RNA 1	ncRNA
peak41079	chr6	111813664	111813936	+	0	NA	intron (NM_153047, intron 2 of 13)	intron (NM_153047, intron 2 of 13)	-53883	NM_001370529	2534	Hs.390567	NM_002037	ENSG00000010810	FYN	SLK|SYN|p59-FYN	FYN proto-oncogene, Src family tyrosine kinase	protein-coding
peak46001	chr8	109525006	109525474	+	0	NA	intron (NM_177531, intron 76 of 77)	intron (NM_177531, intron 76 of 77)	-14460	NM_198120	9166	Hs.409368	NM_004215	ENSG00000147654	EBAG9	EB9|PDAF	estrogen receptor binding site associated antigen 9	protein-coding
peak11966	chr12	118514744	118514984	+	0	NA	Intergenic	Intergenic	138309	NM_022491	64426	Hs.416630	NM_022491	ENSG00000111707	SUDS3	SAP45|SDS3	SDS3 homolog, SIN3A corepressor complex component	protein-coding
peak29133	chr20	29754151	29754427	+	0	NA	Intergenic	GA-rich|Low_complexity|Low_complexity	-126095	NR_039689	100616194		NR_039689	ENSG00000266017	MIR4477B	-	microRNA 4477b	ncRNA
peak35940	chr4	89929603	89929995	+	0	NA	intron (NM_001371403, intron 6 of 8)	intron (NM_001371403, intron 6 of 8)	34945	NM_007351	22915	Hs.268107	NM_007351	ENSG00000138722	MMRN1	ECM|EMILIN4|GPIa*|MMRN	multimerin 1	protein-coding
peak12136	chr12	123533847	123534083	+	0	NA	promoter-TSS (NM_001319243)	promoter-TSS (NM_001319243)	-246	NM_001319243	353116	Hs.530315	NM_178314	ENSG00000188026	RILPL1	GOSPEL|RLP1	Rab interacting lysosomal protein like 1	protein-coding
peak40088	chr6	34071255	34071588	+	0	NA	intron (NM_001282847, intron 2 of 9)	(CA)n|Simple_repeat|Simple_repeat	34546	NM_001256813	2914	Hs.429018	NM_000841	ENSG00000124493	GRM4	GPRC1D|MGLUR4|mGlu4	glutamate metabotropic receptor 4	protein-coding
peak18154	chr16	57029779	57030131	+	0	NA	intron (NM_001330552, intron 9 of 47)	intron (NM_001330552, intron 9 of 47)	12881	NM_032206	84166	Hs.528836	NM_032206	ENSG00000140853	NLRC5	CLR16.1|NOD27|NOD4	NLR family CARD domain containing 5	protein-coding
peak4563	chr1	214632070	214632446	+	0	NA	intron (NM_016343, intron 9 of 19)	intron (NM_016343, intron 9 of 19)	29063	NM_016343	1063	Hs.497741	NM_016343	ENSG00000117724	CENPF	CENF|CILD31|PRO1779|STROMS|hcp-1	centromere protein F	protein-coding
peak18670	chr16	85441030	85441276	+	0	NA	Intergenic	MER20|DNA|hAT-Charlie	-134828	NR_049816	100847022		NR_049816	ENSG00000266307	MIR5093	-	microRNA 5093	ncRNA
peak38996	chr5	175150805	175151004	+	0	NA	Intergenic	AluSx|SINE|Alu	-155173	NR_046113	441116	Hs.533036	NM_001004348	ENSG00000204754	LINC01951	-	long intergenic non-protein coding RNA 1951	ncRNA
peak26071	chr2	85256400	85256599	+	0	NA	intron (NM_031283, intron 3 of 11)	intron (NM_031283, intron 3 of 11)	42847	NR_136323	102724579	Hs.669216	NR_136323		LOC102724579	-	uncharacterized LOC102724579	ncRNA
peak21079	chr17	77314053	77314252	+	0	NA	intron (NM_001113491, intron 2 of 11)	AluJo|SINE|Alu	-5363	NM_006640	10801	Hs.440932	NM_006640	ENSG00000184640	SEPTIN9	AF17q25|MSF|MSF1|NAPB|PNUTL4|SEPT9|SINT1|SeptD1	septin 9	protein-coding
peak27425	chr2	171416087	171416398	+	0	NA	intron (NM_001321157, intron 1 of 10)	intron (NM_001321157, intron 1 of 10)	17748	NM_001321162	79828	Hs.135146	NM_024770	ENSG00000123600	METTL8	TIP	methyltransferase like 8	protein-coding
peak19150	chr17	5049204	5049743	+	0	NA	Intergenic	AluJo|SINE|Alu	-14041	NM_001104577	55065	Hs.632247	NM_017986	ENSG00000132517	SLC52A1	GPCR42|GPR172B|PAR2|RBFVD|RFT1|RFVT1|hRFT1	solute carrier family 52 member 1	protein-coding
peak22597	chr19	3332445	3332896	+	0	NA	Intergenic	(CCTT)n|Simple_repeat|Simple_repeat	-26960	NM_205843	4782	Hs.170131	NM_005597	ENSG00000141905	NFIC	CTF|CTF5|NF-I|NFI	nuclear factor I C	protein-coding
peak2619	chr1	123147280	123147481	+	0	NA	Intergenic	ALR/Alpha|Satellite|centr	1628268	NR_003955	647121	Hs.697682	NR_003955	ENSG00000231752	EMBP1	-	embigin pseudogene 1	pseudo
peak18941	chr17	402829	403238	+	0	NA	Intergenic	CpG	-7292	NM_001013672	400566	Hs.499607	NM_001013672	ENSG00000187624	C17orf97	CK20|LIAT1	chromosome 17 open reading frame 97	protein-coding
peak26509	chr2	105837239	105837438	+	0	NA	intron (NM_003581, intron 2 of 4)	L1ME3F|LINE|L1	-14509	NM_001004720	8440	Hs.529244	NM_003581	ENSG00000071051	NCK2	GRB4|NCKbeta	NCK adaptor protein 2	protein-coding
peak28586	chr2	241112736	241112936	+	0	NA	TTS (NM_001252124)	TTS (NM_001252124)	-10504	NR_028049	130916	Hs.159556	NM_182501	ENSG00000122085	MTERF4	MTERFD2	mitochondrial transcription termination factor 4	protein-coding
peak35412	chr4	43521124	43521323	+	0	NA	Intergenic	Intergenic	-28680	NR_146993	105374436	Hs.170605	NR_146993	ENSG00000248143	LINC02383	-	long intergenic non-protein coding RNA 2383	ncRNA
peak30775	chr21	46193639	46193900	+	0	NA	TTS (NR_145780)	TTS (NR_145780)	390	NR_145780	109623452		NR_145780		SNORD159	-	small nucleolar RNA, C/D box 159	snoRNA
peak7215	chr10	114809034	114809431	+	0	NA	Intergenic	L1MC4|LINE|L1	-12548	NM_020940	57700	Hs.192619	NM_020940	ENSG00000151553	FAM160B1	KIAA1600|bA106M7.3	family with sequence similarity 160 member B1	protein-coding
peak47	chr1	1080594	1080935	+	0	NA	Intergenic	CpG	-6458	NM_001205252	401934	Hs.568137	NM_001205252	ENSG00000237330	RNF223	-	ring finger protein 223	protein-coding
peak46030	chr8	115663234	115663551	+	0	NA	intron (NM_014112, intron 1 of 6)	A-rich|Low_complexity|Low_complexity	4621	NM_001282902	7227	Hs.657018	NM_014112	ENSG00000104447	TRPS1	GC79|LGCR	transcriptional repressor GATA binding 1	protein-coding
peak10506	chr12	26971258	26971457	+	0	NA	TTS (NM_016551)	TTS (NM_016551)	32887	NM_015633	26127	Hs.591162	NM_015633	ENSG00000111790	FGFR1OP2	HSPC123-like|WIT3.0	FGFR1 oncogene partner 2	protein-coding
peak31945	chr22_KI270733v1_random	153689	153888	+	0	NA	Intergenic	(CT)n|Simple_repeat|Simple_repeat	-16673	NR_162111	113218488		NR_162111		MIR10396B	-	microRNA 10396b	ncRNA
peak29080	chr20	26784607	26784960	+	0	NA	Intergenic	ALR/Alpha|Satellite|centr	-575550	NR_040095	284801	Hs.370699	NR_040095	ENSG00000227195	MIR663AHG	-	MIR663A host gene	ncRNA
peak18533	chr16	80656636	80657141	+	0	NA	intron (NM_152342, intron 2 of 6)	intron (NM_152342, intron 2 of 6)	-84080	NR_104666	101928276	Hs.149769	NR_104665	ENSG00000260737	LINC01227	-	long intergenic non-protein coding RNA 1227	ncRNA
peak37765	chr5	83844579	83844968	+	0	NA	Intergenic	Intergenic	-123918	NM_001884	1404	Hs.2799	NM_001884	ENSG00000145681	HAPLN1	CRT1|CRTL1	hyaluronan and proteoglycan link protein 1	protein-coding
peak18627	chr16	84549094	84549869	+	0	NA	Intergenic	Intergenic	-44822	NM_020947	57707	Hs.288274	NM_020947	ENSG00000140950	MEAK7	KIAA1609|TLDC1|mEAK-7	MTOR associated protein, eak-7 homolog	protein-coding
peak2370	chr1	117003311	117003597	+	0	NA	intron (NM_001256109, intron 1 of 9)	intron (NM_001256109, intron 1 of 9)	1704	NM_001256109	9398	Hs.654598	NM_004258	ENSG00000134256	CD101	EWI-101|IGSF2|V7	CD101 molecule	protein-coding
peak21273	chr17	81618248	81618447	+	0	NA	intron (NM_001369698, intron 3 of 16)	SVA_D|Retroposon|SVA	18765	NM_001369698	55666	Hs.464333	NM_017921	ENSG00000182446	NPLOC4	NPL4	NPL4 homolog, ubiquitin recognition factor	protein-coding
peak22227	chr18	76611734	76612055	+	0	NA	Intergenic	Intergenic	-7883	NR_120419	400660	Hs.131718	NR_120419	ENSG00000266256	LINC00683	-	long intergenic non-protein coding RNA 683	ncRNA
peak10289	chr12	10601055	10601312	+	0	NA	Intergenic	Intergenic	-1348	NR_028045	10748	Hs.159297	NM_006611		KLRA1P	KLRA1|KLRAP1|LY49L|Ly-49L|Ly49	killer cell lectin like receptor A1, pseudogene	pseudo
peak37141	chr5	36307811	36308010	+	0	NA	Intergenic	(CA)n|Simple_repeat|Simple_repeat	-6008	NM_001323273	202151	Hs.199777	NM_145000	ENSG00000164188	RANBP3L	-	RAN binding protein 3 like	protein-coding
peak7405	chr10	125807731	125807930	+	0	NA	intron (NM_001324037, intron 5 of 9)	MIRb|SINE|MIR	-11910	NR_039704	100616327		NR_039704	ENSG00000265092	MIR4484	mir-4484	microRNA 4484	ncRNA
peak33889	chr3	133661817	133662141	+	0	NA	promoter-TSS (NM_007027)	promoter-TSS (NM_007027)	-19	NM_001354703	7018	Hs.518267	NM_001063	ENSG00000091513	TF	HEL-S-71p|PRO1557|PRO2086|TFQTL1	transferrin	protein-coding
peak17508	chr16	21449827	21450175	+	0	NA	intron (NR_027155, intron 25 of 28)	intron (NR_027155, intron 25 of 28)	-15546	NR_024456	100190986	Hs.648439	NR_024456		LOC100190986	-	uncharacterized LOC100190986	ncRNA
peak29127	chr20	29416579	29416781	+	0	NA	intron (NR_037925, intron 1 of 3)	intron (NR_037925, intron 1 of 3)	281	NR_037925	647476	Hs.274541	NR_037925		FRG2EP	-	FSHD region gene 2 family member E, pseudogene	pseudo
peak10370	chr12	14354355	14354721	+	0	NA	Intergenic	SVA_C|Retroposon|SVA	-11094	NM_018179	55729	Hs.504856	NM_018179	ENSG00000171681	ATF7IP	AM|ATF-IP|MCAF|MCAF1|p621	activating transcription factor 7 interacting protein	protein-coding
peak50262	chrX	156008789	156009490	+	0	NA	intron (NM_002186, intron 8 of 8)	(GT)n|Simple_repeat|Simple_repeat	7691	NR_138048	100128260		NR_138048	ENSG00000185203	WASIR1	NCRNA00286B	WASH and IL9R antisense RNA 1	ncRNA
peak25222	chr2	27735722	27735921	+	0	NA	intron (NR_160725, intron 2 of 2)	CpG	19698	NR_160725	105374378		NR_160725		LOC105374378	-	uncharacterized LOC105374378	ncRNA
peak38740	chr5	154784147	154784395	+	0	NA	intron (NM_001367719, intron 1 of 18)	L2b|LINE|L2	27117	NM_001367719	23367	Hs.292078	NM_015315	ENSG00000155506	LARP1	LARP	La ribonucleoprotein domain family member 1	protein-coding
peak12627	chr13	19138146	19138417	+	0	NA	Intergenic	Intergenic	-19998	NR_146902	107984132	Hs.614937	NR_146902		LOC107984132	-	uncharacterized LOC107984132	ncRNA
peak48600	chr9	137566923	137567122	+	0	NA	intron (NM_001346373, intron 3 of 6)	intron (NM_001346373, intron 3 of 6)	11604	NM_001346373	92715	Hs.292570	NM_138778	ENSG00000148399	DPH7	C9orf112|RRT2|WDR85	diphthamide biosynthesis 7	protein-coding
peak26062	chr2	84907098	84907460	+	0	NA	TTS (NM_021103)	TTS (NM_021103)	1623	NM_021103	9168	Hs.446574	NM_021103	ENSG00000034510	TMSB10	MIG12|TB10	thymosin beta 10	protein-coding
peak40600	chr6	59659248	59659674	+	0	NA	Intergenic	ALR/Alpha|Satellite|centr	-1698015	NR_132997	106660613	Hs.561539	NR_003660	ENSG00000283352	LINC00680-GUSBP4	-	LINC00680-GUSBP4 readthrough	pseudo
peak21163	chr17	78817036	78817580	+	0	NA	intron (NM_001321291, intron 10 of 20)	Tigger3a|DNA|TcMar-Tigger	23219	NM_001321291	57602	Hs.464243	NM_025090	ENSG00000055483	USP36	DUB1	ubiquitin specific peptidase 36	protein-coding
peak45080	chr8	29050138	29050531	+	0	NA	non-coding (NR_136758, exon 10 of 11)	non-coding (NR_136758, exon 10 of 11)	159020	NM_001324388	79618	Hs.563560	NM_024567	ENSG00000147421	HMBOX1	HNF1LA|HOT1|PBHNF	homeobox containing 1	protein-coding
peak42276	chr7	3708193	3708535	+	0	NA	intron (NM_152744, intron 4 of 44)	intron (NM_152744, intron 4 of 44)	407112	NM_152744	221935	Hs.653013	NM_152744	ENSG00000146555	SDK1	-	sidekick cell adhesion molecule 1	protein-coding
peak14764	chr14	88521552	88521751	+	0	NA	intron (NM_007039, intron 2 of 18)	AluSq4|SINE|Alu	33356	NM_007039	11099	Hs.437040	NM_007039	ENSG00000070778	PTPN21	PTPD1|PTPRL10	protein tyrosine phosphatase non-receptor type 21	protein-coding
peak10442	chr12	22396226	22396736	+	0	NA	Intergenic	Intergenic	-61767	NM_003034	6489	Hs.408614	NM_003034	ENSG00000111728	ST8SIA1	GD3S|SIAT8|SIAT8-A|SIAT8A|ST8SiaI	ST8 alpha-N-acetyl-neuraminide alpha-2,8-sialyltransferase 1	protein-coding
peak46804	chr9	18453026	18453225	+	0	NA	Intergenic	MSTD-int|LTR|ERVL-MaLR	-21028	NM_001040272	92949	Hs.741483	NM_052866	ENSG00000178031	ADAMTSL1	ADAMTSL-1|ADAMTSR1|C9orf94|PUNCTIN	ADAMTS like 1	protein-coding
peak14638	chr14	75334578	75334777	+	0	NA	Intergenic	MIR|SINE|MIR	40273	NR_038421	731223	Hs.534624	NR_038421		LINC01220	-	long intergenic non-protein coding RNA 1220	ncRNA
peak1885	chr1	90717427	90717670	+	0	NA	promoter-TSS (NM_020063)	promoter-TSS (NM_020063)	-246	NM_020063	343472	Hs.451956	NM_020063	ENSG00000143032	BARHL2	-	BarH like homeobox 2	protein-coding
peak29447	chr20	38997619	38998055	+	0	NA	intron (NM_021931, intron 8 of 21)	intron (NM_021931, intron 8 of 21)	35493	NM_001190809	60625	Hs.444520	NM_021931	ENSG00000101452	DHX35	C20orf15|DDX35|KAIA0875	DEAH-box helicase 35	protein-coding
peak26280	chr2	96167457	96167711	+	0	NA	Intergenic	L1MB7|LINE|L1	-22144	NM_004418	1844	Hs.1183	NM_004418	ENSG00000158050	DUSP2	PAC-1|PAC1	dual specificity phosphatase 2	protein-coding
peak38188	chr5	131068965	131069177	+	0	NA	Intergenic	(TCTCTC)n|Simple_repeat|Simple_repeat	96185	NM_005340	3094	Hs.483305	NM_005340	ENSG00000169567	HINT1	HINT|NMAN|PKCI-1|PRKCNH1	histidine triad nucleotide binding protein 1	protein-coding
peak45738	chr8	85727255	85727517	+	0	NA	Intergenic	Intergenic	-8912	NR_003594	100288527	Hs.535056	NR_003594		REXO1L2P	-	REXO1 like 2, pseudogene	pseudo
peak19732	chr17	28661591	28662522	+	0	NA	promoter-TSS (NM_001320755)	promoter-TSS (NM_001320755)	133	NR_045585	6388	Hs.514036	NM_006923	ENSG00000132581	SDF2	-	stromal cell derived factor 2	protein-coding
peak7346	chr10	124120646	124120982	+	0	NA	Intergenic	(GT)n|Simple_repeat|Simple_repeat	-27216	NM_001270764	51363	Hs.287537	NM_014863	ENSG00000182022	CHST15	BRAG|GALNAC4S-6ST	carbohydrate sulfotransferase 15	protein-coding
peak35124	chr4	11591929	11592128	+	0	NA	Intergenic	Intergenic	-163134	NM_005114	9957	Hs.507348	NM_005114	ENSG00000002587	HS3ST1	3OST|3OST1	heparan sulfate-glucosamine 3-sulfotransferase 1	protein-coding
peak36516	chr4	158106308	158106507	+	0	NA	Intergenic	(TATA)n|Simple_repeat|Simple_repeat	-64345	NR_147408	285505		NR_147407	ENSG00000248429	FAM198B-AS1	-	FAM198B antisense RNA 1	ncRNA
peak14938	chr14	93988999	93989198	+	0	NA	Intergenic	Intergenic	-8172	NR_024182	256369	Hs.143845	NM_152777	ENSG00000175699	CCDC197	C14orf48|LINC00521|c14_5713	coiled-coil domain containing 197	protein-coding
peak18537	chr16	80725717	80726080	+	0	NA	intron (NM_152342, intron 1 of 6)	intron (NM_152342, intron 1 of 6)	78700	NM_152342	124359	Hs.60257	NM_152342	ENSG00000166446	CDYL2	PCCP1	chromodomain Y like 2	protein-coding
peak23813	chr19	39679575	39679895	+	0	NA	intron (NR_034156, intron 1 of 7)	intron (NR_034156, intron 1 of 7)	361	NR_034156	400696	Hs.456377	NM_207646	ENSG00000226025	LGALS17A	-	galectin 14 pseudogene	pseudo
peak4966	chr1	235838047	235838385	+	0	NA	intron (NR_102436, intron 1 of 3)	L3|LINE|CR1	14844	NR_031718	100302139		NR_031718	ENSG00000222831	MIR1537	MIRN1537|hsa-mir-1537|mir-1537	microRNA 1537	ncRNA
peak33629	chr3	119810101	119810423	+	0	NA	intron (NM_033013, intron 3 of 8)	CpG	27552	NM_022002	8856	Hs.7303	NM_003889	ENSG00000144852	NR1I2	BXR|ONR1|PAR|PAR1|PAR2|PARq|PRR|PXR|SAR|SXR	nuclear receptor subfamily 1 group I member 2	protein-coding
peak44640	chr8	1643592	1643791	+	0	NA	intron (NM_001346810, intron 8 of 14)	CpG	-22027	NR_103863	100507435	Hs.667133	NR_103863	ENSG00000253267	DLGAP2-AS1	-	DLGAP2 antisense RNA 1	ncRNA
peak5189	chr10	248263	248778	+	0	NA	exon (NM_212479, exon 13 of 14)	exon (NM_212479, exon 13 of 14)	68526	NM_001202468	10771	Hs.292265	NM_006624	ENSG00000015171	ZMYND11	BRAM1|BS69|MRD30	zinc finger MYND-type containing 11	protein-coding
peak26746	chr2	118310139	118310612	+	0	NA	Intergenic	Intergenic	-123989	NR_144530	100506797	Hs.116176	NR_144530	ENSG00000226856	THORLNC	THOR	testis associated oncogenic lncRNA	ncRNA
peak18980	chr17	1379884	1380189	+	0	NA	intron (NR_024058, intron 1 of 6)	(ACAGC)n|Simple_repeat|Simple_repeat	20186	NM_006761	7531	Hs.513851	NM_006761	ENSG00000108953	YWHAE	14-3-3E|HEL2|KCIP-1|MDCR|MDS	tyrosine 3-monooxygenase/tryptophan 5-monooxygenase activation protein epsilon	protein-coding
peak22563	chr19	2713286	2713604	+	0	NA	Intergenic	Intergenic	7927	NM_145173	148252	Hs.172753	NM_145173	ENSG00000176490	DIRAS1	Di-Ras1|GBTS1|RIG	DIRAS family GTPase 1	protein-coding
peak6560	chr10	74681994	74682195	+	0	NA	intron (NM_001369124, intron 9 of 9)	intron (NM_001369124, intron 9 of 9)	-143161	NM_001370139	23522	Hs.35758	NM_012330	ENSG00000156650	KAT6B	GTPTS|MORF|MOZ2|MYST4|ZC2HC6B|qkf|querkopf	lysine acetyltransferase 6B	protein-coding
peak22124	chr18	62982714	62982992	+	0	NA	Intergenic	Intergenic	267312	NM_194449	23239	Hs.465337	NM_194449	ENSG00000081913	PHLPP1	PHLPP|PLEKHE1|PPM3A|SCOP	PH domain and leucine rich repeat protein phosphatase 1	protein-coding
peak47308	chr9	68979524	68979758	+	0	NA	intron (NM_001278253, intron 13 of 13)	intron (NM_001278253, intron 13 of 13)	-3800	NR_110647	101927069	Hs.663405	NR_110647		LOC101927069	-	uncharacterized LOC101927069	ncRNA
peak43786	chr7	114629770	114630071	+	0	NA	exon (NM_001172767, exon 5 of 10)	exon (NM_001172767, exon 5 of 10)	-23425	NR_037439	100500896		NR_037439	ENSG00000272230	MIR3666	-	microRNA 3666	ncRNA
peak42484	chr7	20711888	20712087	+	0	NA	intron (NM_178559, intron 11 of 18)	FRAM|SINE|Alu	64657	NM_178559	340273	Hs.404102	NM_178559	ENSG00000004846	ABCB5	ABCB5alpha|ABCB5beta|EST422562	ATP binding cassette subfamily B member 5	protein-coding
peak38287	chr5	134111728	134112113	+	0	NA	Intergenic	MIR|SINE|MIR	-2761	NM_003202	6932	Hs.573153	NM_003202	ENSG00000081059	TCF7	TCF-1	transcription factor 7	protein-coding
peak45914	chr8	100832443	100832759	+	0	NA	Intergenic	Intergenic	-110513	NM_002568	26986	Hs.387804	NM_002568	ENSG00000070756	PABPC1	PAB1|PABP|PABP1|PABPC2|PABPL1	poly(A) binding protein cytoplasmic 1	protein-coding
peak1222	chr1	40708769	40709435	+	0	NA	promoter-TSS (NM_001308115)	promoter-TSS (NM_001308115)	-264	NM_001308115	4802	Hs.713051	NM_014223	ENSG00000066136	NFYC	CBF-C|CBFC|H1TF2A|HAP5|HSM|NF-YC	nuclear transcription factor Y subunit gamma	protein-coding
peak36074	chr4	105896429	105896628	+	0	NA	intron (NM_001184692, intron 1 of 10)	CpG	1057	NM_001033047	255743	Hs.518921	NM_198278	ENSG00000168743	NPNT	EGFL6L|POEM	nephronectin	protein-coding
peak6310	chr10	62022995	62023313	+	0	NA	intron (NM_032199, intron 4 of 9)	intron (NM_032199, intron 4 of 9)	-26203	NM_001244638	84159	Hs.535297	NM_032199	ENSG00000150347	ARID5B	DESRT|MRF-2|MRF2	AT-rich interaction domain 5B	protein-coding
peak34739	chr3	197034084	197034480	+	0	NA	Intergenic	Intergenic	-4465	NM_033316	4241	Hs.184727	NM_005929	ENSG00000163975	MELTF	CD228|MAP97|MFI2|MTF1|MTf	melanotransferrin	protein-coding
peak44671	chr8	2296041	2296240	+	0	NA	Intergenic	CpG	219551	NR_106983	102465695		NR_106983	ENSG00000273593	MIR7160	hsa-mir-7160	microRNA 7160	ncRNA
peak2547	chr1	122782990	122783189	+	0	NA	Intergenic	ALR/Alpha|Satellite|centr	1263977	NR_003955	647121	Hs.697682	NR_003955	ENSG00000231752	EMBP1	-	embigin pseudogene 1	pseudo
peak15028	chr14	99259301	99259732	+	0	NA	intron (NM_022898, intron 1 of 2)	intron (NM_022898, intron 1 of 2)	12681	NM_138576	64919	Hs.709690	NM_022898	ENSG00000127152	BCL11B	ATL1|ATL1-alpha|ATL1-beta|ATL1-delta|ATL1-gamma|CTIP-2|CTIP2|IDDFSTA|IMD49|RIT1|ZNF856B|hRIT1-alpha	BAF chromatin remodeling complex subunit BCL11B	protein-coding
peak28584	chr2	241108876	241109154	+	0	NA	intron (NM_015148, intron 15 of 17)	intron (NM_015148, intron 15 of 17)	-6683	NR_028049	130916	Hs.159556	NM_182501	ENSG00000122085	MTERF4	MTERFD2	mitochondrial transcription termination factor 4	protein-coding
peak16093	chr15	60389363	60389743	+	0	NA	intron (NM_004039, intron 1 of 12)	intron (NM_004039, intron 1 of 12)	8433	NM_001136015	302	Hs.511605	NM_004039	ENSG00000182718	ANXA2	ANX2|ANX2L4|CAL1H|HEL-S-270|LIP2|LPC2|LPC2D|P36|PAP-IV	annexin A2	protein-coding
peak160	chr1	2809169	2809368	+	0	NA	Intergenic	Intergenic	-8400	NM_001242672	100287898	Hs.632363	NM_001242672	ENSG00000215912	TTC34	-	tetratricopeptide repeat domain 34	protein-coding
peak9802	chr11	126827282	126827481	+	0	NA	intron (NM_001301097, intron 1 of 15)	AluSx4|SINE|Alu	-113365	NR_046986	100874251	Hs.319053	NR_046986	ENSG00000254960	KIRREL3-AS2	-	KIRREL3 antisense RNA 2	ncRNA
peak39391	chr6	6609992	6610571	+	0	NA	intron (NM_004271, intron 1 of 4)	L1MD2|LINE|L1	12545	NR_026970	285780	Hs.655737	NM_173675	ENSG00000216863	LY86-AS1	LY86-AS|LY86AS	LY86 antisense RNA 1	ncRNA
peak28569	chr2	240641551	240641930	+	0	NA	Intergenic	CpG	16495	NM_005301	2859	Hs.112218	NM_005301	ENSG00000178623	GPR35	-	G protein-coupled receptor 35	protein-coding
peak29908	chr20	60409520	60409719	+	0	NA	Intergenic	Intergenic	63357	NR_109903	101928048	Hs.572803	NR_109903		LOC101928048	-	uncharacterized LOC101928048	ncRNA
peak43114	chr7	66148233	66148945	+	0	NA	intron (NR_024548, intron 6 of 6)	intron (NR_024548, intron 6 of 6)	33742	NM_014478	27297	Hs.300684	NM_014478	ENSG00000241258	CRCP	CGRP-RCP|CGRPRCP|RCP|RCP9|RPC9	CGRP receptor component	protein-coding
peak21379	chr17	83068549	83068783	+	0	NA	Intergenic	CpG	-10943	NM_001004431	284207	Hs.378821	NM_001004431	ENSG00000176845	METRNL	-	meteorin like, glial cell differentiation regulator	protein-coding
peak24736	chr2	1094605	1094804	+	0	NA	intron (NM_018968, intron 2 of 16)	intron (NM_018968, intron 2 of 16)	-143312	NR_136151	101060391	Hs.120377	NR_136151		SNTG2-AS1	-	SNTG2 antisense RNA 1	ncRNA
peak14544	chr14	71538441	71538640	+	0	NA	intron (NM_001354289, intron 5 of 23)	intron (NM_001354289, intron 5 of 23)	-47758	NM_001284246	26037	Hs.654657	NM_015556	ENSG00000197555	SIPA1L1	E6TP1|SPAR1	signal induced proliferation associated 1 like 1	protein-coding
peak18924	chr17	198295	198561	+	0	NA	Intergenic	Intergenic	-11177	NR_104420	100506371		NR_104420		LINC02091	-	long intergenic non-protein coding RNA 2091	ncRNA
peak40373	chr6	43021489	43022311	+	0	NA	TTS (NR_040101)	TTS (NR_040101)	277	NM_033112	88745	Hs.309231	NM_033112	ENSG00000124541	RRP36	C6orf153|dJ20C7.4	ribosomal RNA processing 36	protein-coding
