# Supplementary material for: Immunometabolite L-2-HG promotes epigenetic modification of exhausted T cells and improves antitumor immunity
Source: JCI Insight. 2025 Mar 4;10(7):e174600. doi: 10.1172/jci.insight.174600 (PMC11981629; doi:10.1172/jci.insight.174600)
Supplement: Supplemental table 4 [file jciinsight-10-174600-s106.xls]

## Sheet: Table S4 DE_Peaks.down
PeakID (cmd=annotatePeaks.pl DEG.down.bed hg38)	Chr	Start	End	Strand	Peak Score	Focus Ratio/Region Size	Annotation	Detailed Annotation	Distance to TSS	Nearest PromoterID	Entrez ID	Nearest Unigene	Nearest Refseq	Nearest Ensembl	Gene Name	Gene Alias	Gene Description	Gene Type
peak41907	chr6	161370841	161371218	+	0	NA	intron (NM_004562, intron 10 of 11)	intron (NM_004562, intron 10 of 11)	-96968	NM_020133	56895	Hs.353175	NM_020133	ENSG00000026652	AGPAT4	1-AGPAT4|LPAAT-delta|dJ473J16.2	1-acylglycerol-3-phosphate O-acyltransferase 4	protein-coding
peak35760	chr4	76989753	76990202	+	0	NA	intron (NM_001306147, intron 2 of 11)	LTR12F|LTR|ERV1	40225	NM_018243	55752	Hs.128199	NM_018243	ENSG00000138758	SEPTIN11	SEPT11	septin 11	protein-coding
peak45353	chr8	50758340	50758559	+	0	NA	intron (NR_135797, intron 20 of 20)	L1PA7|LINE|L1	594318	NM_001321778	54212	Hs.584914	NM_018967	ENSG00000147481	SNTG1	G1SYN|SYN4	syntrophin gamma 1	protein-coding
peak41928	chr6	163667705	163668028	+	0	NA	intron (NR_134620, intron 1 of 1)	intron (NR_134620, intron 1 of 1)	3618	NR_134620	102724152	Hs.738183	NR_134620		LOC102724152	-	uncharacterized LOC102724152	ncRNA
peak15592	chr15	31004287	31004708	+	0	NA	intron (NM_002420, intron 26 of 26).2	intron (NM_002420, intron 26 of 26).2	-12869	NM_017762	54893	Hs.30141	NM_017762	ENSG00000166912	MTMR10	-	myotubularin related protein 10	protein-coding
peak11758	chr12	108298290	108298522	+	0	NA	intron (NM_001142344, intron 1 of 2)	MIRb|SINE|MIR	22256	NM_001142345	1240	Hs.197143	NM_004072	ENSG00000174600	CMKLR1	CHEMERINR|ChemR23|DEZ|RVER1	chemerin chemokine-like receptor 1	protein-coding
peak31468	chr22	38260284	38260657	+	0	NA	intron (NM_001195072, intron 1 of 9)	intron (NM_001195072, intron 1 of 9)	12194	NM_001195071	25829	Hs.182626	NM_012264	ENSG00000198792	TMEM184B	C22orf5|FM08|HS5O6A|HSPC256	transmembrane protein 184B	protein-coding
peak47848	chr9	107462522	107462721	+	0	NA	intron (NR_121581, intron 1 of 7)	AluSg7|SINE|Alu	3964	NR_121581	101928720	Hs.125496	NR_121581		LINC01509	PRCAT37	long intergenic non-protein coding RNA 1509	ncRNA
peak34509	chr3	186706175	186706490	+	0	NA	Intergenic	Intergenic	-11027	NM_000893	3827	Hs.77741	NM_000893	ENSG00000113889	KNG1	BDK|BK|HMWK|KNG	kininogen 1	protein-coding
peak41901	chr6	161242004	161242573	+	0	NA	intron (NM_020133, intron 1 of 8)	intron (NM_020133, intron 1 of 8)	31773	NM_020133	56895	Hs.353175	NM_020133	ENSG00000026652	AGPAT4	1-AGPAT4|LPAAT-delta|dJ473J16.2	1-acylglycerol-3-phosphate O-acyltransferase 4	protein-coding
peak12163	chr12	124381882	124382081	+	0	NA	intron (NM_001077261, intron 19 of 47)	intron (NM_001077261, intron 19 of 47)	-44739	NR_106940	102466204		NR_106940	ENSG00000275967	MIR6880	hsa-mir-6880	microRNA 6880	ncRNA
peak24450	chr19	52833524	52833952	+	0	NA	Intergenic	Intergenic	-12105	NM_001369763	7576	Hs.732407	NM_006969	ENSG00000198538	ZNF28	KOX24	zinc finger protein 28	protein-coding
peak35339	chr4	38856610	38856983	+	0	NA	promoter-TSS (NM_006068)	promoter-TSS (NM_006068)	21	NM_006068	10333	Hs.575090	NM_006068	ENSG00000174130	TLR6	CD286	toll like receptor 6	protein-coding
peak16415	chr15	73920566	73920908	+	0	NA	intron (NR_040068, intron 1 of 2)	MER41B|LTR|ERV1	-5725	NM_005576	4016	Hs.65436	NM_005576	ENSG00000129038	LOXL1	LOL|LOXL	lysyl oxidase like 1	protein-coding
peak25950	chr2	73107472	73107863	+	0	NA	intron (NM_001371272, intron 1 of 5)	intron (NM_001371272, intron 1 of 5)	5281	NM_015470	26056	Hs.24557	NM_015470	ENSG00000135631	RAB11FIP5	GAF1|RIP11|pp75	RAB11 family interacting protein 5	protein-coding
peak34173	chr3	156643741	156644223	+	0	NA	Intergenic	Intergenic	-30608	NM_015508	25976	Hs.744050	NM_015508	ENSG00000163659	TIPARP	ARTD14|PARP7|pART14	TCDD inducible poly(ADP-ribose) polymerase	protein-coding
peak17282	chr16	8632686	8633003	+	0	NA	intron (NR_134608, intron 3 of 9)	MIRb|SINE|MIR	11146	NM_024109	79091	Hs.306380	NM_024109	ENSG00000067365	METTL22	C16orf68	methyltransferase like 22	protein-coding
peak13977	chr14	32073713	32073912	+	0	NA	Intergenic	Intergenic	2887	NR_027263	84837	Hs.496755	NM_032751		ARHGAP5-AS1	C14orf128	ARHGAP5 antisense RNA 1 (head to head)	ncRNA
peak45453	chr8	59630790	59631377	+	0	NA	Intergenic	Intergenic	511873	NR_149031	100505501		NR_149030		LOC100505501	-	uncharacterized LOC100505501	ncRNA
peak35923	chr4	89024169	89024396	+	0	NA	intron (NM_014883, intron 2 of 23)	intron (NM_014883, intron 2 of 23)	32903	NM_014883	10144	Hs.97270	NM_014883	ENSG00000138640	FAM13A	ARHGAP48|FAM13A1	family with sequence similarity 13 member A	protein-coding
peak44449	chr7	155590341	155590709	+	0	NA	Intergenic	Intergenic	-19779	NM_001369813	285888	Hs.146751	NM_001103176	ENSG00000146910	CNPY1	-	canopy FGF signaling regulator 1	protein-coding
peak24805	chr2	4091929	4092209	+	0	NA	Intergenic	L1MA5|LINE|L1	117908	NR_136322	105373394	Hs.742693	NR_136322		LOC105373394	-	uncharacterized LOC105373394	ncRNA
peak9594	chr11	118436189	118436563	+	0	NA	promoter-TSS (NM_001197104)	promoter-TSS (NM_001197104)	-114	NM_001197104	4297	Hs.258855	NM_005933	ENSG00000118058	KMT2A	ALL-1|CXXC7|HRX|HTRX1|MLL|MLL1|MLL1A|TRX1|WDSTS	lysine methyltransferase 2A	protein-coding
peak25951	chr2	73112917	73113288	+	0	NA	promoter-TSS (NM_015470)	promoter-TSS (NM_015470)	-154	NM_001371272
peak26401	chr2	100291145	100291501	+	0	NA	intron (NM_198461, intron 9 of 11)	intron (NM_198461, intron 9 of 11)	31410	NM_198461	164832	Hs.21380	NM_198461	ENSG00000170500	LONRF2	RNF192	LON peptidase N-terminal domain and ring finger 2	protein-coding
peak195	chr1	3901272	3901539	+	0	NA	intron (NR_024455, intron 1 of 3)	CpG	1001	NR_024455	100133612	Hs.307652	NR_024455	ENSG00000236423	LINC01134	-	long intergenic non-protein coding RNA 1134	ncRNA
peak11243	chr12	66929199	66929460	+	0	NA	Intergenic	L2a|LINE|L2	-125060	NM_001366723	23426	Hs.505946	NM_021150	ENSG00000155974	GRIP1	FRASRS3|GRIP	glutamate receptor interacting protein 1	protein-coding
peak35394	chr4	40731960	40732197	+	0	NA	Intergenic	L1MEc|LINE|L1	-17877	NM_024677	79730	Hs.479602	NM_024677	ENSG00000179299	NSUN7	-	NOP2/Sun RNA methyltransferase family member 7	protein-coding
peak46327	chr8	133303115	133303525	+	0	NA	Intergenic	MLT1I|LTR|ERVL-MaLR	-6016	NM_006096	10397	Hs.372914	NM_006096	ENSG00000104419	NDRG1	CAP43|CMT4D|DRG-1|DRG1|GC4|HMSNL|NDR1|NMSL|PROXY1|RIT42|RTP|TARG1|TDD5	N-myc downstream regulated 1	protein-coding
peak7102	chr10	108544587	108544787	+	0	NA	Intergenic	LTR13|LTR|ERVK	-475394	NR_125760	103695365	Hs.648991	NR_125760	ENSG00000229981	LINC01435	TCONS_00018040	long intergenic non-protein coding RNA 1435	ncRNA
peak35135	chr4	14179063	14179262	+	0	NA	Intergenic	Intergenic	67194	NR_033931	152742	Hs.135435	NR_033931	ENSG00000248698	LINC01085	-	long intergenic non-protein coding RNA 1085	ncRNA
peak4910	chr1	234522509	234522754	+	0	NA	Intergenic	Intergenic	9148	NR_038426	100506795	Hs.448989	NR_038426	ENSG00000231768	LINC01354	-	long intergenic non-protein coding RNA 1354	ncRNA
peak19394	chr17	15914928	15915153	+	0	NA	Intergenic	MLT1D|LTR|ERVL-MaLR	-29877	NM_000676	136	Hs.167046	NM_000676	ENSG00000170425	ADORA2B	ADORA2	adenosine A2b receptor	protein-coding
peak8050	chr11	18587761	18588554	+	0	NA	intron (NM_001040697, intron 1 of 11)	intron (NM_001040697, intron 1 of 11)	577	NM_001261386	55293	Hs.407991	NM_018314	ENSG00000151116	UEVLD	ATTP|UEV3	UEV and lactate/malate dehyrogenase domains	protein-coding
peak24123	chr19	46619818	46620049	+	0	NA	TTS (NM_000960)	TTS (NM_000960)	5156	NM_000960	5739	Hs.458324	NM_000960	ENSG00000160013	PTGIR	IP|PRIPR	prostaglandin I2 receptor	protein-coding
peak31733	chr22	44684772	44685137	+	0	NA	intron (NM_001198721, intron 2 of 9)	intron (NM_001198721, intron 2 of 9)	7869	NM_015366	55615	Hs.102336	NM_015366	ENSG00000186654	PRR5	FLJ20185k|PP610|PROTOR-1|PROTOR1	proline rich 5	protein-coding
peak32531	chr3	37860417	37860831	+	0	NA	intron (NR_110532, intron 1 of 5)	CpG	1156	NR_110531	101928153	Hs.657314	NR_110531	ENSG00000235257	ITGA9-AS1	-	ITGA9 antisense RNA 1	ncRNA
peak14203	chr14	52742574	52742810	+	0	NA	intron (NM_001130701, intron 2 of 11)	LTR54B|LTR|ERV1	12526	NM_145251	6815	Hs.364980	NM_145251	ENSG00000198252	STYX	-	serine/threonine/tyrosine interacting protein	protein-coding
peak42604	chr7	28239442	28239777	+	0	NA	intron (NR_034097, intron 3 of 3)	intron (NR_034097, intron 3 of 3)	-58814	NM_175061	221895	Hs.368944	NM_175061	ENSG00000153814	JAZF1	TIP27|ZNF802	JAZF zinc finger 1	protein-coding
peak4500	chr1	211606964	211607163	+	0	NA	Intergenic	Intergenic	-27902	NM_021194	7779	Hs.519469	NM_021194	ENSG00000170385	SLC30A1	ZNT1|ZRC1	solute carrier family 30 member 1	protein-coding
peak14950	chr14	94945616	94946021	+	0	NA	Intergenic	Intergenic	175176	NR_144432	108868751		NR_144432		GSC-DT	DIGIT	GSC divergent transcript	ncRNA
peak27991	chr2	207353010	207353288	+	0	NA	Intergenic	Intergenic	-83725	NR_031633	100302130		NR_031633	ENSG00000221628	MIR1302-4	MIRN1302-4|hsa-mir-1302-4	microRNA 1302-4	ncRNA
peak2447	chr1	121001047	121001437	+	0	NA	intron (NR_135813, intron 2 of 2)	intron (NR_135813, intron 2 of 2)	37594	NR_160532	105369199		NR_160532		LOC105369199	-	NBPF member 6 pseudogene	pseudo
peak38630	chr5	149680867	149681119	+	0	NA	Intergenic	Intergenic	-49317	NM_001172698	133522	Hs.483816	NM_133263	ENSG00000155846	PPARGC1B	ERRL1|PERC|PGC-1(beta)|PGC1B	PPARG coactivator 1 beta	protein-coding
peak20322	chr17	46002613	46002878	+	0	NA	intron (NM_016841, intron 6 of 8).3	intron (NM_016841, intron 6 of 8).3	3495	NM_001007532	246744	Hs.661831	NM_001007532	ENSG00000256762	STH	MAPTIT	saitohin	protein-coding
peak39311	chr6	2981546	2981745	+	0	NA	Intergenic	Intergenic	-6322	NR_026856	401232	Hs.720158	NM_207495		LINC01011	-	long intergenic non-protein coding RNA 1011	ncRNA
peak26477	chr2	103772372	103772571	+	0	NA	Intergenic	Intergenic	635861	NR_037885	100287010	Hs.694603	NR_037885		LOC100287010	-	uncharacterized LOC100287010	ncRNA
peak5105	chr1	244969508	244969789	+	0	NA	promoter-TSS (NR_026587)	promoter-TSS (NR_026587)	-221	NM_032328	84288	Hs.134857	NM_032328	ENSG00000203666	EFCAB2	CFAP200|DRC8	EF-hand calcium binding domain 2	protein-coding
peak39728	chr6	26171828	26172188	+	0	NA	TTS (NM_138720)	TTS (NM_138720)	-11788	NM_003523	8344	Hs.534369	NM_003523	ENSG00000274290	HIST1H2BE	H2B.h|H2B/h|H2BFH|dJ221C16.8	histone cluster 1 H2B family member e	protein-coding
peak14023	chr14	35404584	35405050	+	0	NA	promoter-TSS (NM_020529)	promoter-TSS (NM_020529)	-63	NM_020529	4792	Hs.81328	NM_020529	ENSG00000100906	NFKBIA	EDAID2|IKBA|MAD-3|NFKBI	NFKB inhibitor alpha	protein-coding
peak25855	chr2	68774741	68774991	+	0	NA	promoter-TSS (NM_001166276)	promoter-TSS (NM_001166276)	-44	NM_014882	9938	Hs.531807	NM_014882	ENSG00000163219	ARHGAP25	HEL-S-308|KAIA0053	Rho GTPase activating protein 25	protein-coding
peak47514	chr9	87555158	87555357	+	0	NA	TTS (NR_146781)	TTS (NR_146781)	1803	NR_146781	100506897	Hs.656160	NR_146781	ENSG00000236709	DAPK1-IT1	-	DAPK1 intronic transcript 1	ncRNA
peak35050	chr4	7649639	7650369	+	0	NA	intron (NM_020777, intron 4 of 26)	intron (NM_020777, intron 4 of 26)	-104086	NR_026892	84740	Hs.663029	NM_032654	ENSG00000272620	AFAP1-AS1	AFAP1-AS|AFAP1AS	AFAP1 antisense RNA 1	ncRNA
peak32761	chr3	47016803	47017508	+	0	NA	exon (NM_001349370, exon 20 of 20)	exon (NM_001349370, exon 20 of 20)	5613	NR_024046	100129354	Hs.201522	NR_024046		NRADDP	-	neurotrophin receptor associated death domain, pseudogene	pseudo
peak9530	chr11	117002911	117003165	+	0	NA	intron (NM_001366687, intron 1 of 4)	intron (NM_001366687, intron 1 of 4)	95390	NM_001366687	23387	Hs.167451	NM_025164	ENSG00000160584	SIK3	L19|QSK|SEMDK|SIK-3	SIK family kinase 3	protein-coding
peak27889	chr2	201656113	201656525	+	0	NA	exon (NM_033066, exon 17 of 22)	exon (NM_033066, exon 17 of 22)	-12816	NM_001044385	65062	Hs.12319	NM_152388	ENSG00000155755	TMEM237	ALS2CR4|JBTS14	transmembrane protein 237	protein-coding
peak11741	chr12	107027539	107028047	+	0	NA	intron (NM_004075, intron 1 of 12)	intron (NM_004075, intron 1 of 12)	-40627	NM_025198	80298	Hs.5009	NM_025198	ENSG00000120832	MTERF2	MTERFD3|mTERFL	mitochondrial transcription termination factor 2	protein-coding
peak11527	chr12	93773043	93773506	+	0	NA	intron (NM_001320100, intron 2 of 2)	THE1B|LTR|ERVL-MaLR	-35451	NR_110093	101928731	Hs.659971	NR_110092	ENSG00000258274	LOC101928731	-	uncharacterized LOC101928731	ncRNA
peak17169	chr16	3106493	3106883	+	0	NA	Intergenic	CpG	-5891	NM_001278158	7755	Hs.592088	NM_003456	ENSG00000122386	ZNF205	RhitH|ZNF210|Zfp13	zinc finger protein 205	protein-coding
peak8173	chr11	35083401	35083840	+	0	NA	Intergenic	Intergenic	54412	NR_120528	100507144	Hs.673491	NR_120528	ENSG00000255521	LOC100507144	-	uncharacterized LOC100507144	ncRNA
peak26387	chr2	98967426	98967625	+	0	NA	Intergenic	L1PREC2|LINE|L1	-31300	NM_207362	343990	Hs.469398	NM_207362	ENSG00000196872	KIAA1211L	C2orf55	KIAA1211 like	protein-coding
peak16111	chr15	60573983	60574236	+	0	NA	intron (NM_134260, intron 1 of 11)	intron (NM_134260, intron 1 of 11)	18417	NM_134262	6095	Hs.560343	NM_002943	ENSG00000069667	RORA	IDDECA|NR1F1|ROR1|ROR2|ROR3|RZR-ALPHA|RZRA	RAR related orphan receptor A	protein-coding
peak16753	chr15	89781176	89781389	+	0	NA	Intergenic	MIR3|SINE|MIR	4950	NM_001039958	145873	Hs.37311	NM_001039958	ENSG00000188095	MESP2	SCDO2|bHLHc6	mesoderm posterior bHLH transcription factor 2	protein-coding
peak38144	chr5	124649699	124650025	+	0	NA	intron (NM_020747, intron 2 of 8)	intron (NM_020747, intron 2 of 8)	95250	NM_020747	57507	Hs.266616	NM_020747	ENSG00000168916	ZNF608	NY-REN-36	zinc finger protein 608	protein-coding
peak21080	chr17	77325072	77325573	+	0	NA	intron (NM_006640, intron 1 of 10)	L1M4|LINE|L1	5807	NM_006640	10801	Hs.440932	NM_006640	ENSG00000184640	SEPTIN9	AF17q25|MSF|MSF1|NAPB|PNUTL4|SEPT9|SINT1|SeptD1	septin 9	protein-coding
peak27317	chr2	162221112	162221311	+	0	NA	intron (NM_004460, intron 6 of 25)	intron (NM_004460, intron 6 of 25)	22234	NM_001291807	2191	Hs.654370	NM_004460	ENSG00000078098	FAP	DPPIV|FAPA|FAPalpha|SIMP	fibroblast activation protein alpha	protein-coding
peak16217	chr15	64873068	64873351	+	0	NA	Intergenic	Intergenic	31294	NM_025201	80301	Hs.709337	NM_025201	ENSG00000241839	PLEKHO2	PLEKHQ1|PP1628|pp9099	pleckstrin homology domain containing O2	protein-coding
peak23861	chr19	40610427	40610737	+	0	NA	exon (NM_001042545, exon 12 of 30)	exon (NM_001042545, exon 12 of 30)	9213	NM_001042545	8425	Hs.466766	NM_003573	ENSG00000090006	LTBP4	ARCL1C|LTBP-4|LTBP4L|LTBP4S	latent transforming growth factor beta binding protein 4	protein-coding
peak21078	chr17	77281117	77281426	+	0	NA	promoter-TSS (NM_001293695)	promoter-TSS (NM_001293695)	-228	NM_001113491	10801	Hs.440932	NM_006640	ENSG00000184640	SEPTIN9	AF17q25|MSF|MSF1|NAPB|PNUTL4|SEPT9|SINT1|SeptD1	septin 9	protein-coding
peak31527	chr22	39352367	39352619	+	0	NA	intron (NM_145731, intron 1 of 3)	intron (NM_145731, intron 1 of 3)	2502	NM_004711	9145	Hs.216226	NM_004711	ENSG00000100321	SYNGR1	-	synaptogyrin 1	protein-coding
peak9299	chr11	96105500	96105931	+	0	NA	intron (NM_032427, intron 1 of 4)	intron (NM_032427, intron 1 of 4)	-181508	NM_016156	8898	Hs.181326	NM_016156	ENSG00000087053	MTMR2	CMT4B|CMT4B1	myotubularin related protein 2	protein-coding
peak18426	chr16	72172319	72172710	+	0	NA	promoter-TSS (NM_001160213)	promoter-TSS (NM_001160213)	-64	NM_001160213	83449	Hs.714939	NM_031293	ENSG00000118557	PMFBP1	SPGF31|STAP	polyamine modulated factor 1 binding protein 1	protein-coding
peak27560	chr2	178414666	178415002	+	0	NA	intron (NR_110206, intron 1 of 2)	intron (NR_110206, intron 1 of 2)	1175	NR_110206	101927027	Hs.715694	NR_110204	ENSG00000223960	CHROMR	CHROME|PRKRA-AS1	cholesterol induced regulator of metabolism RNA	ncRNA
peak13889	chr14	23663008	23663624	+	0	NA	Intergenic	MLT1A|LTR|ERVL-MaLR	26952	NM_005794	10202	Hs.272499	NM_005794	ENSG00000100867	DHRS2	HEP27|SDR25C1	dehydrogenase/reductase 2	protein-coding
peak32680	chr3	45133856	45134149	+	0	NA	intron (NM_178181, intron 1 of 3)	MamRep1527|LTR|LTR	12376	NM_022842	64866	Hs.476093	NM_022842	ENSG00000163814	CDCP1	CD318|SIMA135|TRASK	CUB domain containing protein 1	protein-coding
peak43540	chr7	100082517	100082852	+	0	NA	promoter-TSS (NM_001371217)	promoter-TSS (NM_001371217)	-107	NM_001371211
peak36297	chr4	133844675	133844874	+	0	NA	Intergenic	Intergenic	357015	NM_001363585	132430	Hs.49889	NM_001114734	ENSG00000254535	PABPC4L	-	poly(A) binding protein cytoplasmic 4 like	protein-coding
peak45482	chr8	60911630	60912004	+	0	NA	Intergenic	Intergenic	55931	NR_034003	100130298	Hs.636194	NR_034003		LOC100130298	-	hCG1816373-like	ncRNA
peak7730	chr11	2933374	2933680	+	0	NA	Intergenic	Intergenic	-4107	NM_003311	7262	Hs.154036	NM_003311	ENSG00000181649	PHLDA2	BRW1C|BWR1C|HLDA2|IPL|TSSC3	pleckstrin homology like domain family A member 2	protein-coding
peak37568	chr5	69596224	69596424	+	0	NA	Intergenic	LTR16D1|LTR|ERVL	-34821	NR_157804	101929599	Hs.634013	NR_157804		LOC101929599	-	putative POM121-like protein 1-like pseudogene	pseudo
peak25971	chr2	73971006	73971399	+	0	NA	intron (NR_104030, intron 1 of 1)	intron (NR_104030, intron 1 of 1)	10237	NR_104030	100874048	Hs.600674	NR_104029	ENSG00000237883	DGUOK-AS1	-	DGUOK antisense RNA 1	ncRNA
peak44796	chr8	11887362	11887599	+	0	NA	Intergenic	AluY|SINE|Alu	-19393	NM_147783	1508	Hs.520898	NM_001908	ENSG00000164733	CTSB	APPS|CPSB|RECEUP	cathepsin B	protein-coding
peak7290	chr10	119651134	119651488	+	0	NA	promoter-TSS (NM_004281)	promoter-TSS (NM_004281)	-59	NM_004281	9531	Hs.523309	NM_004281	ENSG00000151929	BAG3	BAG-3|BIS|CAIR-1|MFM6	BCL2 associated athanogene 3	protein-coding
peak22831	chr19	8354084	8354283	+	0	NA	Intergenic	Intergenic	-9972	NM_001039667	51129	Hs.9613	NM_016109	ENSG00000167772	ANGPTL4	ARP4|FIAF|HARP|HFARP|NL2|PGAR|TGQTL|UNQ171|pp1158	angiopoietin like 4	protein-coding
peak196	chr1	3922239	3922634	+	0	NA	Intergenic	MER51A|LTR|ERV1	-18176	NR_040065	728716	Hs.668359	NR_040065		LINC01346	-	long intergenic non-protein coding RNA 1346	ncRNA
peak31495	chr22	38967827	38968038	+	0	NA	intron (NM_001193289, intron 4 of 4)	intron (NM_001193289, intron 4 of 4)	-4522	NR_104187	100874530	Hs.626951	NR_104187	ENSG00000249310	APOBEC3B-AS1	-	APOBEC3B antisense RNA 1	ncRNA
peak38700	chr5	151745159	151745730	+	0	NA	intron (NM_004045, intron 3 of 3)	intron (NM_004045, intron 3 of 3)	13187	NM_004045	475	Hs.125213	NM_004045	ENSG00000177556	ATOX1	ATX1|HAH1	antioxidant 1 copper chaperone	protein-coding
peak43104	chr7	65980792	65981171	+	0	NA	intron (NR_120531, intron 1 of 10)	intron (NR_120531, intron 1 of 10)	1232	NM_001284290	2990	Hs.255230	NM_000181	ENSG00000169919	GUSB	BG|MPS7	glucuronidase beta	protein-coding
peak29374	chr20	36808795	36809225	+	0	NA	intron (NM_199181, intron 7 of 14)	intron (NM_199181, intron 7 of 14)	-35247	NM_024918	79980	Hs.632268	NM_024918	ENSG00000149636	DSN1	C20orf172|KNL3|MIS13|dJ469A13.2|hKNL-3	DSN1 component of MIS12 kinetochore complex	protein-coding
peak20049	chr17	39709381	39709580	+	0	NA	intron (NM_001005862, intron 7 of 29)	intron (NM_001005862, intron 7 of 29)	9502	NM_004448	2064	Hs.446352	NM_004448	ENSG00000141736	ERBB2	CD340|HER-2|HER-2/neu|HER2|MLN 19|NEU|NGL|TKR1	erb-b2 receptor tyrosine kinase 2	protein-coding
peak40477	chr6	47242433	47242793	+	0	NA	intron (NM_014452, intron 4 of 5)	intron (NM_014452, intron 4 of 5)	67292	NM_014452	27242	Hs.443577	NM_014452	ENSG00000146072	TNFRSF21	BM-018|CD358|DR6	TNF receptor superfamily member 21	protein-coding
peak22777	chr19	7197143	7197564	+	0	NA	intron (NM_001079817, intron 2 of 20)	CpG	97061	NM_000208	3643	Hs.465744	NM_000208	ENSG00000171105	INSR	CD220|HHF5	insulin receptor	protein-coding
peak24909	chr2	9681075	9681761	+	0	NA	Intergenic	Intergenic	-50421	NM_006826	10971	Hs.74405	NM_006826	ENSG00000134308	YWHAQ	14-3-3|1C5|HS1	tyrosine 3-monooxygenase/tryptophan 5-monooxygenase activation protein theta	protein-coding
peak36346	chr4	140569015	140569214	+	0	NA	promoter-TSS (NM_021833)	promoter-TSS (NM_021833)	-153	NM_021833	7350	Hs.249211	NM_021833	ENSG00000109424	UCP1	SLC25A7|UCP	uncoupling protein 1	protein-coding
peak4606	chr1	220786718	220787000	+	0	NA	promoter-TSS (NM_022746)	promoter-TSS (NM_022746)	-54	NM_022746	64757	Hs.497816	NM_022746	ENSG00000186205	MARC1	MOSC1	mitochondrial amidoxime reducing component 1	protein-coding
peak5518	chr10	13882292	13882514	+	0	NA	intron (NM_018027, intron 2 of 24)	intron (NM_018027, intron 2 of 24)	89493	NM_001318337	55691	Hs.330463	NM_018027	ENSG00000151474	FRMD4A	CCAFCA|FRMD4|bA295P9.4	FERM domain containing 4A	protein-coding
peak925	chr1	30191191	30191735	+	0	NA	Intergenic	Intergenic	-153851	NR_110790	101929406	Hs.639413	NR_110790	ENSG00000233399	LINC01648	-	long intergenic non-protein coding RNA 1648	ncRNA
peak43062	chr7	63900572	63900930	+	0	NA	Intergenic	CpG	-98055	NR_145488	100419780	Hs.742917	NR_145488		ZNF722P	ZNF722	zinc finger protein 722, pseudogene	pseudo
peak20689	chr17	62421472	62421700	+	0	NA	Intergenic	Intergenic	-2299	NM_181725	339175	Hs.381204	NM_181725	ENSG00000087995	METTL2A	METTL2	methyltransferase like 2A	protein-coding
peak49076	chrX	9369775	9369977	+	0	NA	Intergenic	MER20|DNA|hAT-Charlie	-93419	NM_001139466	6907	Hs.495656	NM_005647	ENSG00000101849	TBL1X	EBI|SMAP55|TBL1	transducin beta like 1 X-linked	protein-coding
peak7752	chr11	3416992	3417312	+	0	NA	Intergenic	Intergenic	-25237	NR_044999	10821	Hs.637689	NR_044999	ENSG00000189398	OR7E12P	HG1058|OR11-3|OR7E58P|OR7E79P|OR7E81P|OST021	olfactory receptor family 7 subfamily E member 12 pseudogene	pseudo
peak47346	chr9	72305131	72305611	+	0	NA	promoter-TSS (NR_110953)	promoter-TSS (NR_110953)	-65	NR_110953	100507540	Hs.54957	NR_110952	ENSG00000225434	LINC01504	-	long intergenic non-protein coding RNA 1504	ncRNA
peak27942	chr2	203811593	203812166	+	0	NA	Intergenic	Intergenic	-55892	NM_005214	1493	Hs.247824	NM_005214	ENSG00000163599	CTLA4	ALPS5|CD|CD152|CELIAC3|CTLA-4|GRD4|GSE|IDDM12	cytotoxic T-lymphocyte associated protein 4	protein-coding
peak7959	chr11	13550765	13551147	+	0	NA	Intergenic	MIR|SINE|MIR	-54781	NM_001316352	5741	Hs.37045	NM_000315	ENSG00000152266	PTH	PTH1	parathyroid hormone	protein-coding
peak49114	chrX	12956253	12956577	+	0	NA	Intergenic	Intergenic	-13115	NR_030727	349408	Hs.685035	NR_030727	ENSG00000233338	TLR8-AS1	GS1-324M7.6	TLR8 antisense RNA 1	ncRNA
peak22620	chr19	3761544	3761771	+	0	NA	promoter-TSS (NM_004886)	promoter-TSS (NM_004886)	35	NM_004886	9546	Hs.25527	NM_004886	ENSG00000011132	APBA3	MGC:15815|X11L2|mint3	amyloid beta precursor protein binding family A member 3	protein-coding
peak41884	chr6	160092045	160092256	+	0	NA	promoter-TSS (NR_003288)	promoter-TSS (NR_003288)	-932	NR_003288	729603	Hs.674810	NR_003288	ENSG00000213073	LOC729603	-	calcineurin like EF-hand protein 1 pseudogene	pseudo
peak5473	chr10	11742228	11742489	+	0	NA	promoter-TSS (NM_024693)	promoter-TSS (NM_024693)	-24	NM_024693	79746	Hs.22242	NM_024693	ENSG00000134463	ECHDC3	-	enoyl-CoA hydratase domain containing 3	protein-coding
peak12993	chr13	42181657	42182180	+	0	NA	intron (NM_001204506, intron 11 of 27)	intron (NM_001204506, intron 11 of 27)	43860	NM_001204506	160851	Hs.630380	NM_152910	ENSG00000102780	DGKH	DGKeta	diacylglycerol kinase eta	protein-coding
peak16143	chr15	63122181	63122678	+	0	NA	intron (NM_032857, intron 1 of 5)	CpG	568	NM_032857	114294	Hs.410388	NM_032857	ENSG00000103642	LACTB	G24|MRPL56	lactamase beta	protein-coding
peak14951	chr14	94946202	94946643	+	0	NA	Intergenic	L2a|LINE|L2	175780	NR_144432	108868751		NR_144432		GSC-DT	DIGIT	GSC divergent transcript	ncRNA
peak27511	chr2	175207818	175208573	+	0	NA	Intergenic	MER130|DNA|DNA	-26485	NM_001689	518	Hs.429	NM_001689	ENSG00000154518	ATP5MC3	ATP5G3|P3	ATP synthase membrane subunit c locus 3	protein-coding
peak43621	chr7	101856793	101857347	+	0	NA	intron (NM_181552, intron 1 of 23)	intron (NM_181552, intron 1 of 23)	39444	NM_181552	1523	Hs.191482	NM_001913	ENSG00000257923	CUX1	CASP|CDP|CDP/Cut|CDP1|COY1|CUTL1|CUX|Clox|Cux/CDP|GDDI|GOLIM6|Nbla10317|p100|p110|p200|p75	cut like homeobox 1	protein-coding
peak31444	chr22	37696763	37697067	+	0	NA	promoter-TSS (NM_001039141)	promoter-TSS (NM_001039141)	-133	NM_001039141	11078	Hs.533030	NM_007032	ENSG00000100106	TRIOBP	DFNB28|HRIHFB2122|TAP68|TARA|dJ37E16.4	TRIO and F-actin binding protein	protein-coding
peak45886	chr8	100242971	100243268	+	0	NA	Intergenic	MLT1I|LTR|ERVL-MaLR	59074	NM_001353837	25897	Hs.292882	NM_015435	ENSG00000034677	RNF19A	RNF19	ring finger protein 19A, RBR E3 ubiquitin protein ligase	protein-coding
peak32023	chr3	3110204	3110775	+	0	NA	promoter-TSS (NM_000564)	promoter-TSS (NM_000564)	-115	NM_175725	3568	Hs.68876	NM_000564	ENSG00000091181	IL5RA	CD125|CDw125|HSIL5R3|IL5R	interleukin 5 receptor subunit alpha	protein-coding
peak5068	chr1	243803560	243803789	+	0	NA	intron (NM_001370074, intron 2 of 13).2	(AC)n|Simple_repeat|Simple_repeat	39608	NM_181690	10000	Hs.498292	NM_005465	ENSG00000117020	AKT3	MPPH|MPPH2|PKB-GAMMA|PKBG|PRKBG|RAC-PK-gamma|RAC-gamma|STK-2	AKT serine/threonine kinase 3	protein-coding
peak40179	chr6	36579674	36579873	+	0	NA	Intergenic	Intergenic	-14540	NR_036610	6428	Hs.405144	NM_003017	ENSG00000112081	SRSF3	SFRS3|SRp20	serine and arginine rich splicing factor 3	protein-coding
peak43408	chr7	91264157	91264584	+	0	NA	promoter-TSS (NM_003505)	promoter-TSS (NM_003505)	-63	NM_003505	8321	Hs.94234	NM_003505	ENSG00000157240	FZD1	-	frizzled class receptor 1	protein-coding
peak42383	chr7	7193158	7193430	+	0	NA	intron (NM_020156, intron 1 of 3)	L1PB1|LINE|L1	10679	NM_020156	56913	Hs.239666	NM_020156	ENSG00000106392	C1GALT1	C1GALT|T-synthase	core 1 synthase, glycoprotein-N-acetylgalactosamine 3-beta-galactosyltransferase 1	protein-coding
peak50240	chrX	154884166	154884621	+	0	NA	promoter-TSS (NM_080720)	promoter-TSS (NM_080720)	-576	NM_001017991	474381	Hs.534498	NM_001017991	ENSG00000277858	H2AFB2	H2A.Bbd	H2A histone family member B2	protein-coding
peak24205	chr19	47920196	47920395	+	0	NA	Intergenic	L1MC4|LINE|L1	1866	NR_004436	100126799	Hs.723085	NR_004436		SNAR-A2	SNAR-A53129250	small NF90 (ILF3) associated RNA A2	snRNA
peak37871	chr5	95973969	95974399	+	0	NA	intron (NR_130776, intron 1 of 4)	intron (NR_130776, intron 1 of 4)	12183	NR_130776	101929710		NR_130776	ENSG00000251314	LOC101929710	-	uncharacterized LOC101929710	ncRNA
peak34306	chr3	171328746	171329071	+	0	NA	intron (NM_001161563, intron 2 of 31)	L2a|LINE|L2	131497	NM_001161561	23043	Hs.34024	NM_015028	ENSG00000154310	TNIK	MRT54	TRAF2 and NCK interacting kinase	protein-coding
peak31575	chr22	40492314	40492601	+	0	NA	intron (NM_020831, intron 3 of 14)	intron (NM_020831, intron 3 of 14)	-29017	NM_001282660	57591	Hs.654688	NM_020831	ENSG00000196588	MRTFA	BSAC|MAL|MKL|MKL1|MRTF-A	myocardin related transcription factor A	protein-coding
peak22530	chr19	2168891	2169377	+	0	NA	intron (NM_032482, intron 1 of 27)	intron (NM_032482, intron 1 of 27)	5201	NM_032482	84444	Hs.713641	NM_032482	ENSG00000104885	DOT1L	DOT1|KMT4	DOT1 like histone lysine methyltransferase	protein-coding
peak48267	chr9	129777120	129777609	+	0	NA	Intergenic	Intergenic	-24322	NM_004878	9536	Hs.146688	NM_004878	ENSG00000148344	PTGES	MGST-IV|MGST1-L1|MGST1L1|MPGES|PGES|PIG12|PP102|PP1294|TP53I12|mPGES-1	prostaglandin E synthase	protein-coding
peak5387	chr10	6835021	6835316	+	0	NA	intron (NR_038291, intron 3 of 4)	intron (NR_038291, intron 3 of 4)	55570	NR_038291	100507127	Hs.498571	NR_038291	ENSG00000238266	LINC00707	-	long intergenic non-protein coding RNA 707	ncRNA
peak47818	chr9	104926468	104926810	+	0	NA	intron (NM_005502, intron 1 of 49)	CpG	1516	NM_005502	19	Hs.659274	NM_005502	ENSG00000165029	ABCA1	ABC-1|ABC1|CERP|HDLDT1|TGD	ATP binding cassette subfamily A member 1	protein-coding
peak31469	chr22	38267131	38267445	+	0	NA	intron (NM_001195072, intron 1 of 9)	intron (NM_001195072, intron 1 of 9)	5376	NM_001195071	25829	Hs.182626	NM_012264	ENSG00000198792	TMEM184B	C22orf5|FM08|HS5O6A|HSPC256	transmembrane protein 184B	protein-coding
peak45483	chr8	60912217	60912557	+	0	NA	Intergenic	Intergenic	55361	NR_034003	100130298	Hs.636194	NR_034003		LOC100130298	-	hCG1816373-like	ncRNA
peak29681	chr20	50153557	50154032	+	0	NA	promoter-TSS (NM_199203)	promoter-TSS (NM_199203)	4	NM_199203	387522	Hs.744839	NM_003349	ENSG00000124208	TMEM189-UBE2V1	CROC-1B|CROC1B|KUA-UEV	TMEM189-UBE2V1 readthrough	protein-coding
peak36965	chr5	10633343	10633608	+	0	NA	intron (NM_001164440, intron 2 of 3)	L1MC3|LINE|L1	69405	NM_001164440	651746	Hs.26039	NM_001164440	ENSG00000164236	ANKRD33B	-	ankyrin repeat domain 33B	protein-coding
peak15951	chr15	50908361	50908794	+	0	NA	promoter-TSS (NM_007347)	promoter-TSS (NM_007347)	-106	NM_001252127	23431	Hs.413366	NM_007347	ENSG00000081014	AP4E1	CPSQ4|SPG51|STUT1	adaptor related protein complex 4 subunit epsilon 1	protein-coding
peak43944	chr7	129544708	129545022	+	0	NA	Intergenic	ERVL-int|LTR|ERVL	42334	NM_001195243	100287482	Hs.178144	NM_001195243	ENSG00000240204	SMKR1	-	small lysine rich protein 1	protein-coding
peak8811	chr11	66545931	66546512	+	0	NA	promoter-TSS (NM_207340)	promoter-TSS (NM_207340)	17	NM_001348571	254359	Hs.209587	NM_207340	ENSG00000174165	ZDHHC24	-	zinc finger DHHC-type containing 24	protein-coding
peak46393	chr8	138594546	138594791	+	0	NA	intron (NM_152888, intron 62 of 64)	MIR|SINE|MIR	-96938	NM_001362965	51059	Hs.126024	NM_015912	ENSG00000147724	FAM135B	C8ORFK32	family with sequence similarity 135 member B	protein-coding
peak45476	chr8	60798244	60798459	+	0	NA	intron (NM_017780, intron 4 of 37)	intron (NM_017780, intron 4 of 37)	57092	NM_001316690	55636	Hs.20395	NM_017780	ENSG00000171316	CHD7	CRG|HH5|IS3|KAL5	chromodomain helicase DNA binding protein 7	protein-coding
peak4268	chr1	202861526	202861834	+	0	NA	promoter-TSS (NR_002929)	promoter-TSS (NR_002929)	-74	NR_002929	148709	Hs.162880	NR_002929	ENSG00000234996	LOC148709	-	actin gamma 1 pseudogene	pseudo
peak36627	chr4	176917490	176917691	+	0	NA	Intergenic	(AT)n|Simple_repeat|Simple_repeat	41888	NR_149104	105377556		NR_149104	ENSG00000250263	LINC02509	-	long intergenic non-protein coding RNA 2509	ncRNA
peak26809	chr2	122059790	122060147	+	0	NA	Intergenic	Intergenic	304317	NM_004622	7247	Hs.75066	NM_004622	ENSG00000211460	TSN	BCLF-1|C3PO|RCHF1|REHF-1|TBRBP|TRSLN	translin	protein-coding
peak16918	chr15	99608548	99608821	+	0	NA	intron (NM_001352615, intron 3 of 12)	AluSq2|SINE|Alu	-24294	NM_001130928	4205	Hs.268675	NM_005587	ENSG00000068305	MEF2A	ADCAD1|RSRFC4|RSRFC9|mef2	myocyte enhancer factor 2A	protein-coding
peak40263	chr6	39725334	39725612	+	0	NA	promoter-TSS (NM_145027)	promoter-TSS (NM_145027)	-50	NM_001351503	221458	Hs.588202	NM_145027	ENSG00000164627	KIF6	C6orf102|dJ1043E3.1|dJ137F1.4|dJ188D3.1	kinesin family member 6	protein-coding
peak8140	chr11	33893706	33894206	+	0	NA	Intergenic	Intergenic	-1880	NM_005574	4005	Hs.34560	NM_005574	ENSG00000135363	LMO2	LMO-2|RBTN2|RBTNL1|RHOM2|TTG2	LIM domain only 2	protein-coding
peak16898	chr15	97960160	97960774	+	0	NA	promoter-TSS (NM_183376)	promoter-TSS (NM_183376)	-236	NM_183376	91947	Hs.6093	NM_183376	ENSG00000140450	ARRDC4	-	arrestin domain containing 4	protein-coding
peak36467	chr4	152846777	152846999	+	0	NA	intron (NM_001025595, intron 2 of 8)	intron (NM_001025595, intron 2 of 8)	66934	NM_001025595	27236	Hs.416089	NM_014447	ENSG00000164144	ARFIP1	HSU52521	ADP ribosylation factor interacting protein 1	protein-coding
peak29198	chr20	31523717	31523932	+	0	NA	intron (NM_178580, intron 1 of 12)	intron (NM_178580, intron 1 of 12)	9382	NM_178582	81502	Hs.373741	NM_030789	ENSG00000101294	HM13	H13|IMP1|IMPAS|IMPAS-1|MSTP086|PSENL3|PSL3|SPP|SPPL1	histocompatibility minor 13	protein-coding
peak10567	chr12	31687082	31687387	+	0	NA	intron (NR_103522, intron 7 of 8)	intron (NR_103522, intron 7 of 8)	27546	NM_001135863	254013	Hs.740628	NM_173802	ENSG00000139160	ETFBKMT	C12orf72|ETFB-KMT|METTL20	electron transfer flavoprotein subunit beta lysine methyltransferase	protein-coding
peak21969	chr18	48896811	48897209	+	0	NA	Intergenic	Intergenic	45797	NM_001190823	4092	Hs.465087	NM_005904	ENSG00000101665	SMAD7	CRCS3|MADH7|MADH8	SMAD family member 7	protein-coding
peak45518	chr8	65834662	65834861	+	0	NA	intron (NM_001242318, intron 1 of 12)	intron (NM_001242318, intron 1 of 12)	7303	NM_001242318	5150	Hs.527119	NM_002603	ENSG00000205268	PDE7A	HCP1|PDE7	phosphodiesterase 7A	protein-coding
peak7824	chr11	6603461	6604003	+	0	NA	promoter-TSS (NM_001278442)	promoter-TSS (NM_001278442)	24	NM_001278442	3611	Hs.706355	NM_004517	ENSG00000166333	ILK	HEL-S-28|ILK-1|ILK-2|P59|p59ILK	integrin linked kinase	protein-coding
peak47026	chr9	36092611	36092895	+	0	NA	intron (NM_021111, intron 10 of 20)	L1MA8|LINE|L1	-43783	NR_104638	152007	Hs.493819	NM_022343	ENSG00000122694	GLIPR2	C9orf19|GAPR-1|GAPR1	GLI pathogenesis related 2	protein-coding
peak21892	chr18	45106294	45106786	+	0	NA	Intergenic	MER3|DNA|hAT-Charlie	-61423	NM_001371319
peak27988	chr2	207166037	207166462	+	0	NA	promoter-TSS (NM_003709)	promoter-TSS (NM_003709)	-63	NR_073108	8609	Hs.59908	NM_003709	ENSG00000118263	KLF7	UKLF	Kruppel like factor 7	protein-coding
peak16761	chr15	89905104	89905325	+	0	NA	intron (NM_001199058, intron 3 of 9)	AluSx|SINE|Alu	7473	NM_001282380	348110	Hs.6734	NM_182616	ENSG00000242498	ARPIN	C15orf38	actin related protein 2/3 complex inhibitor	protein-coding
peak41908	chr6	161393929	161394320	+	0	NA	intron (NM_004562, intron 9 of 11)	intron (NM_004562, intron 9 of 11)	-76853	NR_134594	105378098	Hs.691066	NR_134593		LOC105378098	-	uncharacterized LOC105378098	ncRNA
peak33226	chr3	75342460	75342659	+	0	NA	Intergenic	Intergenic	92556	NR_024241	692099	Hs.591652	NR_024241	ENSG00000244026	FAM86DP	FAM86D	family with sequence similarity 86 member D, pseudogene	pseudo
peak4128	chr1	194289525	194289991	+	0	NA	Intergenic	LTR77|LTR|ERV1	985013	NR_125789	101929184	Hs.146728	NR_125789	ENSG00000232077	LINC01031	TCONS_00000361	long intergenic non-protein coding RNA 1031	ncRNA
peak36967	chr5	10635352	10635581	+	0	NA	intron (NM_001164440, intron 2 of 3)	intron (NM_001164440, intron 2 of 3)	71396	NM_001164440	651746	Hs.26039	NM_001164440	ENSG00000164236	ANKRD33B	-	ankyrin repeat domain 33B	protein-coding
peak17035	chr16	740838	741237	+	0	NA	promoter-TSS (NM_022493)	promoter-TSS (NM_022493)	-40	NM_001304799	64428	Hs.513247	NM_022493	ENSG00000103245	CIAO3	HPRN|IOP1|LET1L|NAR1|NARFL|PRN	cytosolic iron-sulfur assembly component 3	protein-coding
peak339	chr1	10415462	10415661	+	0	NA	intron (NM_001304451, intron 7 of 11)	intron (NM_001304451, intron 7 of 11)	-14872	NM_198544	100526739	Hs.412311	NM_198544	ENSG00000251503	CENPS-CORT	APITD1|APITD1-CORT|CENP-S|CENPS|FAAP16|MHF1	CENPS-CORT readthrough	protein-coding
peak28364	chr2	233142423	233142909	+	0	NA	intron (NM_001017915, intron 6 of 26).2	intron (NM_001017915, intron 6 of 26).2	82324	NM_005541	3635	Hs.262886	NM_005541	ENSG00000168918	INPP5D	SHIP|SHIP-1|SHIP1|SIP-145|hp51CN|p150Ship	inositol polyphosphate-5-phosphatase D	protein-coding
peak30519	chr21	36430038	36430467	+	0	NA	Intergenic	Intergenic	36215	NM_012130	23562	Hs.660278	NM_012130	ENSG00000159261	CLDN14	DFNB29	claudin 14	protein-coding
peak33163	chr3	69739316	69739515	+	0	NA	promoter-TSS (NM_001354604)	promoter-TSS (NM_001354604)	-49	NM_001354608	4286	Hs.166017	NM_000248	ENSG00000187098	MITF	CMM8|COMMAD|MI|WS2|WS2A|bHLHe32	melanocyte inducing transcription factor	protein-coding
peak28247	chr2	227818230	227818908	+	0	NA	Intergenic	Intergenic	4727	NM_001130046	6364	Hs.75498	NM_004591	ENSG00000115009	CCL20	CKb4|Exodus|LARC|MIP-3-alpha|MIP-3a|MIP3A|SCYA20|ST38	C-C motif chemokine ligand 20	protein-coding
peak23545	chr19	31214049	31214511	+	0	NA	intron (NR_138036, intron 2 of 4)	intron (NR_138036, intron 2 of 4)	46770	NR_147209	107985312	Hs.211053	NR_147209	ENSG00000267777	LINC01791	-	long intergenic non-protein coding RNA 1791	ncRNA
peak27970	chr2	206098835	206099068	+	0	NA	Intergenic	AluSp|SINE|Alu	-12777	NM_017759	54891	Hs.445036	NM_017759	ENSG00000114933	INO80D	-	INO80 complex subunit D	protein-coding
peak26455	chr2	102227633	102228116	+	0	NA	intron (NM_001351447, intron 7 of 9)	intron (NM_001351447, intron 7 of 9)	40560	NM_001351446	8808	Hs.659863	NM_003854	ENSG00000115598	IL1RL2	IL-1Rrp2|IL-36R|IL1R-rp2|IL1RRP2	interleukin 1 receptor like 2	protein-coding
peak753	chr1	25990714	25991362	+	0	NA	intron (NM_000437, intron 1 of 10)	intron (NM_000437, intron 1 of 10)	7025	NM_000437	5051	Hs.477083	NM_000437	ENSG00000158006	PAFAH2	HSD-PLA2	platelet activating factor acetylhydrolase 2	protein-coding
peak40355	chr6	42555826	42556211	+	0	NA	Intergenic	MER51A|LTR|ERV1	-8004	NM_015255	23304	Hs.529925	NM_015255	ENSG00000024048	UBR2	C6orf133|bA49A4.1|dJ242G1.1|dJ392M17.3	ubiquitin protein ligase E3 component n-recognin 2	protein-coding
peak35901	chr4	87985637	87985836	+	0	NA	Intergenic	Intergenic	10022	NM_001040058	6696	Hs.313	NM_000582	ENSG00000118785	SPP1	BNSP|BSPI|ETA-1|OPN	secreted phosphoprotein 1	protein-coding
peak3261	chr1	150977373	150977583	+	0	NA	Intergenic	Intergenic	-2475	NM_181746	29956	Hs.744017	NM_013384	ENSG00000143418	CERS2	L3|LASS2|SP260|TMSG1	ceramide synthase 2	protein-coding
peak17222	chr16	4183766	4184135	+	0	NA	Intergenic	CpG	58130	NM_001098814	6345	Hs.10041	NM_001098814	ENSG00000185739	SRL	SAR	sarcalumenin	protein-coding
peak44185	chr7	142783293	142783607	+	0	NA	intron (NM_001130026, intron 10 of 10)	intron (NM_001130026, intron 10 of 10)	12480	NM_002770	5645	Hs.449281	NM_002770	ENSG00000275896	PRSS2	TRY2|TRY8|TRYP2	serine protease 2	protein-coding
peak42927	chr7	48084981	48085300	+	0	NA	Intergenic	Intergenic	-3463	NM_001287426	7378	Hs.488240	NM_003364	ENSG00000183696	UPP1	UDRPASE|UP|UPASE|UPP	uridine phosphorylase 1	protein-coding
peak11731	chr12	106248973	106249349	+	0	NA	Intergenic	MIRb|SINE|MIR	-1141	NM_006825	10970	Hs.74368	NM_006825	ENSG00000136026	CKAP4	CLIMP-63|ERGIC-63|p63	cytoskeleton associated protein 4	protein-coding
peak4537	chr1	212635284	212635483	+	0	NA	Intergenic	Intergenic	10909	NM_153606	149647	Hs.129293	NM_153606	ENSG00000162771	FAM71A	GARI-L4	family with sequence similarity 71 member A	protein-coding
peak46546	chr8	143981279	143982007	+	0	NA	intron (NM_032789, intron 9 of 10)	intron (NM_032789, intron 9 of 10)	4817	NM_032789	84875	Hs.348609	NM_032789	ENSG00000178685	PARP10	ARTD10	poly(ADP-ribose) polymerase family member 10	protein-coding
peak13290	chr13	74290387	74290672	+	0	NA	Intergenic	Intergenic	59085	NR_144451	100507612	Hs.447508	NR_144451	ENSG00000235532	LINC00402	-	long intergenic non-protein coding RNA 402	ncRNA
peak14343	chr14	61837687	61837934	+	0	NA	intron (NM_001367656, intron 1 of 7)	intron (NM_001367656, intron 1 of 7)	25107	NM_001367659	83851	Hs.404139	NM_031914	ENSG00000139973	SYT16	CHR14SYT|SYT14L|Strep14|syt14r	synaptotagmin 16	protein-coding
peak12766	chr13	26482525	26482782	+	0	NA	Intergenic	MLT1B|LTR|ERVL-MaLR	-75030	NM_006646	10810	Hs.618732	NM_006646	ENSG00000132970	WASF3	Brush-1|SCAR3|WAVE3	WASP family member 3	protein-coding
peak43905	chr7	128422741	128423359	+	0	NA	Intergenic	Intergenic	-13068	NM_183243	3614	Hs.654401	NM_000883	ENSG00000106348	IMPDH1	IMPD|IMPD1|IMPDH-I|LCA11|RP10|sWSS2608	inosine monophosphate dehydrogenase 1	protein-coding
peak2061	chr1	101239226	101239518	+	0	NA	exon (NM_001400, exon 2 of 2)	exon (NM_001400, exon 2 of 2)	2623	NM_001320730	1901	Hs.154210	NM_001400	ENSG00000170989	S1PR1	CD363|CHEDG1|D1S3362|ECGF1|EDG-1|EDG1|S1P1	sphingosine-1-phosphate receptor 1	protein-coding
peak16919	chr15	99614329	99614600	+	0	NA	intron (NM_001352615, intron 3 of 12)	intron (NM_001352615, intron 3 of 12)	-18514	NM_001130928	4205	Hs.268675	NM_005587	ENSG00000068305	MEF2A	ADCAD1|RSRFC4|RSRFC9|mef2	myocyte enhancer factor 2A	protein-coding
peak48555	chr9	136997993	136998192	+	0	NA	Intergenic	Intergenic	-1524	NM_004669	9022	Hs.64746	NM_004669	ENSG00000169583	CLIC3	-	chloride intracellular channel 3	protein-coding
peak40937	chr6	105880288	105880487	+	0	NA	Intergenic	Intergenic	-205949	NM_001198	639	Hs.436023	NM_001198	ENSG00000057657	PRDM1	BLIMP1|PRDI-BF1	PR/SET domain 1	protein-coding
peak19374	chr17	14309168	14309676	+	0	NA	intron (NR_130138, intron 1 of 2)	CpG	5682	NR_026880	84815	Hs.597458	NM_032729	ENSG00000266709	MGC12916	-	uncharacterized protein MGC12916	ncRNA
peak23533	chr19	29735689	29735888	+	0	NA	Intergenic	ERVL-E-int|LTR|ERVL	-19999	NM_001256047	83636	Hs.529094	NM_031448	ENSG00000131943	C19orf12	MPAN|NBIA3|NBIA4|SPG43	chromosome 19 open reading frame 12	protein-coding
peak28329	chr2	231554766	231554995	+	0	NA	Intergenic	Intergenic	-24435	NM_006056	10316	Hs.471619	NM_006056	ENSG00000171596	NMUR1	(FM-3)|FM-3|FM3|GPC-R|GPR66|NMU1R	neuromedin U receptor 1	protein-coding
peak22612	chr19	3573853	3574058	+	0	NA	intron (NM_006339, intron 3 of 9)	CpG-13301	1011	NM_006339	10362	Hs.406534	NM_006339	ENSG00000064961	HMG20B	BRAF25|BRAF35|HMGX2|HMGXB2|PP7706|SMARCE1r|SOXL|pp8857	high mobility group 20B	protein-coding
peak13390	chr13	87627741	87627940	+	0	NA	intron (NR_033829, intron 1 of 5)	intron (NR_033829, intron 1 of 5)	-9100	NR_039722	100616182		NR_039722	ENSG00000266052	MIR4500	-	microRNA 4500	ncRNA
peak36562	chr4	165255554	165255764	+	0	NA	intron (NM_001161522, intron 3 of 13)	intron (NM_001161522, intron 3 of 13)	24364	NR_026575	2713	Hs.654557	NR_026575	ENSG00000229894	GK3P	GKP3|GKTB	glycerol kinase 3 pseudogene	pseudo
peak19335	chr17	10018484	10018735	+	0	NA	intron (NM_201432, intron 2 of 13)	intron (NM_201432, intron 2 of 13)	7676	NM_001130831	8522	Hs.462214	NM_003644	ENSG00000007237	GAS7	-	growth arrest specific 7	protein-coding
peak10930	chr12	52152070	52152329	+	0	NA	Intergenic	CpG	39815	NM_182507	144501	Hs.140978	NM_182507	ENSG00000167767	KRT80	KB20	keratin 80	protein-coding
peak20526	chr17	50919638	50920109	+	0	NA	Intergenic	Intergenic	-51895	NM_001243877	10140	Hs.703321	NM_005749	ENSG00000141232	TOB1	APRO5|APRO6|PIG49|TOB|TROB|TROB1	transducer of ERBB2, 1	protein-coding
peak24105	chr19	45927720	45927952	+	0	NA	Intergenic	LTR67B|LTR|ERVL	-13058	NM_001029861	339345	Hs.434218	NM_001029861	ENSG00000188425	NANOS2	NOS2|ZC2HC12B	nanos C2HC-type zinc finger 2	protein-coding
peak17294	chr16	9078992	9079333	+	0	NA	Intergenic	MLT1J|LTR|ERVL-MaLR	-12482	NM_014117	29035	Hs.221497	NM_014117	ENSG00000182831	C16orf72	PRO0149	chromosome 16 open reading frame 72	protein-coding
peak36647	chr4	182808976	182809441	+	0	NA	Intergenic	Intergenic	108045	NM_001351743	1635	Hs.183850	NM_001921	ENSG00000129187	DCTD	-	dCMP deaminase	protein-coding
peak24522	chr19	54694663	54695042	+	0	NA	Intergenic	Intergenic	-13064	NR_003061	79166	Hs.202680	NR_003061	ENSG00000170858	LILRP2	CD85m|ILT10|LILRA5	leukocyte immunoglobulin-like receptor pseudogene 2	pseudo
peak10974	chr12	53221483	53221878	+	0	NA	intron (NM_001243730, intron 2 of 8)	CpG-5601	-1318	NM_001042728	5916	Hs.1497	NM_000966	ENSG00000172819	RARG	NR1B3|RARC	retinoic acid receptor gamma	protein-coding
peak32801	chr3	48548786	48549048	+	0	NA	intron (NM_001317138, intron 3 of 14)	intron (NM_001317138, intron 3 of 14)	1104	NR_106881	102465494		NR_106881	ENSG00000278799	MIR6823	hsa-mir-6823	microRNA 6823	ncRNA
peak6587	chr10	77836242	77836677	+	0	NA	intron (NM_004747, intron 7 of 31).2	intron (NM_004747, intron 7 of 31).2	90296	NM_004747	9231	Hs.652690	NM_004747	ENSG00000151208	DLG5	LP-DLG|P-DLG5|PDLG	discs large MAGUK scaffold protein 5	protein-coding
peak7133	chr10	110441631	110442159	+	0	NA	Intergenic	Intergenic	-56012	NM_004419	1847	Hs.2128	NM_004419	ENSG00000138166	DUSP5	DUSP|HVH3	dual specificity phosphatase 5	protein-coding
peak24397	chr19	51421974	51422232	+	0	NA	Intergenic	CpG	-4461	NM_001171161	89790	Hs.284813	NM_033130	ENSG00000142512	SIGLEC10	PRO940|SIGLEC-10|SLG2	sialic acid binding Ig like lectin 10	protein-coding
peak15948	chr15	50885839	50886217	+	0	NA	Intergenic	Intergenic	-22655	NM_001252127	23431	Hs.413366	NM_007347	ENSG00000081014	AP4E1	CPSQ4|SPG51|STUT1	adaptor related protein complex 4 subunit epsilon 1	protein-coding
peak34980	chr4	4943998	4944320	+	0	NA	intron (NR_125893, intron 2 of 2)	intron (NR_125893, intron 2 of 2)	23351	NR_125893	101928306	Hs.543743	NR_125893		LOC101928306	-	uncharacterized LOC101928306	ncRNA
peak22189	chr18	70659030	70659337	+	0	NA	Intergenic	Intergenic	-8229	NR_160904	220158	Hs.448217	NM_178506		GTSCR1	-	Gilles de la Tourette syndrome chromosome region, candidate 1	ncRNA
peak39234	chr6	298672	298871	+	0	NA	intron (NR_104475, intron 1 of 3)	intron (NR_104475, intron 1 of 3)	6714	NR_104475	56940	Hs.29106	NM_020185	ENSG00000112679	DUSP22	JKAP|JSP-1|JSP1|LMW-DSP2|LMWDSP2|MKP-x|MKPX|VHX	dual specificity phosphatase 22	protein-coding
peak30521	chr21	36860191	36860449	+	0	NA	intron (NM_001352515, intron 6 of 10)	MIR|SINE|MIR	102038	NM_001352518	3141	Hs.371350	NM_000411	ENSG00000159267	HLCS	HCS	holocarboxylase synthetase	protein-coding
peak23210	chr19	16335163	16335592	+	0	NA	Intergenic	Intergenic	10551	NM_016270	10365	Hs.685136	NM_016270	ENSG00000127528	KLF2	LKLF	Kruppel like factor 2	protein-coding
peak6795	chr10	92240593	92240865	+	0	NA	intron (NM_014912, intron 1 of 9)	intron (NM_014912, intron 1 of 9)	2550	NM_001178137	22849	Hs.131683	NM_014912	ENSG00000107864	CPEB3	-	cytoplasmic polyadenylation element binding protein 3	protein-coding
peak344	chr1	10497205	10497404	+	0	NA	intron (NM_004565, intron 2 of 8)	intron (NM_004565, intron 2 of 8)	22354	NM_004565	5195	Hs.149983	NM_004565	ENSG00000142655	PEX14	NAPP2|PBD13A|Pex14p|dJ734G22.2	peroxisomal biogenesis factor 14	protein-coding
peak5781	chr10	29812197	29812396	+	0	NA	Intergenic	Intergenic	-75360	NM_001323599	6840	Hs.499209	NM_003174	ENSG00000197321	SVIL	-	supervillin	protein-coding
peak35063	chr4	7918862	7919061	+	0	NA	intron (NM_001371091, intron 1 of 17)	intron (NM_001371091, intron 1 of 17)	-20040	NM_203423	389199	Hs.375210	NM_203423		LOC389199	-	uncharacterized LOC389199	protein-coding
peak8488	chr11	59767286	59767485	+	0	NA	intron (NM_001178040, intron 1 of 9)	intron (NM_001178040, intron 1 of 9)	12009	NM_001178040	6809	Hs.180711	NM_004177	ENSG00000166900	STX3	STX3A	syntaxin 3	protein-coding
peak31779	chr22	46290549	46290844	+	0	NA	intron (NM_017931, intron 13 of 13)	intron (NM_017931, intron 13 of 13)	5964	NR_024009	150384	Hs.348663	NR_024009	ENSG00000277232	GTSE1-DT	CN5H6.4|GTSE1-AS1|LL22NC03-5H6.6	GTSE1 divergent transcript	ncRNA
peak34621	chr3	194396289	194396492	+	0	NA	3' UTR (NM_004488, exon 2 of 2)	3' UTR (NM_004488, exon 2 of 2)	2876	NM_004488	2814	Hs.73734	NM_004488	ENSG00000178732	GP5	CD42d|GPV	glycoprotein V platelet	protein-coding
peak24923	chr2	9801189	9801388	+	0	NA	Intergenic	Intergenic	-42154	NM_001318977	9014	Hs.584833	NM_005680	ENSG00000115750	TAF1B	MGC:9349|RAF1B|RAFI63|SL1|TAFI63	TATA-box binding protein associated factor, RNA polymerase I subunit B	protein-coding
peak24597	chr19	56507587	56507942	+	0	NA	promoter-TSS (NM_020813)	promoter-TSS (NM_020813)	-91	NM_020813	57573	Hs.230188	NM_020813	ENSG00000196263	ZNF471	ERP1|Z1971	zinc finger protein 471	protein-coding
peak41601	chr6	146851913	146852221	+	0	NA	intron (NR_034115, intron 8 of 10)	MLT1A0|LTR|ERVL-MaLR	-48243	NR_003954	729176	Hs.486708	NR_003954		KATNBL1P6	-	katanin regulatory subunit B1 like 1 pseudogene 6	pseudo
peak27039	chr2	138750053	138750252	+	0	NA	intron (NM_007226, intron 1 of 1)	intron (NM_007226, intron 1 of 1)	30238	NM_007226	11249	Hs.435019	NM_007226	ENSG00000144227	NXPH2	NPH2	neurexophilin 2	protein-coding
peak39461	chr6	11732167	11732471	+	0	NA	intron (NM_032744, intron 4 of 5)	intron (NM_032744, intron 4 of 5)	46728	NM_032744	84830	Hs.126409	NM_032744	ENSG00000111863	ADTRP	AIG1L|C6orf105|dJ413H6.1	androgen dependent TFPI regulating protein	protein-coding
peak43560	chr7	100369138	100369434	+	0	NA	Intergenic	Intergenic	-4201	NM_178272	29992	Hs.444407	NM_013439	ENSG00000085514	PILRA	FDF03	paired immunoglobin like type 2 receptor alpha	protein-coding
peak26524	chr2	106511679	106511913	+	0	NA	TTS (NM_001349727)	TTS (NM_001349727)	24432	NM_001368307	927	Hs.534308	NM_001349727	ENSG00000232001	CD8B2	CD8BP	CD8b2 molecule	protein-coding
peak11762	chr12	108334216	108334477	+	0	NA	intron (NM_004072, intron 1 of 2)	intron (NM_004072, intron 1 of 2)	4965	NM_004072	1240	Hs.197143	NM_004072	ENSG00000174600	CMKLR1	CHEMERINR|ChemR23|DEZ|RVER1	chemerin chemokine-like receptor 1	protein-coding
peak34110	chr3	151871657	151871961	+	0	NA	intron (NR_110203, intron 1 of 2)	intron (NR_110203, intron 1 of 2)	-1834	NM_033050	56670	Hs.133181	NM_033050	ENSG00000198829	SUCNR1	GPR91	succinate receptor 1	protein-coding
peak39103	chr5	177998853	177999052	+	0	NA	Intergenic	Intergenic	-2710	NM_006261	5626	Hs.158301	NM_006261	ENSG00000175325	PROP1	CPHD2|PROP-1	PROP paired-like homeobox 1	protein-coding
peak17244	chr16	4548739	4549070	+	0	NA	Intergenic	Intergenic	-7586	NM_001145011	342346	Hs.684212	NM_001145011	ENSG00000205832	C16orf96	-	chromosome 16 open reading frame 96	protein-coding
peak39338	chr6	3742429	3742670	+	0	NA	intron (NM_183373, intron 1 of 4)	intron (NM_183373, intron 1 of 4)	9463	NM_183373	221749	Hs.484500	NM_183373	ENSG00000168994	PXDC1	C6orf145	PX domain containing 1	protein-coding
peak43340	chr7	77548225	77548637	+	0	NA	intron (NM_001131009, intron 1 of 16)	intron (NM_001131009, intron 1 of 16)	10388	NM_001131008	5782	Hs.61812	NM_002835	ENSG00000127947	PTPN12	PTP-PEST|PTPG1	protein tyrosine phosphatase non-receptor type 12	protein-coding
peak6748	chr10	89242971	89243187	+	0	NA	intron (NM_001288979, intron 1 of 7)	L2c|LINE|L2	8696	NM_000235	3988	Hs.643030	NM_000235	ENSG00000107798	LIPA	CESD|LAL	lipase A, lysosomal acid type	protein-coding
peak50442	chrY	13166790	13166995	+	0	NA	Intergenic	(TTATA)n|Simple_repeat|Simple_repeat	261187	NR_136723	8653	Hs.99120	NM_004660	ENSG00000067048	DDX3Y	DBY	DEAD-box helicase 3 Y-linked	protein-coding
peak30003	chr20	63567354	63567736	+	0	NA	exon (NM_033405, exon 1 of 14)	exon (NM_033405, exon 1 of 14)	209	NM_033405	85441	Hs.517180	NM_033405	ENSG00000130589	HELZ2	PDIP-1|PRIC285	helicase with zinc finger 2	protein-coding
peak21721	chr18	23069563	23069788	+	0	NA	Intergenic	MER4A1|LTR|ERV1	-64889	NR_023359	91768	Hs.11108	NM_138375	ENSG00000134508	CABLES1	CABL1|CABLES|HsT2563|IK3-1	Cdk5 and Abl enzyme substrate 1	protein-coding
peak11208	chr12	64625414	64625874	+	0	NA	intron (NR_040718, intron 1 of 3)	intron (NR_040718, intron 1 of 3)	-3039	NR_037515	100500856		NR_037515	ENSG00000266016	MIR548Z	-	microRNA 548z	ncRNA
peak47359	chr9	73124119	73124318	+	0	NA	Intergenic	(AT)n|Simple_repeat|Simple_repeat	-27647	NM_000700	301	Hs.494173	NM_000700	ENSG00000135046	ANXA1	ANX1|LPC1	annexin A1	protein-coding
peak41917	chr6	162727545	162728177	+	0	NA	promoter-TSS (NM_013988)	promoter-TSS (NM_013988)	-95	NM_013988	5071	Hs.132954	NM_004562	ENSG00000185345	PRKN	AR-JP|LPRS2|PARK2|PDJ	parkin RBR E3 ubiquitin protein ligase	protein-coding
peak1499	chr1	54488235	54488558	+	0	NA	Intergenic	CpG	-59832	NM_147161	26027	Hs.745173	NM_015547	ENSG00000162390	ACOT11	BFIT|STARD14|THEA|THEM1	acyl-CoA thioesterase 11	protein-coding
peak44080	chr7	138196434	138196694	+	0	NA	Intergenic	(AGAAGC)n|Simple_repeat|Simple_repeat	72806	NR_039678	100616226		NR_039678	ENSG00000284028	MIR4468	-	microRNA 4468	ncRNA
peak33257	chr3	86860259	86860667	+	0	NA	Intergenic	Intergenic	130686	NM_016206	389136	Hs.606507	NM_016206	ENSG00000206538	VGLL3	VGL-3|VGL3	vestigial like family member 3	protein-coding
peak11709	chr12	104641937	104642165	+	0	NA	intron (NM_018413, intron 2 of 2)	MER20|DNA|hAT-Charlie	50418	NR_037487	100500843		NR_037487	ENSG00000264295	MIR3922	-	microRNA 3922	ncRNA
peak48347	chr9	131645086	131645570	+	0	NA	intron (NM_198679, intron 3 of 23)	intron (NM_198679, intron 3 of 23)	64514	NM_198679	2889	Hs.127897	NM_005312	ENSG00000107263	RAPGEF1	C3G|GRF2	Rap guanine nucleotide exchange factor 1	protein-coding
peak43061	chr7	63900163	63900422	+	0	NA	Intergenic	Intergenic	-98514	NR_145488	100419780	Hs.742917	NR_145488		ZNF722P	ZNF722	zinc finger protein 722, pseudogene	pseudo
peak27192	chr2	152740803	152741055	+	0	NA	intron (NR_146431, intron 3 of 3)	intron (NR_146431, intron 3 of 3)	22292	NR_146428	151188	Hs.643580	NM_152522	ENSG00000177917	ARL6IP6	AIP-6|AIP6|PFAAP1	ADP ribosylation factor like GTPase 6 interacting protein 6	protein-coding
peak38176	chr5	127785331	127786012	+	0	NA	intron (NM_001317938, intron 3 of 6)	intron (NM_001317938, intron 3 of 6)	82282	NM_001317938	728586	Hs.582532	NM_001317938	ENSG00000230561	CCDC192	LINC01183	coiled-coil domain containing 192	protein-coding
peak31768	chr22	46013428	46013795	+	0	NA	Intergenic	Intergenic	6995	NR_027240	730668	Hs.640071	NR_027240	ENSG00000280424	LOC730668	-	dynein heavy chain -like pseudogene	pseudo
peak18067	chr16	50696738	50697023	+	0	NA	promoter-TSS (NM_022162)	promoter-TSS (NM_022162)	-68	NM_022162	64127	Hs.592072	NM_022162	ENSG00000167207	NOD2	ACUG|BLAU|BLAUS|CARD15|CD|CLR16.3|IBD1|NLRC2|NOD2B|PSORAS1|YAOS	nucleotide binding oligomerization domain containing 2	protein-coding
peak9251	chr11	92134809	92135008	+	0	NA	Intergenic	(GT)n|Simple_repeat|Simple_repeat	-90126	NM_001367949	120114	Hs.98523	NM_001008781	ENSG00000165323	FAT3	CDHF15|CDHR10|hFat3	FAT atypical cadherin 3	protein-coding
peak26399	chr2	100278986	100279401	+	0	NA	3' UTR (NM_198461, exon 12 of 12)	3' UTR (NM_198461, exon 12 of 12)	43540	NM_198461	164832	Hs.21380	NM_198461	ENSG00000170500	LONRF2	RNF192	LON peptidase N-terminal domain and ring finger 2	protein-coding
peak39865	chr6	30131047	30131318	+	0	NA	Intergenic	Intergenic	-4958	NM_001286633	135644	Hs.509439	NM_138700	ENSG00000204614	TRIM40	RNF35	tripartite motif containing 40	protein-coding
peak23638	chr19	35446164	35446619	+	0	NA	Intergenic	LTR89|LTR|ERVL?	-1866	NM_005306	2867	Hs.248056	NM_005306	ENSG00000126262	FFAR2	FFA2R|GPR43	free fatty acid receptor 2	protein-coding
peak41920	chr6	163170403	163170602	+	0	NA	intron (NM_001080379, intron 4 of 4)	intron (NM_001080379, intron 4 of 4)	21500	NR_122120	729658	Hs.728991	NR_122120		PACRG-AS3	-	PACRG antisense RNA 3	ncRNA
peak4936	chr1	234980706	234981257	+	0	NA	Intergenic	Intergenic	-16982	NR_125945	101927851	Hs.520684	NR_125945	ENSG00000238005	LOC101927851	-	uncharacterized LOC101927851	ncRNA
peak18714	chr16	87049337	87049581	+	0	NA	Intergenic	THE1B|LTR|ERVL-MaLR	-8325	NR_126008	440390	Hs.513789	NR_126008	ENSG00000232190	LINC02181	-	long intergenic non-protein coding RNA 2181	ncRNA
peak12855	chr13	31431794	31431993	+	0	NA	Intergenic	Intergenic	231918	NM_194318	145173	Hs.13205	NM_194318	ENSG00000187676	B3GLCT	B3GALTL|B3GTL|B3Glc-T|Gal-T|beta3Glc-T	beta 3-glucosyltransferase	protein-coding
peak17215	chr16	4059901	4060296	+	0	NA	intron (NM_001116, intron 2 of 10)	L1M4a2|LINE|L1	56344	NM_001116	115	Hs.391860	NM_001116	ENSG00000162104	ADCY9	AC9|ACIX	adenylate cyclase 9	protein-coding
peak4604	chr1	220733112	220733395	+	0	NA	Intergenic	Intergenic	-15069	NM_001317338	54996	Hs.369042	NM_017898	ENSG00000117791	MARC2	MOSC2	mitochondrial amidoxime reducing component 2	protein-coding
peak9390	chr11	107799355	107799567	+	0	NA	intron (NM_017515, intron 7 of 7)	intron (NM_017515, intron 7 of 7)	59326	NM_017515	54733	Hs.524014	NM_017515	ENSG00000110660	SLC35F2	HSNOV1	solute carrier family 35 member F2	protein-coding
peak12354	chr12	132481755	132482078	+	0	NA	Intergenic	Ricksha_c|DNA|MULE-MuDR	-8235	NM_001142641	57666	Hs.411138	NM_001142641	ENSG00000112787	FBRSL1	-	fibrosin like 1	protein-coding
peak35832	chr4	81844756	81845079	+	0	NA	Intergenic	Intergenic	-373010	NM_001300735	153020	Hs.591696	NM_152545	ENSG00000138670	RASGEF1B	GPIG4	RasGEF domain family member 1B	protein-coding
peak18758	chr16	88265107	88265932	+	0	NA	Intergenic	Intergenic	71238	NR_110944	101928880	Hs.634835	NR_110944	ENSG00000260420	LINC02182	LA16c-444G7.2	long intergenic non-protein coding RNA 2182	ncRNA
peak36146	chr4	113692695	113693124	+	0	NA	intron (NM_001321585, intron 2 of 19)	intron (NM_001321585, intron 2 of 19)	68829	NM_001321590	817	Hs.144114	NM_001221	ENSG00000145349	CAMK2D	CAMKD	calcium/calmodulin dependent protein kinase II delta	protein-coding
peak8888	chr11	68121230	68121903	+	0	NA	promoter-TSS (NM_212469)	promoter-TSS (NM_212469)	-175	NM_212469	1119	Hs.77221	NM_001277	ENSG00000110721	CHKA	CHK|CK|CKI|EK	choline kinase alpha	protein-coding
peak6297	chr10	61486827	61487113	+	0	NA	intron (NR_120643, intron 5 of 5)	MIRc|SINE|MIR	6929	NR_120645	101928781	Hs.568856	NR_120643		TMEM26-AS1	-	TMEM26 antisense RNA 1	ncRNA
peak14116	chr14	49971266	49971861	+	0	NA	Intergenic	Intergenic	5164	NR_106724	102464828		NR_106724	ENSG00000278038	MIR6076	hsa-mir-6076	microRNA 6076	ncRNA
peak43115	chr7	66205016	66205488	+	0	NA	promoter-TSS (NM_003596)	promoter-TSS (NM_003596)	-82	NM_003596	8460	Hs.421194	NM_003596	ENSG00000169902	TPST1	TANGO13A	tyrosylprotein sulfotransferase 1	protein-coding
peak41114	chr6	114989576	114990034	+	0	NA	Intergenic	Intergenic	654030	NR_134602	105377962	Hs.571066	NR_134602		LINC02534	-	long intergenic non-protein coding RNA 2534	ncRNA
peak8485	chr11	59728903	59729272	+	0	NA	Intergenic	Intergenic	-15242	NM_001005324	390201	Hs.589001	NM_001005324	ENSG00000172289	OR10V1	OR11-256	olfactory receptor family 10 subfamily V member 1	protein-coding
peak2107	chr1	107829423	107829745	+	0	NA	intron (NM_006113, intron 2 of 26)	intron (NM_006113, intron 2 of 26)	-67639	NR_107006	102465839		NR_107006	ENSG00000275455	MIR7852	hsa-mir-7852	microRNA 7852	ncRNA
peak14222	chr14	54509542	54510171	+	0	NA	promoter-TSS (NM_006568)	promoter-TSS (NM_006568)	-50	NM_006568	10668	Hs.59106	NM_006568	ENSG00000100532	CGRRF1	CGR19|RNF197	cell growth regulator with ring finger domain 1	protein-coding
peak45827	chr8	94474835	94475386	+	0	NA	promoter-TSS (NM_001205262)	promoter-TSS (NM_001205262)	5	NM_001205262	25788	Hs.30561	NM_006550	ENSG00000197275	RAD54B	RDH54	RAD54 homolog B	protein-coding
peak28312	chr2	231068543	231068742	+	0	NA	intron (NM_001191037, intron 5 of 23)	Tigger7|DNA|TcMar-Tigger	11775	NM_002807	5707	Hs.3887	NM_002807	ENSG00000173692	PSMD1	P112|Rpn2|S1	proteasome 26S subunit, non-ATPase 1	protein-coding
peak44074	chr7	137899166	137899514	+	0	NA	intron (NM_001318246, intron 8 of 11)	intron (NM_001318246, intron 8 of 11)	33648	NM_001318246	64764	Hs.490273	NM_194071	ENSG00000182158	CREB3L2	BBF2H7	cAMP responsive element binding protein 3 like 2	protein-coding
peak40216	chr6	37239922	37240350	+	0	NA	intron (NM_145316, intron 1 of 3)	MLT1F2|LTR|ERVL-MaLR	17463	NM_145316	221468	Hs.520101	NM_145316	ENSG00000172738	TMEM217	C6orf128|dJ355M6.2	transmembrane protein 217	protein-coding
peak6389	chr10	69065755	69066053	+	0	NA	Intergenic	Intergenic	-21699	NM_001321053	5552	Hs.1908	NM_002727	ENSG00000122862	SRGN	PPG|PRG|PRG1	serglycin	protein-coding
peak24857	chr2	8298879	8299123	+	0	NA	intron (NR_152741, intron 4 of 9)	ERV3-16A3_I-int|LTR|ERVL	29418	NR_152741	339789	Hs.565619	NR_034135	ENSG00000236790	LINC00299	C2orf46|NCRNA00299	long intergenic non-protein coding RNA 299	ncRNA
peak23159	chr19	15210301	15210519	+	0	NA	Intergenic	Intergenic	-9415	NM_000435	4854	Hs.8546	NM_000435	ENSG00000074181	NOTCH3	CADASIL|CADASIL1|CASIL|IMF2|LMNS	notch receptor 3	protein-coding
peak9302	chr11	96157080	96157360	+	0	NA	intron (NM_032427, intron 1 of 4)	intron (NM_032427, intron 1 of 4)	-184218	NR_036125	100422991		NR_036125	ENSG00000266192	MIR1260B	mir-1260b	microRNA 1260b	ncRNA
peak47093	chr9	38392449	38392912	+	0	NA	promoter-TSS (NM_000692)	promoter-TSS (NM_000692)	-22	NM_000692	219	Hs.436219	NM_000692	ENSG00000137124	ALDH1B1	ALDH5|ALDHX	aldehyde dehydrogenase 1 family member B1	protein-coding
peak41428	chr6	137773864	137774097	+	0	NA	Intergenic	AluSc|SINE|Alu	-34943	NR_121618	100507406	Hs.556703	NR_121618	ENSG00000234956	LINC02539	-	long intergenic non-protein coding RNA 2539	ncRNA
peak34914	chr4	2801212	2801531	+	0	NA	intron (NM_001122681, intron 1 of 12)	intron (NM_001122681, intron 1 of 12)	8286	NM_001122681	6452	Hs.167679	NM_003023	ENSG00000087266	SH3BP2	3BP-2|3BP2|CRBM|CRPM|RES4-23	SH3 domain binding protein 2	protein-coding
peak44889	chr8	20493119	20493678	+	0	NA	Intergenic	Intergenic	121528	NR_145737	109616983		NR_145737		SNORD3F	-	small nucleolar RNA, C/D box 3F	snoRNA
peak15224	chr14	104876382	104876708	+	0	NA	intron (NM_001112726, intron 3 of 18)	intron (NM_001112726, intron 3 of 18)	11231	NR_162135	113219454		NR_162135		MIR12121	-	microRNA 12121	ncRNA
peak29478	chr20	41632831	41633215	+	0	NA	Intergenic	MLT1J2|LTR|ERVL-MaLR	-14646	NM_032221	84181	Hs.740645	NM_032221	ENSG00000124177	CHD6	CHD-6|CHD5|RIGB	chromodomain helicase DNA binding protein 6	protein-coding
peak11154	chr12	57838291	57838610	+	0	NA	intron (NM_005730, intron 1 of 7)	intron (NM_005730, intron 1 of 7)	8279	NM_005730	10106	Hs.524530	NM_005730	ENSG00000175215	CTDSP2	OS4|PSR2|SCP2	CTD small phosphatase 2	protein-coding
peak11546	chr12	94644162	94644579	+	0	NA	intron (NM_020698, intron 1 of 3)	intron (NM_020698, intron 1 of 3)	6187	NM_020698	57458	Hs.370410	NM_020698	ENSG00000057704	TMCC3	-	transmembrane and coiled-coil domain family 3	protein-coding
peak44857	chr8	19461445	19462259	+	0	NA	intron (NM_001130518, intron 4 of 9)	intron (NM_001130518, intron 4 of 9)	140693	NM_001354491	55790	Hs.613729	NM_018371	ENSG00000147408	CSGALNACT1	CSGalNAcT-1|ChGn|ChGn-1|beta4GalNAcT	chondroitin sulfate N-acetylgalactosaminyltransferase 1	protein-coding
peak46830	chr9	20314957	20315270	+	0	NA	Intergenic	L1ME4b|LINE|L1	96125	NR_039684	100616229		NR_039684	ENSG00000263790	MIR4473	-	microRNA 4473	ncRNA
peak167	chr1	3165620	3165828	+	0	NA	intron (NM_022114, intron 1 of 16)	intron (NM_022114, intron 1 of 16)	37749	NR_036215	100422968		NR_036215	ENSG00000283572	MIR4251	-	microRNA 4251	ncRNA
peak30691	chr21	44504521	44504720	+	0	NA	intron (NM_144991, intron 11 of 11)	intron (NM_144991, intron 11 of 11)	-1424	NR_103707	54082	Hs.570444	NR_103707	ENSG00000235890	TSPEAR-AS1	C21orf31	TSPEAR antisense RNA 1	ncRNA
peak31473	chr22	38353188	38353410	+	0	NA	intron (NR_002821, intron 4 of 4)	intron (NR_002821, intron 4 of 4)	-35215	NM_001894	1454	Hs.474833	NM_001894	ENSG00000213923	CSNK1E	CKIe|CKIepsilon|HCKIE	casein kinase 1 epsilon	protein-coding
peak19570	chr17	21284184	21284737	+	0	NA	promoter-TSS (NM_145109)	promoter-TSS (NM_145109)	-251	NM_145109	5606	Hs.514012	NM_002756	ENSG00000034152	MAP2K3	MAPKK3|MEK3|MKK3|PRKMK3|SAPKK-2|SAPKK2	mitogen-activated protein kinase kinase 3	protein-coding
peak19393	chr17	15883724	15884098	+	0	NA	Intergenic	MIR|SINE|MIR	-61006	NM_000676	136	Hs.167046	NM_000676	ENSG00000170425	ADORA2B	ADORA2	adenosine A2b receptor	protein-coding
peak6483	chr10	71890135	71890371	+	0	NA	Intergenic	Intergenic	-39002	NM_001042465	5660	Hs.523004	NM_002778	ENSG00000197746	PSAP	GLBA|SAP1	prosaposin	protein-coding
peak37769	chr5	84791263	84791462	+	0	NA	Intergenic	Intergenic	-406482	NM_005711	10085	Hs.482730	NM_005711	ENSG00000164176	EDIL3	DEL1	EGF like repeats and discoidin domains 3	protein-coding
peak5325	chr10	5447611	5447932	+	0	NA	intron (NM_005863, intron 1 of 9)	(TTTGGT)n|Simple_repeat|Simple_repeat	1162	NM_005863	10276	Hs.25155	NM_005863	ENSG00000173848	NET1	ARHGEF8|NET1A	neuroepithelial cell transforming 1	protein-coding
peak18333	chr16	68310734	68311527	+	0	NA	promoter-TSS (NM_032178)	promoter-TSS (NM_032178)	16	NM_001290018	54496	Hs.640229	NM_019023	ENSG00000132600	PRMT7	SBIDDS	protein arginine methyltransferase 7	protein-coding
peak38997	chr5	175218889	175219236	+	0	NA	Intergenic	Intergenic	-223331	NR_046113	441116	Hs.533036	NM_001004348	ENSG00000204754	LINC01951	-	long intergenic non-protein coding RNA 1951	ncRNA
peak41016	chr6	108967112	108967439	+	0	NA	intron (NM_001286609, intron 16 of 16)	intron (NM_001286609, intron 16 of 16)	41713	NM_001199934	27244	Hs.591336	NM_014454	ENSG00000080546	SESN1	PA26|SEST1	sestrin 1	protein-coding
peak42578	chr7	26864386	26864997	+	0	NA	promoter-TSS (NM_003930)	promoter-TSS (NM_003930)	-101	NM_003930	8935	Hs.200770	NM_003930	ENSG00000005020	SKAP2	PRAP|RA70|SAPS|SCAP2|SKAP-HOM|SKAP55R	src kinase associated phosphoprotein 2	protein-coding
peak9843	chr11	128718851	128719055	+	0	NA	intron (NM_002017, intron 1 of 8)	UCON26|Unknown|Unknown	-22930	NR_038908	100507392	Hs.657715	NR_038908	ENSG00000254703	SENCR	FLI1-AS1|lncRNA9	smooth muscle and endothelial cell enriched migration/differentiation-associated lncRNA	ncRNA
peak5749	chr10	27465232	27465431	+	0	NA	Intergenic	LTR7|LTR|ERV1	-38843	NM_001256410	22931	Hs.406799	NM_021252	ENSG00000099246	RAB18	RAB18LI1|WARBM3	RAB18, member RAS oncogene family	protein-coding
peak7367	chr10	124642060	124642522	+	0	NA	intron (NM_014661, intron 4 of 4)	intron (NM_014661, intron 4 of 4)	-61737	NR_120630	101927944	Hs.437448	NR_120630		FAM53B-AS1	-	FAM53B antisense RNA 1	ncRNA
peak13022	chr13	44293971	44294324	+	0	NA	Intergenic	Intergenic	-79503	NM_001346980	387923	Hs.377972	NM_001010897	ENSG00000151778	SERP2	C13orf21|bA269C23.1	stress associated endoplasmic reticulum protein family member 2	protein-coding
peak23286	chr19	17680198	17680522	+	0	NA	intron (NM_001080421, intron 1 of 41)	CpG	7839	NM_001080421	23025	Hs.164502	NM_001080421	ENSG00000130477	UNC13A	Munc13-1	unc-13 homolog A	protein-coding
peak11244	chr12	66964576	66965009	+	0	NA	Intergenic	MLT1B|LTR|ERVL-MaLR	131492	NR_120490	102724421	Hs.135774	NR_120490	ENSG00000257083	LOC102724421	-	uncharacterized LOC102724421	ncRNA
peak14490	chr14	68968096	68968394	+	0	NA	intron (NM_001102, intron 1 of 20)	intron (NM_001102, intron 1 of 20)	11057	NM_001102	87	Hs.235750	NM_001102	ENSG00000072110	ACTN1	BDPLT15	actinin alpha 1	protein-coding
peak24375	chr19	51123504	51123821	+	0	NA	Intergenic	Intergenic	-1218	NM_014441	27180	Hs.245828	NM_014441	ENSG00000129450	SIGLEC9	CD329|CDw329|FOAP-9|OBBP-LIKE|siglec-9	sialic acid binding Ig like lectin 9	protein-coding
peak28853	chr20	9408145	9408356	+	0	NA	intron (NM_000933, intron 18 of 35)	intron (NM_000933, intron 18 of 35)	100450	NM_000933	5332	Hs.472101	NM_000933	ENSG00000101333	PLCB4	ARCND2|PI-PLC	phospholipase C beta 4	protein-coding
peak46636	chr9	998566	999051	+	0	NA	Intergenic	CpG	22153	NM_021240	58524	Hs.189174	NM_021240	ENSG00000064218	DMRT3	DMRTA3	doublesex and mab-3 related transcription factor 3	protein-coding
peak21524	chr18	3603513	3603752	+	0	NA	promoter-TSS (NR_119377)	promoter-TSS (NR_119377)	-105	NR_119377	84777	Hs.659053	NM_032691		DLGAP1-AS2	-	DLGAP1 antisense RNA 2	ncRNA
peak1929	chr1	92486913	92487144	+	0	NA	promoter-TSS (NM_001127216)	promoter-TSS (NM_001127216)	-103	NM_005263	2672	Hs.73172	NM_005263	ENSG00000162676	GFI1	GFI-1|GFI1A|SCN2|ZNF163	growth factor independent 1 transcriptional repressor	protein-coding
peak4682	chr1	224378536	224378735	+	0	NA	non-coding (NR_102347, exon 4 of 4)	non-coding (NR_102347, exon 4 of 4)	19676	NR_039896	100616468		NR_039896	ENSG00000266618	MIR4742	mir-4742	microRNA 4742	ncRNA
peak41157	chr6	118808759	118809141	+	0	NA	Intergenic	Intergenic	26242	NR_037662	100287632	Hs.334026	NR_037662		SELENOKP3	-	selenoprotein K pseudogene 3	pseudo
peak47609	chr9	91796645	91798785	+	0	NA	intron (NM_001318204, intron 1 of 7)	intron (NM_001318204, intron 1 of 7)	152513	NM_001318204	4920	Hs.98255	NM_004560	ENSG00000169071	ROR2	BDB|BDB1|NTRKR2	receptor tyrosine kinase like orphan receptor 2	protein-coding
peak35600	chr4	53908714	53908913	+	0	NA	Intergenic	Intergenic	78469	NR_027153	402176	Hs.452943	NM_001011538		RPL21P44	RPL21_17_477	ribosomal protein L21 pseudogene 44	pseudo
peak14632	chr14	75274837	75275177	+	0	NA	Intergenic	Intergenic	-3821	NM_005252	2353	Hs.25647	NM_005252	ENSG00000170345	FOS	AP-1|C-FOS|p55	Fos proto-oncogene, AP-1 transcription factor subunit	protein-coding
peak20237	chr17	43701263	43701654	+	0	NA	Intergenic	Intergenic	-39536	NM_004527	4222	Hs.438	NM_004527	ENSG00000005102	MEOX1	KFS2|MOX1	mesenchyme homeobox 1	protein-coding
peak1986	chr1	94721318	94721559	+	0	NA	intron (NR_160784, intron 1 of 3)	intron (NR_160784, intron 1 of 3)	24462	NR_039620	100616321		NR_039620	ENSG00000263526	MIR378G	-	microRNA 378g	ncRNA
peak39009	chr5	175895746	175896004	+	0	NA	Intergenic	Intergenic	24297	NM_001008220	10814	Hs.193235	NM_006650	ENSG00000145920	CPLX2	921-L|CPX-2|CPX2|Hfb1	complexin 2	protein-coding
peak38919	chr5	170754410	170754609	+	0	NA	Intergenic	(TGGA)n|Simple_repeat|Simple_repeat	-29210	NM_001291985	2568	Hs.26225	NM_014211	ENSG00000094755	GABRP	-	gamma-aminobutyric acid type A receptor pi subunit	protein-coding
peak37185	chr5	39256532	39256893	+	0	NA	intron (NM_001243093, intron 1 of 18)	intron (NM_001243093, intron 1 of 18)	13937	NM_001243093	2533	Hs.370503	NM_001465	ENSG00000082074	FYB1	ADAP|FYB|PRO0823|SLAP-130|SLAP130|THC3	FYN binding protein 1	protein-coding
peak27235	chr2	157453252	157453535	+	0	NA	Intergenic	Intergenic	-9304	NM_004288	9595	Hs.270	NM_004288	ENSG00000115165	CYTIP	B3-1|CASP|CYBR|CYTHIP|HE|PSCDBP	cytohesin 1 interacting protein	protein-coding
peak1108	chr1	36400902	36401258	+	0	NA	Intergenic	LTR2752|LTR|ERV1	-3172	NM_032881	84967	Hs.603131	NM_032881	ENSG00000181817	LSM10	MST074|MSTP074	LSM10, U7 small nuclear RNA associated	protein-coding
peak18513	chr16	79329239	79329438	+	0	NA	Intergenic	Intergenic	271399	NM_005360	4094	Hs.134859	NM_005360	ENSG00000178573	MAF	AYGRP|CCA4|CTRCT21|c-MAF	MAF bZIP transcription factor	protein-coding
peak28287	chr2	230660711	230661051	+	0	NA	Intergenic	Intergenic	39648	NR_040038	151475	Hs.528154	NR_040038	ENSG00000226125	LINC01907	-	long intergenic non-protein coding RNA 1907	ncRNA
peak28906	chr20	17612413	17612848	+	0	NA	Intergenic	Intergenic	42555	NM_006870	11034	Hs.304192	NM_006870	ENSG00000125868	DSTN	ACTDP|ADF|HEL32|bA462D18.2	destrin, actin depolymerizing factor	protein-coding
peak16522	chr15	77155980	77156345	+	0	NA	intron (NM_024776, intron 6 of 7)	L1PA4|LINE|L1	69242	NR_026813	81698	Hs.656938	NM_030944		LINC00597	C15orf5	long intergenic non-protein coding RNA 597	ncRNA
peak4778	chr1	227817052	227817457	+	0	NA	exon (NM_183062, exon 3 of 5)	exon (NM_183062, exon 3 of 5)	1537	NM_183062	339501	Hs.97604	NM_183062	ENSG00000185888	PRSS38	MPN2	serine protease 38	protein-coding
peak12937	chr13	40589732	40589984	+	0	NA	intron (NM_002015, intron 1 of 2)	intron (NM_002015, intron 1 of 2)	76783	NM_002015	2308	Hs.370666	NM_002015	ENSG00000150907	FOXO1	FKH1|FKHR|FOXO1A	forkhead box O1	protein-coding
peak7166	chr10	112314915	112315117	+	0	NA	intron (NR_028134, intron 14 of 18)	intron (NR_028134, intron 14 of 18)	-15328	NR_106772	102465427		NR_106772	ENSG00000283688	MIR6715B	hsa-mir-6715b	microRNA 6715b	ncRNA
peak13409	chr13	91406709	91406908	+	0	NA	intron (NM_004466, intron 1 of 7)	LTR55|LTR|ERVL?	8187	NM_004466	2262	Hs.655675	NM_004466	ENSG00000179399	GPC5	-	glypican 5	protein-coding
peak48191	chr9	128094415	128094678	+	0	NA	intron (NM_001006642, intron 1 of 9)	intron (NM_001006642, intron 1 of 9)	3082	NM_001006642	114789	Hs.5476	NM_052901	ENSG00000148339	SLC25A25	MCSC|PCSCL|SCAMC-2	solute carrier family 25 member 25	protein-coding
peak32164	chr3	11289210	11289409	+	0	NA	intron (NM_001349234, intron 2 of 19)	intron (NM_001349234, intron 2 of 19)	16912	NM_006395	10533	Hs.38032	NM_006395	ENSG00000197548	ATG7	APG7-LIKE|APG7L|GSA7	autophagy related 7	protein-coding
peak18277	chr16	67244343	67244712	+	0	NA	intron (NM_013241, intron 1 of 21)	intron (NM_013241, intron 1 of 21)	2954	NM_013241	29109	Hs.95231	NM_013241	ENSG00000135723	FHOD1	FHOS	formin homology 2 domain containing 1	protein-coding
peak30417	chr21	33036449	33036775	+	0	NA	Intergenic	Intergenic	10677	NM_005806	10215	Hs.176977	NM_005806	ENSG00000205927	OLIG2	BHLHB1|OLIGO2|PRKCBP2|RACK17|bHLHe19	oligodendrocyte transcription factor 2	protein-coding
peak2120	chr1	108125581	108125863	+	0	NA	Intergenic	Intergenic	67113	NM_213651	29957	Hs.656870	NM_013386	ENSG00000085491	SLC25A24	APC1|SCAMC-1|SCAMC1	solute carrier family 25 member 24	protein-coding
peak12862	chr13	31951163	31951638	+	0	NA	intron (NR_027062, intron 2 of 3)	intron (NR_027062, intron 2 of 3)	80239	NR_103839	100507099	Hs.536364	NR_103839		FRY-AS1	-	FRY antisense RNA 1	ncRNA
peak33391	chr3	103103012	103103211	+	0	NA	Intergenic	L1MA4A|LINE|L1	421005	NR_039611	100616336		NR_039611	ENSG00000265328	MIR548AB	-	microRNA 548ab	ncRNA
peak45486	chr8	60926389	60926831	+	0	NA	Intergenic	Intergenic	41138	NR_034003	100130298	Hs.636194	NR_034003		LOC100130298	-	hCG1816373-like	ncRNA
peak39427	chr6	10655421	10655620	+	0	NA	Intergenic	MIRc|SINE|MIR	39089	NM_001145020	347744	Hs.61389	NM_001145020	ENSG00000137434	C6orf52	-	chromosome 6 open reading frame 52	protein-coding
peak12663	chr13	21017454	21017681	+	0	NA	intron (NM_014572, intron 2 of 7)	intron (NM_014572, intron 2 of 7)	44019	NM_014572	26524	Hs.78960	NM_014572	ENSG00000150457	LATS2	KPM	large tumor suppressor kinase 2	protein-coding
peak5863	chr10	33662098	33662312	+	0	NA	Intergenic	Intergenic	110475	NR_038932	100505583	Hs.568804	NR_038932	ENSG00000261683	LINC00838	-	long intergenic non-protein coding RNA 838	ncRNA
peak34232	chr3	160980816	160981015	+	0	NA	intron (NM_001317912, intron 3 of 4)	intron (NM_001317912, intron 3 of 4)	110317	NR_134243	151742	Hs.389027	NM_139245	ENSG00000163590	PPM1L	PP2C-epsilon|PP2CE|PPM1-LIKE	protein phosphatase, Mg2+/Mn2+ dependent 1L	protein-coding
peak14398	chr14	64755864	64756302	+	0	NA	intron (NM_001024858, intron 31 of 34)	LTR60B|LTR|ERV1	29603	NR_107009	102465841		NR_107009	ENSG00000284269	MIR7855	hsa-mir-7855	microRNA 7855	ncRNA
peak37144	chr5	36739743	36739952	+	0	NA	Intergenic	L2c|LINE|L2	133241	NM_001166695	6507	Hs.481918	NM_004172	ENSG00000079215	SLC1A3	EA6|EAAT1|GLAST|GLAST1	solute carrier family 1 member 3	protein-coding
peak45838	chr8	95087716	95088064	+	0	NA	intron (NR_148914, intron 9 of 11)	intron (NR_148914, intron 9 of 11)	-14708	NR_132986	105375650	Hs.665518	NR_132986	ENSG00000245080	MIR3150BHG	-	MIR3150B host gene	ncRNA
peak5843	chr10	32940367	32940692	+	0	NA	intron (NM_002211, intron 1 of 15)	Tigger3b|DNA|TcMar-Tigger	-4971	NM_033668	3688	Hs.643813	NM_002211	ENSG00000150093	ITGB1	CD29|FNRB|GPIIA|MDF2|MSK12|VLA-BETA|VLAB	integrin subunit beta 1	protein-coding
peak27056	chr2	143034331	143034671	+	0	NA	intron (NM_001199241, intron 13 of 14)	intron (NM_001199241, intron 13 of 14)	-94918	NM_018460	55843	Hs.171011	NM_018460	ENSG00000075884	ARHGAP15	BM046	Rho GTPase activating protein 15	protein-coding
peak17453	chr16	17343746	17344194	+	0	NA	intron (NM_022166, intron 2 of 11)	intron (NM_022166, intron 2 of 11)	126990	NM_022166	64131	Hs.22907	NM_022166	ENSG00000103489	XYLT1	DBQD2|PXYLT1|XT-I|XT1|XTI|XYLTI|xylT-I	xylosyltransferase 1	protein-coding
peak44068	chr7	136484044	136484243	+	0	NA	Intergenic	THE1B|LTR|ERVL-MaLR	-384509	NM_001006627	1129	Hs.535891	NM_000739	ENSG00000181072	CHRM2	HM2	cholinergic receptor muscarinic 2	protein-coding
peak28907	chr20	17613657	17613869	+	0	NA	TTS (NM_004587)	TTS (NM_004587)	43688	NM_006870	11034	Hs.304192	NM_006870	ENSG00000125868	DSTN	ACTDP|ADF|HEL32|bA462D18.2	destrin, actin depolymerizing factor	protein-coding
peak35223	chr4	26076094	26076565	+	0	NA	Intergenic	MIR3|SINE|MIR	162137	NM_001145432	389203	Hs.479386	NM_001145432	ENSG00000250317	SMIM20	C4orf52|MITRAC7|PNX	small integral membrane protein 20	protein-coding
peak26913	chr2	130588634	130589540	+	0	NA	Intergenic	MER74A|LTR|ERVL	10488	NM_032545	55997	Hs.567542	NM_032545	ENSG00000136698	CFC1	CFC1B|CRYPTIC|DTGA2|HTX2	cripto, FRL-1, cryptic family 1	protein-coding
peak10279	chr12	10435902	10436140	+	0	NA	promoter-TSS (NM_002260)	promoter-TSS (NM_002260)	-28	NM_002260	3822	Hs.591157	NM_002260	ENSG00000205809	KLRC2	CD159c|NKG2-C|NKG2C	killer cell lectin like receptor C2	protein-coding
peak39409	chr6	7324530	7324799	+	0	NA	Intergenic	Intergenic	-11465	NM_001292008	6745	Hs.114033	NM_003144	ENSG00000124783	SSR1	TRAPA	signal sequence receptor subunit 1	protein-coding
peak20583	chr17	57646190	57646549	+	0	NA	intron (NM_001322250, intron 10 of 13)	intron (NM_001322250, intron 10 of 13)	-37957	NR_110807	101927539	Hs.680439	NR_110807	ENSG00000263499	LOC101927539	-	uncharacterized LOC101927539	ncRNA
peak48573	chr9	137254949	137255455	+	0	NA	promoter-TSS (NM_015456)	promoter-TSS (NM_015456)	-125	NM_015456	25920	Hs.521809	NM_015456	ENSG00000188986	NELFB	COBRA1|NELF-B	negative elongation factor complex member B	protein-coding
peak44132	chr7	140252742	140253413	+	0	NA	Intergenic	Intergenic	75816	NR_024451	100134229	Hs.634333	NR_024451	ENSG00000260231	KDM7A-DT	JHDM1D-AS1	KDM7A divergent transcript	ncRNA
peak17243	chr16	4538408	4539051	+	0	NA	promoter-TSS (NM_013399)	promoter-TSS (NM_013399)	44	NM_001199056	29965	Hs.654653	NM_013399	ENSG00000089486	CDIP1	C16orf5|CDIP|I1|LITAFL	cell death inducing p53 target 1	protein-coding
peak5022	chr1	237799829	237800200	+	0	NA	intron (NM_001035, intron 97 of 104)	intron (NM_001035, intron 97 of 104)	-62161	NR_027247	100130331	Hs.661736	NR_027247	ENSG00000237250	LOC100130331	-	POTE ankyrin domain family, member F pseudogene	pseudo
peak18461	chr16	75064609	75064816	+	0	NA	intron (NM_032268, intron 1 of 4)	intron (NM_032268, intron 1 of 4)	52060	NM_153486	197257	Hs.380929	NM_153486	ENSG00000166816	LDHD	DLACD|DLD	lactate dehydrogenase D	protein-coding
peak9690	chr11	121472324	121472749	+	0	NA	intron (NM_003105, intron 2 of 47)	MER81|DNA|hAT-Blackjack	20222	NM_003105	6653	Hs.368592	NM_003105	ENSG00000137642	SORL1	C11orf32|LR11|LRP9|SORLA|SorLA-1|gp250	sortilin related receptor 1	protein-coding
peak50249	chrX	155379893	155380398	+	0	NA	promoter-TSS (NM_080720).2	promoter-TSS (NM_080720).2	-561	NM_001017991	474381	Hs.534498	NM_001017991	ENSG00000277858	H2AFB2	H2A.Bbd	H2A histone family member B2	protein-coding
peak25060	chr2	20429610	20429809	+	0	NA	Intergenic	MLT1B|LTR|ERVL-MaLR	-17365	NM_004040	388	Hs.502876	NM_004040	ENSG00000143878	RHOB	ARH6|ARHB|MST081|MSTP081|RHOH6	ras homolog family member B	protein-coding
peak7552	chr10	133261844	133262265	+	0	NA	TTS (NM_001109)	TTS (NM_001109)	-14169	NR_108079	101927671	Hs.741766	NR_108078	ENSG00000166917	MIR202HG	-	MIR202 host gene	ncRNA
peak49237	chrX	24056164	24056390	+	0	NA	intron (NM_001415, intron 2 of 11)	intron (NM_001415, intron 2 of 11)	1321	NM_001415	1968	Hs.539684	NM_001415	ENSG00000130741	EIF2S3	EIF2|EIF2G|EIF2gamma|MEHMO|MRXSBRK|eIF-2gA	eukaryotic translation initiation factor 2 subunit gamma	protein-coding
peak42062	chr6	169990178	169990377	+	0	NA	Intergenic	Intergenic	27654	NR_027434	100131532	Hs.703417	NR_027434		LOC100131532	-	uncharacterized LOC100131532	ncRNA
peak5102	chr1	244918632	244919094	+	0	NA	Intergenic	CpG	-51006	NM_032328	84288	Hs.134857	NM_032328	ENSG00000203666	EFCAB2	CFAP200|DRC8	EF-hand calcium binding domain 2	protein-coding
peak10433	chr12	21680407	21680616	+	0	NA	Intergenic	Intergenic	-22656	NM_001315537	3945	Hs.446149	NM_002300	ENSG00000111716	LDHB	HEL-S-281|LDH-B|LDH-H|LDHBD|TRG-5	lactate dehydrogenase B	protein-coding
peak39079	chr5	177457626	177457890	+	0	NA	intron (NM_080881, intron 13 of 14)	intron (NM_080881, intron 13 of 14)	4668	NM_001364152	1627	Hs.130316	NM_004395	ENSG00000113758	DBN1	D0S117E	drebrin 1	protein-coding
peak30380	chr21	29656601	29656916	+	0	NA	intron (NM_000830, intron 4 of 16)	intron (NM_000830, intron 4 of 16)	60718	NR_033368	100379661	Hs.659368	NR_033368	ENSG00000156273	GRIK1-AS2	C21orf41|NCRNA00258	GRIK1 antisense RNA 2	ncRNA
peak23549	chr19	31475948	31476147	+	0	NA	Intergenic	(TA)n|Simple_repeat|Simple_repeat	-112142	NM_001278577	100507527	Hs.432564	NM_001205273		THEG5	-	testis highly expressed protein 5	protein-coding
peak27540	chr2	177239909	177240306	+	0	NA	intron (NM_001313903, intron 1 of 4)	intron (NM_001313903, intron 1 of 4)	15903	NR_036075	100422824		NR_036075	ENSG00000265396	MIR3128	mir-3128	microRNA 3128	ncRNA
peak8970	chr11	71996966	71997308	+	0	NA	non-coding (NR_024147, exon 8 of 8)	non-coding (NR_024147, exon 8 of 8)	-1772	NM_001039660	10068	Hs.591967	NM_005699	ENSG00000137496	IL18BP	IL18BPa	interleukin 18 binding protein	protein-coding
peak45214	chr8	41542760	41542992	+	0	NA	3' UTR (NM_032336, exon 8 of 8)	3' UTR (NM_032336, exon 8 of 8)	13615	NM_032336	84296	Hs.656996	NM_032336	ENSG00000147536	GINS4	SLD5	GINS complex subunit 4	protein-coding
peak15988	chr15	52551881	52552080	+	0	NA	exon (NM_001330309, exon 3 of 3)	exon (NM_001330309, exon 3 of 3)	16852	NM_001330309	10776	Hs.512908	NM_006628	ENSG00000128989	ARPP19	ARPP-16|ARPP-19|ARPP16|ENSAL	cAMP regulated phosphoprotein 19	protein-coding
peak32279	chr3	15636120	15636319	+	0	NA	intron (NM_001281725, intron 2 of 3)	intron (NM_001281725, intron 2 of 3)	34250	NM_001281725	686	Hs.444197	NM_001281723	ENSG00000169814	BTD	-	biotinidase	protein-coding
peak40077	chr6	33692652	33693111	+	0	NA	exon (NM_002224, exon 55 of 58)	exon (NM_002224, exon 55 of 58)	-5247	NR_037498	100500873		NR_037498	ENSG00000266509	MIR3934	-	microRNA 3934	ncRNA
peak17987	chr16	46995758	46996052	+	0	NA	Intergenic	AluJr|SINE|Alu	-22231	NM_005880	10294	Hs.368078	NM_005880	ENSG00000069345	DNAJA2	CPR3|DJ3|DJA2|DNAJ|DNJ3|HIRIP4|PRO3015|RDJ2	DnaJ heat shock protein family (Hsp40) member A2	protein-coding
peak41796	chr6	157885252	157885832	+	0	NA	intron (NM_016224, intron 4 of 17)	intron (NM_016224, intron 4 of 17)	62296	NM_016224	51429	Hs.191213	NM_016224	ENSG00000130340	SNX9	SDP1|SH3PX1|SH3PXD3A|WISP	sorting nexin 9	protein-coding
peak15557	chr15	29050871	29051348	+	0	NA	intron (NM_001353794, intron 2 of 12).3	intron (NM_001353794, intron 2 of 12).3	-19549	NM_001353797	321	Hs.618112	NM_005503	ENSG00000034053	APBA2	D15S1518E|HsT16821|LIN-10|MGC:14091|MINT2|X11-BETA|X11L	amyloid beta precursor protein binding family A member 2	protein-coding
peak30669	chr21	44089415	44089950	+	0	NA	intron (NM_001351709, intron 10 of 15)	intron (NM_001351709, intron 10 of 15)	15358	NM_001351709	7109	Hs.126221	NM_003274	ENSG00000160218	TRAPPC10	EHOC-1|EHOC1|GT334|TMEM1|TRS130|TRS30	trafficking protein particle complex 10	protein-coding
peak28015	chr2	210170627	210170986	+	0	NA	intron (NM_001307976, intron 1 of 13)	CpG	603	NM_152519	151050	Hs.282260	NM_152519	ENSG00000144445	KANSL1L	C2orf67|MSL1v2	KAT8 regulatory NSL complex subunit 1 like	protein-coding
peak8945	chr11	71123794	71123993	+	0	NA	intron (NM_012309, intron 2 of 24)	intron (NM_012309, intron 2 of 24)	100903	NM_012309	22941	Hs.268726	NM_012309	ENSG00000162105	SHANK2	AUTS17|CORTBP1|CTTNBP1|ProSAP1|SHANK|SPANK-3	SH3 and multiple ankyrin repeat domains 2	protein-coding
peak26306	chr2	96637832	96638558	+	0	NA	promoter-TSS (NR_047658)	promoter-TSS (NR_047658)	117	NR_146102	55683	Hs.516341	NM_017991	ENSG00000114982	KANSL3	KIAA1310|NSL3|Rcd1	KAT8 regulatory NSL complex subunit 3	protein-coding
peak12104	chr12	122888302	122888725	+	0	NA	intron (NM_024667, intron 1 of 3)	intron (NM_024667, intron 1 of 3)	7611	NM_024667	79720	Hs.507162	NM_024667	ENSG00000139722	VPS37B	-	VPS37B subunit of ESCRT-I	protein-coding
peak48590	chr9	137451017	137451270	+	0	NA	intron (NM_015537, intron 11 of 14)	intron (NM_015537, intron 11 of 14)	-1057	NR_106964	102466223		NR_106964	ENSG00000284317	MIR7114	hsa-mir-7114	microRNA 7114	ncRNA
peak4846	chr1	230335855	230336054	+	0	NA	intron (NM_001258311, intron 4 of 6)	intron (NM_001258311, intron 4 of 6)	90378	NM_001258311	79605	Hs.520463	NM_024554	ENSG00000177614	PGBD5	-	piggyBac transposable element derived 5	protein-coding
peak43931	chr7	129271679	129272027	+	0	NA	intron (NM_001130720, intron 1 of 16)	L1MEi|LINE|L1	46823	NM_001130720	23382	Hs.600789	NM_015328	ENSG00000158467	AHCYL2	ADOHCYASE3|IRBIT2	adenosylhomocysteinase like 2	protein-coding
peak24176	chr19	47335725	47336015	+	0	NA	intron (NM_001271749, intron 1 of 1)	intron (NM_001271749, intron 1 of 1)	-1225	NM_018485	27202	Hs.534412	NM_018485	ENSG00000134830	C5AR2	C5L2|GPF77|GPR77	complement component 5a receptor 2	protein-coding
peak24524	chr19	54738267	54738617	+	0	NA	promoter-TSS (NM_014219).4	promoter-TSS (NM_014219).4	-46	NM_014218	3802	Hs.654605	NM_014218	ENSG00000125498	KIR2DL1	CD158A|KIR-K64|KIR221|KIR2DL3|NKAT|NKAT-1|NKAT1|p58.1	killer cell immunoglobulin like receptor, two Ig domains and long cytoplasmic tail 1	protein-coding
peak3955	chr1	180131543	180131822	+	0	NA	Intergenic	L2a|LINE|L2	-23151	NM_001004128	5768	Hs.719176	NM_002826	ENSG00000116260	QSOX1	Q6|QSCN6	quiescin sulfhydryl oxidase 1	protein-coding
peak436	chr1	15065791	15066115	+	0	NA	3' UTR (NM_015209, exon 8 of 8)	3' UTR (NM_015209, exon 8 of 8)	86511	NR_027136	200197	Hs.531424	NM_182534	ENSG00000175147	TMEM51-AS1	C1orf126	TMEM51 antisense RNA 1	ncRNA
peak20950	chr17	74751672	74751978	+	0	NA	intron (NM_004252, intron 1 of 5)	MIRb|SINE|MIR	3197	NM_004252	9368	Hs.724482	NM_004252	ENSG00000109062	SLC9A3R1	EBP50|NHERF|NHERF-1|NHERF1|NPHLOP2	SLC9A3 regulator 1	protein-coding
peak26479	chr2	104572804	104573152	+	0	NA	Intergenic	MIRb|SINE|MIR	-62469	NR_110113	101927360	Hs.650324	NR_110113	ENSG00000234781	LINC01103	-	long intergenic non-protein coding RNA 1103	ncRNA
peak47247	chr9	63182536	63182808	+	0	NA	Intergenic	Intergenic	-55572	NR_046175	286297	Hs.645503	NR_046175		LOC286297	-	methylenetetrahydrofolate dehydrogenase (NADP+ dependent) 1 like pseudogene	pseudo
peak27036	chr2	138475371	138475591	+	0	NA	Intergenic	HAL1|LINE|L1	-26289	NM_001001664	339745	Hs.333297	NM_001001664	ENSG00000144228	SPOPL	BTBD33	speckle type BTB/POZ protein like	protein-coding
peak8646	chr11	64204554	64204846	+	0	NA	TTS (NM_001282652)	TTS (NM_001282652)	-1980	NM_178443	83706	Hs.180535	NM_031471	ENSG00000149781	FERMT3	KIND3|MIG-2|MIG2B|UNC112C|URP2|URP2SF	fermitin family member 3	protein-coding
peak28328	chr2	231554406	231554639	+	0	NA	Intergenic	Intergenic	-24077	NM_006056	10316	Hs.471619	NM_006056	ENSG00000171596	NMUR1	(FM-3)|FM-3|FM3|GPC-R|GPR66|NMU1R	neuromedin U receptor 1	protein-coding
peak9055	chr11	75143107	75143461	+	0	NA	Intergenic	Intergenic	-7823	NM_007256	11309	Hs.7884	NM_007256	ENSG00000137491	SLCO2B1	OATP-B|OATP2B1|OATPB|SLC21A9	solute carrier organic anion transporter family member 2B1	protein-coding
peak272	chr1	8182219	8182825	+	0	NA	Intergenic	Intergenic	-26150	NR_125998	102724539	Hs.516816	NR_125998	ENSG00000227634	LINC01714	-	long intergenic non-protein coding RNA 1714	ncRNA
peak36598	chr4	170026346	170026895	+	0	NA	promoter-TSS (NM_001301647)	promoter-TSS (NM_001301647)	-225	NM_021647	9848	Hs.593942	NM_021647	ENSG00000198948	MFAP3L	NYD-sp9	microfibril associated protein 3 like	protein-coding
peak37047	chr5	20519825	20520024	+	0	NA	intron (NM_001349558, intron 1 of 15)	AluJb|SINE|Alu	55789	NM_001349556	1016	Hs.317632	NM_004934	ENSG00000145526	CDH18	CDH14|CDH14L|CDH24	cadherin 18	protein-coding
peak45869	chr8	99002331	99002564	+	0	NA	Intergenic	Intergenic	-10819	NR_047582	157680	Hs.191540	NM_015243	ENSG00000132549	VPS13B	CHS1|COH1	vacuolar protein sorting 13 homolog B	protein-coding
peak24965	chr2	11161089	11161404	+	0	NA	intron (NM_001282712, intron 3 of 3)	intron (NM_001282712, intron 3 of 3)	5779	NR_104231	130814	Hs.274415	NM_152391	ENSG00000162976	SLC66A3	C2orf22|PQLC3	solute carrier family 66 member 3	protein-coding
peak17306	chr16	10652759	10652980	+	0	NA	intron (NM_144674, intron 5 of 6)	(AC)n|Simple_repeat|Simple_repeat	42061	NM_144674	146279	Hs.143519	NM_144674	ENSG00000153060	TEKT5	CT149	tektin 5	protein-coding
peak34030	chr3	143443846	143444111	+	0	NA	intron (NM_173653, intron 12 of 15)	intron (NM_173653, intron 12 of 15)	101732	NR_048544	100885796	Hs.581618	NR_048544	ENSG00000240012	SLC9A9-AS1	-	SLC9A9 antisense RNA 1	ncRNA
peak42280	chr7	4083705	4083904	+	0	NA	intron (NM_152744, intron 22 of 44)	(CCTC)n|Simple_repeat|Simple_repeat	-45881	NM_001079653	221935	Hs.653013	NM_152744	ENSG00000146555	SDK1	-	sidekick cell adhesion molecule 1	protein-coding
peak4462	chr1	209657175	209657537	+	0	NA	Intergenic	Intergenic	-4931	NM_000228	3914	Hs.497636	NM_000228	ENSG00000196878	LAMB3	AI1A|BM600-125KDA|LAM5|LAMNB1	laminin subunit beta 3	protein-coding
peak36584	chr4	169009689	169009908	+	0	NA	intron (NM_032783, intron 1 of 4)	CpG	457	NM_032783	84869	Hs.659311	NM_032783	ENSG00000145439	CBR4	SDR45C1	carbonyl reductase 4	protein-coding
peak22766	chr19	6863569	6863849	+	0	NA	Intergenic	Intergenic	-23870	NM_001256255	2015	Hs.2375	NM_001974	ENSG00000174837	ADGRE1	EMR1|TM7LN3	adhesion G protein-coupled receptor E1	protein-coding
peak28425	chr2	235666352	235666747	+	0	NA	intron (NM_001037131, intron 1 of 17)	intron (NM_001037131, intron 1 of 17)	-148628	NR_146582	27321		NR_146582		TNRC17	CAGL234	trinucleotide repeat containing 17	ncRNA
peak20705	chr17	62965421	62966315	+	0	NA	promoter-TSS (NM_025185)	promoter-TSS (NM_025185)	-367	NM_025185	26115	Hs.410889	NM_015623	ENSG00000170921	TANC2	ROLSA|rols	tetratricopeptide repeat, ankyrin repeat and coiled-coil containing 2	protein-coding
peak5579	chr10	17025710	17025937	+	0	NA	intron (NM_001081, intron 27 of 66)	intron (NM_001081, intron 27 of 66)	103994	NM_001081	8029	Hs.166206	NM_001081	ENSG00000107611	CUBN	IFCR|MGA1|gp280	cubilin	protein-coding
peak7790	chr11	4455536	4455834	+	0	NA	Intergenic	HERVIP10B3-int|LTR|ERV1	6390	NM_001005172	119774	Hs.553568	NM_001005172	ENSG00000181963	OR52K2	OR11-7	olfactory receptor family 52 subfamily K member 2	protein-coding
peak21511	chr18	3305244	3305676	+	0	NA	Intergenic	Tigger3c|DNA|TcMar-Tigger	42741	NM_001144945	103910	Hs.190086	NM_033546	ENSG00000118680	MYL12B	MLC-B|MRLC2	myosin light chain 12B	protein-coding
peak3794	chr1	168398945	168399291	+	0	NA	Intergenic	Intergenic	23538	NR_037851	100505918	Hs.568494	NR_037851		LOC100505918	-	uncharacterized LOC100505918	ncRNA
peak25064	chr2	20595431	20595630	+	0	NA	Intergenic	Intergenic	-2982	NR_046836	100874343	Hs.591546	NR_046836	ENSG00000231948	HS1BP3-IT1	-	HS1BP3 intronic transcript 1	ncRNA
peak41900	chr6	161226255	161226880	+	0	NA	intron (NM_020133, intron 2 of 8)	intron (NM_020133, intron 2 of 8)	47494	NM_020133	56895	Hs.353175	NM_020133	ENSG00000026652	AGPAT4	1-AGPAT4|LPAAT-delta|dJ473J16.2	1-acylglycerol-3-phosphate O-acyltransferase 4	protein-coding
peak13699	chr13	113876705	113876941	+	0	NA	Intergenic	Intergenic	6663	NR_047035	100874178	Hs.547957	NR_047035	ENSG00000226921	LINC00454	-	long intergenic non-protein coding RNA 454	ncRNA
peak39160	chr5	179818920	179819269	+	0	NA	intron (NM_001142298, intron 2 of 8).2	intron (NM_001142298, intron 2 of 8).2	-1811	NM_003900	8878	Hs.587290	NM_003900	ENSG00000161011	SQSTM1	A170|DMRV|FTDALS3|NADGP|OSIL|PDB3|ZIP3|p60|p62|p62B	sequestosome 1	protein-coding
peak7741	chr11	3112352	3112723	+	0	NA	intron (NM_020896, intron 7 of 21)	MER4-int|LTR|ERV1	52773	NM_020896	114879	Hs.436166	NM_020896	ENSG00000021762	OSBPL5	OBPH1|ORP5	oxysterol binding protein like 5	protein-coding
peak43494	chr7	98433380	98433579	+	0	NA	Intergenic	OldhAT1|DNA|hAT-Ac	-32389	NM_018842	55971	Hs.656063	NM_018842	ENSG00000006453	BAIAP2L1	IRTKS	BAI1 associated protein 2 like 1	protein-coding
peak34320	chr3	172095284	172095540	+	0	NA	intron (NM_001135095, intron 1 of 25)	intron (NM_001135095, intron 1 of 25)	54881	NM_001135095	64778	Hs.744888	NM_022763	ENSG00000075420	FNDC3B	FAD104|PRO4979|YVTM2421	fibronectin type III domain containing 3B	protein-coding
peak36125	chr4	112146091	112146407	+	0	NA	intron (NM_152400, intron 1 of 1)	intron (NM_152400, intron 1 of 1)	795	NM_152400	132720	Hs.23439	NM_152400	ENSG00000174749	FAM241A	C4orf32	family with sequence similarity 241 member A	protein-coding
peak29010	chr20	24157169	24157602	+	0	NA	Intergenic	Intergenic	-42382	NR_040102	400839	Hs.651965	NR_040102	ENSG00000230133	LINC01721	-	long intergenic non-protein coding RNA 1721	ncRNA
peak16619	chr15	82665314	82665513	+	0	NA	intron (NM_001278512, intron 16 of 26)	(AC)n|Simple_repeat|Simple_repeat	-2738	NM_001348441	8120	Hs.199593	NM_004644	ENSG00000103723	AP3B2	EIEE48|NAPTB	adaptor related protein complex 3 subunit beta 2	protein-coding
peak26460	chr2	102301925	102302185	+	0	NA	Intergenic	L1MEc|LINE|L1	-9447	NM_001282408	9173	Hs.66	NM_003856	ENSG00000115602	IL1RL1	DER4|FIT-1|IL33R|ST2|ST2L|ST2V|T1	interleukin 1 receptor like 1	protein-coding
peak29901	chr20	60055744	60055991	+	0	NA	promoter-TSS (NR_126504)	promoter-TSS (NR_126504)	-58	NR_161293	284756	Hs.335319	NR_126504	ENSG00000176659	C20orf197	-	chromosome 20 open reading frame 197	ncRNA
peak18115	chr16	54929090	54929531	+	0	NA	promoter-TSS (NR_034105)	promoter-TSS (NR_034105)	-121	NR_034105	643911	Hs.237396	NM_001308963		CRNDE	CRNDEP|LINC00180|NCRNA00180|PNAS-108|lincIRX5	colorectal neoplasia differentially expressed	protein-coding
peak14045	chr14	38125716	38125930	+	0	NA	Intergenic	Intergenic	-82081	NM_001049	6751	Hs.248160	NM_001049	ENSG00000139874	SSTR1	SRIF-2|SS-1-R|SS1-R|SS1R	somatostatin receptor 1	protein-coding
peak25388	chr2	37648410	37648943	+	0	NA	intron (NM_001270436, intron 1 of 1)	intron (NM_001270436, intron 1 of 1)	23523	NM_001270437	10602	Hs.369574	NM_006449	ENSG00000163171	CDC42EP3	BORG2|CEP3|UB1	CDC42 effector protein 3	protein-coding
peak16463	chr15	75043758	75043995	+	0	NA	intron (NM_001301101, intron 3 of 4)	intron (NM_001301101, intron 3 of 4)	590	NM_001301105	60490	Hs.458922	NM_021823	ENSG00000138621	PPCDC	MDS018|PPC-DC|coaC	phosphopantothenoylcysteine decarboxylase	protein-coding
peak45131	chr8	32362947	32363146	+	0	NA	intron (NM_013962, intron 1 of 4)	intron (NM_013962, intron 1 of 4)	-77700	NR_047475	100874286	Hs.147060	NR_047475	ENSG00000254049	NRG1-IT3	-	NRG1 intronic transcript 3	ncRNA
peak1812	chr1	86774334	86774761	+	0	NA	Intergenic	Intergenic	69971	NM_001206652	51100	Hs.136309	NM_016009	ENSG00000097033	SH3GLB1	Bif-1|CGI-61|PPP1R70|dJ612B15.2	SH3 domain containing GRB2 like, endophilin B1	protein-coding
peak11371	chr12	75944191	75944500	+	0	NA	Intergenic	Intergenic	87431	NM_007350	22822	Hs.602085	NM_007350	ENSG00000139289	PHLDA1	DT1P1B11|PHRIP|TDAG51	pleckstrin homology like domain family A member 1	protein-coding
peak32659	chr3	43621743	43622502	+	0	NA	promoter-TSS (NM_001346467)	promoter-TSS (NM_001346467)	-45	NM_001204834	55129	Hs.656657	NM_018075	ENSG00000160746	ANO10	SCAR10|TMEM16K	anoctamin 10	protein-coding
peak24910	chr2	9692885	9693084	+	0	NA	Intergenic	Intergenic	-61987	NM_006826	10971	Hs.74405	NM_006826	ENSG00000134308	YWHAQ	14-3-3|1C5|HS1	tyrosine 3-monooxygenase/tryptophan 5-monooxygenase activation protein theta	protein-coding
peak40682	chr6	73722804	73723003	+	0	NA	intron (NM_001159588, intron 2 of 31)	intron (NM_001159588, intron 2 of 31)	26700	NM_133493	135228	Hs.399891	NM_133493	ENSG00000156535	CD109	CPAMD7|p180|r150	CD109 molecule	protein-coding
peak10099	chr12	6074466	6074725	+	0	NA	intron (NM_000552, intron 7 of 51)	intron (NM_000552, intron 7 of 51)	-34412	NR_145989	109729112		NR_145989		SNORA120	-	small nucleolar RNA, H/ACA box 120	snoRNA
peak6484	chr10	71896449	71896730	+	0	NA	Intergenic	Intergenic	-45338	NM_001042465	5660	Hs.523004	NM_002778	ENSG00000197746	PSAP	GLBA|SAP1	prosaposin	protein-coding
peak7742	chr11	3135563	3135977	+	0	NA	intron (NM_145638, intron 1 of 20)	intron (NM_145638, intron 1 of 20)	29540	NM_020896	114879	Hs.436166	NM_020896	ENSG00000021762	OSBPL5	OBPH1|ORP5	oxysterol binding protein like 5	protein-coding
peak42666	chr7	31890285	31890553	+	0	NA	intron (NM_001322059, intron 3 of 17)	intron (NM_001322059, intron 3 of 17)	179988	NM_001191057	5137	Hs.143821	NM_005020	ENSG00000154678	PDE1C	DFNA74|Hcam3|cam-PDE 1C|hCam-3	phosphodiesterase 1C	protein-coding
peak42232	chr7	2529152	2529381	+	0	NA	TTS (NM_001040167)	TTS (NM_001040167)	2192	NR_039791	100616116		NR_039791	ENSG00000264357	MIR4648	-	microRNA 4648	ncRNA
peak28059	chr2	215900268	215900467	+	0	NA	Intergenic	Intergenic	-56831	NR_037195	646324	Hs.655713	NR_037195	ENSG00000235770	LINC00607	-	long intergenic non-protein coding RNA 607	ncRNA
peak41970	chr6	166783854	166784246	+	0	NA	intron (NM_001318936, intron 2 of 22)	CpG	78475	NM_001006932	6196	Hs.655277	NM_021135	ENSG00000071242	RPS6KA2	HU-2|MAPKAPK1C|RSK|RSK3|S6K-alpha|S6K-alpha2|p90-RSK3|p90RSK2|pp90RSK3	ribosomal protein S6 kinase A2	protein-coding
peak430	chr1	13828802	13829001	+	0	NA	Intergenic	Intergenic	79486	NM_001007257	7799	Hs.371823	NM_012231	ENSG00000116731	PRDM2	HUMHOXY1|KMT8|KMT8A|MTB-ZF|RIZ|RIZ1|RIZ2	PR/SET domain 2	protein-coding
peak41719	chr6	153135617	153136006	+	0	NA	Intergenic	Intergenic	-4529	NM_012419	26575	Hs.166313	NM_012419	ENSG00000091844	RGS17	RGS-17|RGSZ2|hRGS17	regulator of G protein signaling 17	protein-coding
peak7239	chr10	117518019	117518218	+	0	NA	intron (NR_002791, intron 2 of 3)	intron (NR_002791, intron 2 of 3)	-24327	NM_001165924	2018	Hs.202095	NM_004098	ENSG00000170370	EMX2	-	empty spiracles homeobox 2	protein-coding
peak1938	chr1	92859436	92859635	+	0	NA	intron (NM_001252269, intron 1 of 3)	LTR82A|LTR|ERVL	17615	NM_001252271	388650	Hs.180946	NM_001006605	ENSG00000154511	DIPK1A	FAM69A	divergent protein kinase domain 1A	protein-coding
peak43380	chr7	87599330	87599636	+	0	NA	intron (NM_001348944, intron 4 of 29)	intron (NM_001348944, intron 4 of 29)	1401	NM_001348946	5243	Hs.489033	NM_000927	ENSG00000085563	ABCB1	ABC20|CD243|CLCS|GP170|MDR1|P-GP|PGY1	ATP binding cassette subfamily B member 1	protein-coding
peak26095	chr2	85694031	85694513	+	0	NA	promoter-TSS (NM_001302758)	promoter-TSS (NM_001302758)	-86	NM_001302758	10578	Hs.105806	NM_006433	ENSG00000115523	GNLY	D2S69E|LAG-2|LAG2|NKG5|TLA519	granulysin	protein-coding
peak39453	chr6	11323629	11323968	+	0	NA	intron (NR_073131, intron 1 of 9)	intron (NR_073131, intron 1 of 9)	58550	NR_073131	4739	Hs.37982	NM_006403	ENSG00000111859	NEDD9	CAS-L|CAS2|CASL|CASS2|HEF1	neural precursor cell expressed, developmentally down-regulated 9	protein-coding
peak16436	chr15	74546099	74546651	+	0	NA	intron (NM_001307939, intron 2 of 8)	intron (NM_001307939, intron 2 of 8)	5155	NM_006465	10620	Hs.647642	NM_006465	ENSG00000179361	ARID3B	BDP|DRIL2	AT-rich interaction domain 3B	protein-coding
peak33533	chr3	112813743	112814001	+	0	NA	intron (NR_149026, intron 3 of 4)	MIR3|SINE|MIR	11394	NR_149026	100129297	Hs.570655	NR_149026		CD200R1L-AS1	-	CD200R1L antisense RNA 1	ncRNA
peak39292	chr6	2791305	2791504	+	0	NA	Intergenic	Intergenic	-21028	NM_001347872	340156	Hs.127830	NM_001012418	ENSG00000145949	MYLK4	SgK085	myosin light chain kinase family member 4	protein-coding
peak32887	chr3	50450653	50451009	+	0	NA	intron (NM_001291101, intron 2 of 37)	intron (NM_001291101, intron 2 of 37)	52803	NM_006030	9254	Hs.476273	NM_006030	ENSG00000007402	CACNA2D2	CACNA2D	calcium voltage-gated channel auxiliary subunit alpha2delta 2	protein-coding
peak25914	chr2	70851679	70852118	+	0	NA	Intergenic	Intergenic	-16082	NM_015717	50489	Hs.199731	NM_015717	ENSG00000116031	CD207	CLEC4K	CD207 molecule	protein-coding
peak32079	chr3	5122041	5122425	+	0	NA	promoter-TSS (NM_018184)	promoter-TSS (NM_018184)	-59	NM_018184	55207	Hs.250009	NM_018184	ENSG00000134108	ARL8B	ARL10C|Gie1	ADP ribosylation factor like GTPase 8B	protein-coding
peak14904	chr14	92704512	92704740	+	0	NA	intron (NM_001363699, intron 12 of 12)	intron (NM_001363699, intron 12 of 12)	44001	NM_001008530	5641	Hs.18069	NM_005606	ENSG00000100600	LGMN	AEP|LGMN1|PRSC1	legumain	protein-coding
peak28457	chr2	237603609	237604038	+	0	NA	Intergenic	Intergenic	-13089	NM_022449	64284	Hs.44278	NM_022449	ENSG00000124839	RAB17	-	RAB17, member RAS oncogene family	protein-coding
peak14491	chr14	68979331	68979530	+	0	NA	promoter-TSS (NR_073422)	promoter-TSS (NR_073422)	-64	NM_001130004	87	Hs.235750	NM_001102	ENSG00000072110	ACTN1	BDPLT15	actinin alpha 1	protein-coding
peak28991	chr20	23530899	23531310	+	0	NA	intron (NR_001279, intron 2 of 3)	Tigger1|DNA|TcMar-Tigger	11958	NR_001279	164380	Hs.400007	NR_001279	ENSG00000204663	CST13P	CSTT|CTES6	cystatin 13, pseudogene	pseudo
peak15080	chr14	100375517	100375721	+	0	NA	promoter-TSS (NM_001350947)	promoter-TSS (NM_001350947)	-272	NM_213646	7453	Hs.497599	NM_004184	ENSG00000140105	WARS	GAMMA-2|HMN9|IFI53|IFP53	tryptophanyl-tRNA synthetase	protein-coding
peak27744	chr2	195650153	195650587	+	0	NA	Intergenic	Intergenic	-6588	NM_001127257	57181	Hs.650158	NM_020342	ENSG00000196950	SLC39A10	LZT-Hs2	solute carrier family 39 member 10	protein-coding
peak10463	chr12	24705847	24706046	+	0	NA	Intergenic	L3|LINE|CR1	-121778	NR_029451	144360	Hs.350668	NM_144667	ENSG00000197503	LINC00477	C12orf67|FAM191B	long intergenic non-protein coding RNA 477	ncRNA
peak8375	chr11	48020131	48020538	+	0	NA	intron (NM_001098503, intron 1 of 8)	intron (NM_001098503, intron 1 of 8)	39775	NM_002843	5795	Hs.318547	NM_002843	ENSG00000149177	PTPRJ	CD148|DEP1|HPTPeta|R-PTP-ETA|SCC1	protein tyrosine phosphatase receptor type J	protein-coding
peak11286	chr12	68497695	68498011	+	0	NA	Intergenic	L2c|LINE|L2	-46369	NR_120458	100507195	Hs.450772	NR_120458	ENSG00000251301	LINC02384	-	long intergenic non-protein coding RNA 2384	ncRNA
peak14395	chr14	64722845	64723181	+	0	NA	intron (NM_001308147, intron 1 of 16)	intron (NM_001308147, intron 1 of 16)	18589	NM_001308147	26030	Hs.509637	NM_015549	ENSG00000126822	PLEKHG3	ARHGEF43|KIAA0599	pleckstrin homology and RhoGEF domain containing G3	protein-coding
peak50252	chrX	155460599	155460818	+	0	NA	promoter-TSS (NM_080720).3	promoter-TSS (NM_080720).3	-700	NM_001017991	474381	Hs.534498	NM_001017991	ENSG00000277858	H2AFB2	H2A.Bbd	H2A histone family member B2	protein-coding
peak14422	chr14	65824762	65825005	+	0	NA	Intergenic	Intergenic	353781	NR_030355	693210		NR_030355	ENSG00000207781	MIR625	MIRN625|hsa-mir-625	microRNA 625	ncRNA
peak6983	chr10	101071453	101071652	+	0	NA	Intergenic	MIRb|SINE|MIR	5253	NR_135068	81621	Hs.534859	NM_030929	ENSG00000107821	KAZALD1	BONO1|FKSG28|FKSG40|IGFBP-rP10	Kazal type serine peptidase inhibitor domain 1	protein-coding
peak34432	chr3	183513420	183513676	+	0	NA	intron (NM_130446, intron 2 of 6)	intron (NM_130446, intron 2 of 6)	-35187	NR_046687	100874019		NR_046687	ENSG00000242522	KLHL6-AS1	-	KLHL6 antisense RNA 1	ncRNA
peak12665	chr13	21061518	21061728	+	0	NA	promoter-TSS (NM_014572)	promoter-TSS (NM_014572)	-37	NM_014572	26524	Hs.78960	NM_014572	ENSG00000150457	LATS2	KPM	large tumor suppressor kinase 2	protein-coding
peak43880	chr7	127594486	127594715	+	0	NA	intron (NM_020369, intron 1 of 6)	intron (NM_020369, intron 1 of 6)	864	NM_020369	29999	Hs.712692	NM_020369	ENSG00000106328	FSCN3	-	fascin actin-bundling protein 3	protein-coding
peak31012	chr22	20577565	20577864	+	0	NA	intron (NM_001003891, intron 9 of 17)	intron (NM_001003891, intron 9 of 17)	69667	NM_001293237	51586	Hs.517421	NM_015889	ENSG00000099917	MED15	ARC105|CAG7A|CTG7A|PCQAP|TIG-1|TIG1|TNRC7	mediator complex subunit 15	protein-coding
peak39295	chr6	2793927	2794156	+	0	NA	Intergenic	Intergenic	-23665	NM_001347872	340156	Hs.127830	NM_001012418	ENSG00000145949	MYLK4	SgK085	myosin light chain kinase family member 4	protein-coding
peak17551	chr16	22573230	22573452	+	0	NA	non-coding (NR_003676, exon 8 of 9).2	non-coding (NR_003676, exon 8 of 9).2	27643	NR_003676	653786	Hs.564945	NR_003676	ENSG00000257838	OTOAP1	-	OTOA pseudogene 1	pseudo
peak13377	chr13	84126735	84127251	+	0	NA	Intergenic	MER52A|LTR|ERV1	-13609	NR_046871	100874128	Hs.578060	NR_046871		LINC00333	NCRNA00333	long intergenic non-protein coding RNA 333	ncRNA
peak506	chr1	16863091	16863426	+	0	NA	Intergenic	tRNA-His-CAY_|tRNA|tRNA	-4237	NR_037446	100500876		NR_037446	ENSG00000263811	MIR3675	-	microRNA 3675	ncRNA
peak29639	chr20	49333994	49334225	+	0	NA	Intergenic	Intergenic	53426	NR_003030	692057		NR_003030	ENSG00000212304	SNORD12	HBII-99|MIR1259|MIRN1259	small nucleolar RNA, C/D box 12	snoRNA
peak35825	chr4	81505028	81505550	+	0	NA	Intergenic	Intergenic	-33382	NM_001300735	153020	Hs.591696	NM_152545	ENSG00000138670	RASGEF1B	GPIG4	RasGEF domain family member 1B	protein-coding
peak49037	chrX	2707355	2707706	+	0	NA	intron (NR_135623, intron 1 of 10)	intron (NR_135623, intron 1 of 10)	16235	NM_001321368	4267	Hs.653349	NM_002414	ENSG00000002586	CD99	HBA71|MIC2|MIC2X|MIC2Y|MSK5X	CD99 molecule (Xg blood group)	protein-coding
peak15482	chr15	22378009	22378208	+	0	NA	Intergenic	Intergenic	59918	NR_033350	390535	Hs.454647	NM_001012423		GOLGA8EP	GOLGA8E	golgin A8 family member E, pseudogene	pseudo
peak13985	chr14	34043881	34044136	+	0	NA	Intergenic	Intergenic	-92934	NM_022073	112399	Hs.135507	NM_022073	ENSG00000129521	EGLN3	HIFP4H3|HIFPH3|PHD3	egl-9 family hypoxia inducible factor 3	protein-coding
peak5083	chr1	244319606	244320088	+	0	NA	Intergenic	Intergenic	-32788	NM_001276348	200159	Hs.442703	NM_001012970	ENSG00000173728	C1orf100	-	chromosome 1 open reading frame 100	protein-coding
peak6873	chr10	97070041	97070330	+	0	NA	intron (NM_003061, intron 4 of 36)	MLT1F1|LTR|ERVL-MaLR	-32571	NR_038330	100505540	Hs.568878	NR_038330	ENSG00000234855	SLIT1-AS1	-	SLIT1 antisense RNA 1	ncRNA
peak31777	chr22	46288317	46288583	+	0	NA	exon (NM_017931, exon 11 of 14)	exon (NM_017931, exon 11 of 14)	8210	NR_024009	150384	Hs.348663	NR_024009	ENSG00000277232	GTSE1-DT	CN5H6.4|GTSE1-AS1|LL22NC03-5H6.6	GTSE1 divergent transcript	ncRNA
peak43064	chr7	64104205	64104454	+	0	NA	Intergenic	Intergenic	58895	NM_001159522	442319	Hs.640774	NM_001159522	ENSG00000214652	ZNF727	ZNF727P	zinc finger protein 727	protein-coding
peak31528	chr22	39353350	39353726	+	0	NA	intron (NM_145731, intron 1 of 3)	MIR3|SINE|MIR	3547	NM_004711	9145	Hs.216226	NM_004711	ENSG00000100321	SYNGR1	-	synaptogyrin 1	protein-coding
peak2187	chr1	110034281	110034735	+	0	NA	promoter-TSS (NM_033088)	promoter-TSS (NM_033088)	-93	NR_073071	85369	Hs.584996	NM_033088	ENSG00000143093	STRIP1	FAM40A|FAR11A	striatin interacting protein 1	protein-coding
peak9856	chr11	128886803	128887002	+	0	NA	Intergenic	Intergenic	-4454	NM_000890	3762	Hs.444595	NM_000890	ENSG00000120457	KCNJ5	CIR|GIRK4|KATP1|KIR3.4|LQT13	potassium voltage-gated channel subfamily J member 5	protein-coding
peak21519	chr18	3473303	3473514	+	0	NA	intron (NR_110429, intron 2 of 2)	Tigger1|DNA|TcMar-Tigger	7158	NR_110428	100505592	Hs.635114	NR_110428	ENSG00000266835	GAPLINC	LINC01540	gastric adenocarcinoma associated, positive CD44 regulator, long intergenic non-coding RNA	ncRNA
peak19369	chr17	14201681	14201935	+	0	NA	intron (NM_001303, intron 6 of 6)	intron (NM_001303, intron 6 of 6)	35054	NM_001007530	146822	Hs.447556	NM_001007530	ENSG00000223510	CDRT15	-	CMT1A duplicated region transcript 15	protein-coding
peak30872	chr22	16658178	16658377	+	0	NA	intron (NR_040115, intron 8 of 8)	(GTATAT)n|Simple_repeat|Simple_repeat	17263	NR_040115	23783	Hs.627452	NR_040115		ANKRD62P1-PARP4P3	VWFP1-ANKRD62P1-PARP4P3	ANKRD62P1-PARP4P3 readthrough, transcribed pseudogene	pseudo
peak42821	chr7	41705134	41705385	+	0	NA	intron (NR_027118, intron 1 of 3)	intron (NR_027118, intron 1 of 3)	-2169	NM_002192	3624	Hs.28792	NM_002192	ENSG00000122641	INHBA	EDF|FRP	inhibin subunit beta A	protein-coding
peak13295	chr13	74838111	74838576	+	0	NA	Intergenic	Intergenic	285500	NR_034024	338864	Hs.97408	NR_034024	ENSG00000236678	LINC00347	-	long intergenic non-protein coding RNA 347	ncRNA
peak21085	chr17	77373756	77373955	+	0	NA	intron (NM_001113493, intron 1 of 10)	CpG	518	NM_001113493	10801	Hs.440932	NM_006640	ENSG00000184640	SEPTIN9	AF17q25|MSF|MSF1|NAPB|PNUTL4|SEPT9|SINT1|SeptD1	septin 9	protein-coding
peak8221	chr11	36684964	36685165	+	0	NA	Intergenic	Intergenic	-86785	NM_001243786	5897	Hs.714519	NM_000536	ENSG00000175097	RAG2	RAG-2	recombination activating 2	protein-coding
peak40253	chr6	39100508	39100785	+	0	NA	Intergenic	L2c|LINE|L2	14540	NM_001304793	55776	Hs.58382	NM_018322	ENSG00000112167	SAYSD1	C6orf64	SAYSVFN motif domain containing 1	protein-coding
peak40704	chr6	75781788	75782177	+	0	NA	intron (NM_001368139, intron 2 of 9)	intron (NM_001368139, intron 2 of 9)	32743	NM_001368139	4646	Hs.149387	NM_004999	ENSG00000196586	MYO6	DFNA22|DFNB37	myosin VI	protein-coding
peak2411	chr1	120158121	120158361	+	0	NA	intron (NM_004892, intron 4 of 4)	intron (NM_004892, intron 4 of 4)	18279	NM_004892	9554	Hs.632438	NM_004892	ENSG00000265808	SEC22B	ERS-24|SEC22L1	SEC22 homolog B, vesicle trafficking protein (gene/pseudogene)	protein-coding
peak22525	chr19	2090410	2090658	+	0	NA	intron (NM_130807, intron 1 of 4)	MER20|DNA|hAT-Charlie	5792	NM_130807	126308	Hs.744938	NM_130807	ENSG00000172081	MOB3A	MOB-LAK|MOB1C|MOBKL2A|moblak	MOB kinase activator 3A	protein-coding
peak18212	chr16	58264862	58265191	+	0	NA	intron (NM_014157, intron 6 of 8)	intron (NM_014157, intron 6 of 8)	15090	NM_014157	29070	Hs.11614	NM_014157	ENSG00000103021	CCDC113	HSPC065	coiled-coil domain containing 113	protein-coding
peak37121	chr5	35617320	35617937	+	0	NA	promoter-TSS (NM_024867)	promoter-TSS (NM_024867)	-235	NM_144722	79925	Hs.298863	NM_024867	ENSG00000152582	SPEF2	CT122|KPL2	sperm flagellar 2	protein-coding
peak9746	chr11	124071407	124071635	+	0	NA	Intergenic	Intergenic	-32520	NM_001004463	390265	Hs.553761	NM_001004463	ENSG00000182634	OR10G7	OR11-283	olfactory receptor family 10 subfamily G member 7	protein-coding
peak35319	chr4	38319848	38320147	+	0	NA	Intergenic	Intergenic	-46917	NR_149123	105374410		NR_149123	ENSG00000248227	LINC02513	-	long intergenic non-protein coding RNA 2513	ncRNA
peak10070	chr12	4148561	4148815	+	0	NA	Intergenic	Intergenic	-125074	NM_001759	894	Hs.376071	NM_001759	ENSG00000118971	CCND2	KIAK0002|MPPH3	cyclin D2	protein-coding
peak30284	chr21	14738006	14738239	+	0	NA	Intergenic	L1ME3E|LINE|L1	-95015	NM_001256579	388813	Hs.334177	NM_001256579		LOC388813	-	uncharacterized protein ENSP00000383407-like	protein-coding
peak32338	chr3	18438544	18438966	+	0	NA	promoter-TSS (NM_001131010)	promoter-TSS (NM_001131010)	-19	NM_001131010	6304	Hs.517717	NM_002971	ENSG00000182568	SATB1	-	SATB homeobox 1	protein-coding
peak41125	chr6	116392596	116392968	+	0	NA	intron (NM_013352, intron 1 of 5)	intron (NM_013352, intron 1 of 5)	-21063	NR_148944	100287467	Hs.458358	NR_148944		LOC100287467	-	uncharacterized LOC100287467	ncRNA
peak6200	chr10	49285250	49285548	+	0	NA	Intergenic	L1MB2|LINE|L1	13494	NR_108038	100506769	Hs.562293	NR_108038		C10orf71-AS1	-	C10orf71 antisense RNA 1	ncRNA
peak36616	chr4	174522328	174523223	+	0	NA	promoter-TSS (NM_001363574)	promoter-TSS (NM_001363574)	118	NM_001256301	3248	Hs.596913	NM_000860	ENSG00000164120	HPGD	15-PGDH|PGDH|PGDH1|PHOAR1|SDR36C1	15-hydroxyprostaglandin dehydrogenase	protein-coding
peak37999	chr5	108747698	108747953	+	0	NA	promoter-TSS (NM_005246)	promoter-TSS (NM_005246)	-72	NM_005246	2241	Hs.107418	NM_005246	ENSG00000151422	FER	PPP1R74|TYK3|p94-Fer	FER tyrosine kinase	protein-coding
peak44813	chr8	12560128	12560387	+	0	NA	intron (NR_047662, intron 8 of 8)	(GTAT)n|Simple_repeat|Simple_repeat	105354	NR_047662	729732	Hs.322761	NR_047662	ENSG00000283674	LOC729732	-	uncharacterized LOC729732	ncRNA
peak24516	chr19	54532480	54532877	+	0	NA	promoter-TSS (NR_026716).2	promoter-TSS (NR_026716).2	-14	NR_104095	90011	Hs.288520	NM_033206	ENSG00000104970	KIR3DX1	KIR3DL0|LENG12	killer cell immunoglobulin like receptor, three Ig domains X1 (pseudogene)	pseudo
peak18695	chr16	86018571	86018853	+	0	NA	Intergenic	Intergenic	100365	NR_106832	102466732		NR_106832	ENSG00000274134	MIR6774	hsa-mir-6774	microRNA 6774	ncRNA
peak10806	chr12	48157208	48157943	+	0	NA	promoter-TSS (NM_001319296)	promoter-TSS (NM_001319296)	-60	NM_001319300	140461	Hs.432699	NM_024095	ENSG00000177981	ASB8	PP14212	ankyrin repeat and SOCS box containing 8	protein-coding
peak44385	chr7	151756071	151756396	+	0	NA	intron (NM_016203, intron 3 of 15)	intron (NM_016203, intron 3 of 15)	-19919	NM_001304527	51422	Hs.647072	NM_016203	ENSG00000106617	PRKAG2	AAKG|AAKG2|CMH6|H91620p|WPWS	protein kinase AMP-activated non-catalytic subunit gamma 2	protein-coding
peak25858	chr2	68829171	68829624	+	0	NA	Intergenic	Intergenic	42000	NM_014482	27302	Hs.158317	NM_014482	ENSG00000163217	BMP10	-	bone morphogenetic protein 10	protein-coding
peak35210	chr4	25312419	25312942	+	0	NA	promoter-TSS (NM_024936)	promoter-TSS (NM_024936)	-94	NM_024936	29063	Hs.278945	NM_024936	ENSG00000168228	ZCCHC4	HSPC052|ZGRF4	zinc finger CCHC-type containing 4	protein-coding
peak44395	chr7	151876618	151876831	+	0	NA	promoter-TSS (NR_038926)	promoter-TSS (NR_038926)	-318	NR_038926	100505483	Hs.649054	NR_038926		PRKAG2-AS1	-	PRKAG2 antisense RNA 1	ncRNA
peak38073	chr5	115484468	115484667	+	0	NA	Intergenic	Intergenic	60208	NM_020177	56929	Hs.47367	NM_020177	ENSG00000145780	FEM1C	EUROIMAGE686608|EUROIMAGE783647|FEM1A	fem-1 homolog C	protein-coding
peak25555	chr2	46985126	46985379	+	0	NA	intron (NM_001288951, intron 5 of 20)	intron (NM_001288951, intron 5 of 20)	-43397	NM_001171511	90411	Hs.662152	NM_139279	ENSG00000180398	MCFD2	F5F8D|F5F8D2|LMAN1IP|SDNSF	multiple coagulation factor deficiency 2	protein-coding
peak39459	chr6	11525867	11526066	+	0	NA	Intergenic	Intergenic	-11783	NM_001100829	100113407	Hs.146317	NM_001100829	ENSG00000205269	TMEM170B	-	transmembrane protein 170B	protein-coding
peak26453	chr2	102020662	102020861	+	0	NA	intron (NR_048564, intron 5 of 8)	intron (NR_048564, intron 5 of 8)	21800	NR_048564	7850	Hs.25333	NM_004633	ENSG00000115590	IL1R2	CD121b|CDw121b|IL-1R-2|IL-1RT-2|IL-1RT2|IL1R2c|IL1RB	interleukin 1 receptor type 2	protein-coding
peak27823	chr2	197889056	197889353	+	0	NA	intron (NM_006226, intron 1 of 5)	MIR3|SINE|MIR	84611	NM_006226	5334	Hs.153322	NM_006226	ENSG00000115896	PLCL1	PLCE|PLCL|PLDL1|PPP1R127|PRIP	phospholipase C like 1 (inactive)	protein-coding
peak39558	chr6	16136167	16136366	+	0	NA	intron (NM_013262, intron 2 of 6)	L1ME2z|LINE|L1	-5290	NR_039782	100616269		NR_039782	ENSG00000263712	MIR4639	-	microRNA 4639	ncRNA
peak49125	chrX	13101817	13102043	+	0	NA	Intergenic	Intergenic	-57310	NM_174901	171484	Hs.667546	NM_174901	ENSG00000187268	FAM9C	TEX39C	family with sequence similarity 9 member C	protein-coding
peak24817	chr2	5884852	5885076	+	0	NA	Intergenic	(TA)n|Simple_repeat|Simple_repeat	-47723	NR_026832	150622	Hs.560891	NR_026832		SILC1	LINC01105	sciatic injury induced lincRNA upregulator of SOX11	ncRNA
peak9021	chr11	73623739	73623938	+	0	NA	Intergenic	Intergenic	-22743	NM_001130033	58473	Hs.445489	NM_021200	ENSG00000021300	PLEKHB1	KPL1|PHR1|PHRET1	pleckstrin homology domain containing B1	protein-coding
peak12238	chr12	128388602	128389045	+	0	NA	intron (NM_001136103, intron 1 of 8)	intron (NM_001136103, intron 1 of 8)	94731	NR_037406	100500817		NR_037406	ENSG00000265635	MIR3612	-	microRNA 3612	ncRNA
peak34480	chr3	185362866	185363252	+	0	NA	promoter-TSS (NM_004721)	promoter-TSS (NM_004721)	-77	NM_004721	9175	Hs.591306	NM_004721	ENSG00000073803	MAP3K13	LZK|MEKK13|MLK	mitogen-activated protein kinase kinase kinase 13	protein-coding
peak5664	chr10	22606180	22606550	+	0	NA	intron (NM_005028, intron 3 of 9)	intron (NM_005028, intron 3 of 9)	107743	NM_001330062	5305	Hs.57079	NM_005028	ENSG00000150867	PIP4K2A	PI5P4KA|PIP5K2A|PIP5KII-alpha|PIP5KIIA|PIPK	phosphatidylinositol-5-phosphate 4-kinase type 2 alpha	protein-coding
peak35788	chr4	78439494	78439721	+	0	NA	intron (NM_001166133, intron 40 of 41)	intron (NM_001166133, intron 40 of 41)	-112163	NM_005139	306	Hs.480042	NM_005139	ENSG00000138772	ANXA3	ANX3	annexin A3	protein-coding
peak16643	chr15	84421952	84422175	+	0	NA	promoter-TSS (NR_120379)	promoter-TSS (NR_120379)	-456	NR_120379	103171574	Hs.694638	NR_120379	ENSG00000259774	LOC103171574	-	uncharacterized LOC103171574	ncRNA
peak25308	chr2	31333636	31333850	+	0	NA	TTS (NM_000379)	TTS (NM_000379)	80999	NM_000379	7498	Hs.250	NM_000379	ENSG00000158125	XDH	XAN1|XO|XOR	xanthine dehydrogenase	protein-coding
peak15623	chr15	32365080	32365356	+	0	NA	intron (NR_038253, intron 2 of 7)	intron (NR_038253, intron 2 of 7)	-22541	NR_026771	26082	Hs.652128	NR_026771	ENSG00000225930	LINC02249	DKFZP434L187	long intergenic non-protein coding RNA 2249	ncRNA
peak39398	chr6	6806871	6807205	+	0	NA	Intergenic	MLT1I|LTR|ERVL-MaLR	-184212	NR_026970	285780	Hs.655737	NM_173675	ENSG00000216863	LY86-AS1	LY86-AS|LY86AS	LY86 antisense RNA 1	ncRNA
peak23306	chr19	18021316	18021675	+	0	NA	Intergenic	Intergenic	13325	NM_015683	27106	Hs.515249	NM_015683	ENSG00000105643	ARRDC2	CLONE24945|PP2703	arrestin domain containing 2	protein-coding
peak25036	chr2	16757249	16757474	+	0	NA	Intergenic	Intergenic	-91527	NM_030797	81553	Hs.467769	NM_030797	ENSG00000197872	FAM49A	-	family with sequence similarity 49 member A	protein-coding
peak37812	chr5	91162547	91163108	+	0	NA	intron (NR_003149, intron 89 of 89)	intron (NR_003149, intron 89 of 89)	151575	NR_103548	100505994	Hs.628363	NR_103548	ENSG00000248323	LUCAT1	SCAL1|SCAT5	lung cancer associated transcript 1	ncRNA
peak9063	chr11	75328970	75329329	+	0	NA	intron (NM_004041, intron 1 of 15)	AluJb|SINE|Alu	6037	NR_029891	442900		NR_029891	ENSG00000199090	MIR326	MIRN326|hsa-mir-326|mir-326	microRNA 326	ncRNA
peak31217	chr22	28883088	28883686	+	0	NA	promoter-TSS (NM_001206998)	promoter-TSS (NM_001206998)	-185	NM_001206998	84133	Hs.604200	NM_032173	ENSG00000183579	ZNRF3	BK747E2.3|RNF203	zinc and ring finger 3	protein-coding
peak45673	chr8	80499516	80499741	+	0	NA	exon (NM_023929, exon 2 of 7)	exon (NM_023929, exon 2 of 7)	13402	NM_001105539	65986	Hs.591868	NM_023929	ENSG00000205189	ZBTB10	RINZF	zinc finger and BTB domain containing 10	protein-coding
peak18895	chr16	90077234	90077619	+	0	NA	Intergenic	CpG	-1496	NM_001098173	11105	Hs.406695	NM_052996	ENSG00000126856	PRDM7	PFM4|ZNF910	PR/SET domain 7	protein-coding
peak23341	chr19	18388525	18388874	+	0	NA	exon (NM_004864, exon 2 of 2)	exon (NM_004864, exon 2 of 2)	2137	NR_036156	100422943		NR_036156	ENSG00000264175	MIR3189	mir-3189	microRNA 3189	ncRNA
peak37690	chr5	77155379	77155893	+	0	NA	Intergenic	MIR|SINE|MIR	-24668	NM_001349752	8622	Hs.584830	NM_003719	ENSG00000113231	PDE8B	ADSD|PPNAD3	phosphodiesterase 8B	protein-coding
peak7507	chr10	132161330	132161583	+	0	NA	intron (NM_001323086, intron 19 of 23)	intron (NM_001323086, intron 19 of 23)	-25492	NM_006426	10570	Hs.100058	NM_006426	ENSG00000151640	DPYSL4	CRMP3|DRP-4|ULIP4	dihydropyrimidinase like 4	protein-coding
peak16462	chr15	75042943	75043358	+	0	NA	promoter-TSS (NM_001301105)	promoter-TSS (NM_001301105)	-136	NM_001301104	60490	Hs.458922	NM_021823	ENSG00000138621	PPCDC	MDS018|PPC-DC|coaC	phosphopantothenoylcysteine decarboxylase	protein-coding
peak7528	chr10	132560171	132560370	+	0	NA	intron (NM_005539, intron 1 of 15)	L1M4|LINE|L1	22483	NM_005539	3632	Hs.523360	NM_005539	ENSG00000068383	INPP5A	5PTASE	inositol polyphosphate-5-phosphatase A	protein-coding
peak24709	chr2	419986	421138	+	0	NA	Intergenic	CpG	72093	NR_146437	727944		NR_146436	ENSG00000223985	LINC01874	-	long intergenic non-protein coding RNA 1874	ncRNA
peak40279	chr6	40902586	40902785	+	0	NA	non-coding (NR_110873, exon 2 of 6)	non-coding (NR_110873, exon 2 of 6)	120595	NR_110873	101929555	Hs.552555	NR_110873		LOC101929555	-	uncharacterized LOC101929555	ncRNA
peak16512	chr15	76994034	76994290	+	0	NA	promoter-TSS (NM_003978)	promoter-TSS (NM_003978)	-518	NM_001321137	9051	Hs.129758	NM_003978	ENSG00000140368	PSTPIP1	CD2BP1|CD2BP1L|CD2BP1S|H-PIP|PAPAS|PSTPIP	proline-serine-threonine phosphatase interacting protein 1	protein-coding
peak37613	chr5	72816041	72817185	+	0	NA	promoter-TSS (NM_001364295)	promoter-TSS (NM_001364295)	22	NM_002270	3842	Hs.482497	NM_002270	ENSG00000083312	TNPO1	IPO2|KPNB2|MIP|MIP1|TRN	transportin 1	protein-coding
peak13407	chr13	91348663	91349229	+	0	NA	intron (NR_027350, intron 1 of 1)	CpG	1126	NR_027350	407975	Hs.24115	NR_027349	ENSG00000215417	MIR17HG	C13orf25|FGLDS2|LINC00048|MIHG1|MIRH1|MIRHG1|NCRNA00048|miR-17-92	miR-17-92a-1 cluster host gene	ncRNA
peak32803	chr3	48564006	48564332	+	0	NA	promoter-TSS (NM_033199)	promoter-TSS (NM_033199)	-388	NM_033199	90226	Hs.631914	NM_033199	ENSG00000145040	UCN2	SRP|UCN-II|UCNI|UR|URP	urocortin 2	protein-coding
peak33192	chr3	71771178	71771501	+	0	NA	TTS (NM_001126128)	TTS (NM_001126128)	13809	NM_001126128	60675	Hs.528665	NM_021935	ENSG00000163421	PROK2	BV8|HH4|KAL4|MIT1|PK2	prokineticin 2	protein-coding
peak7201	chr10	114099995	114100212	+	0	NA	Intergenic	Intergenic	56237	NM_000684	153	Hs.99913	NM_000684	ENSG00000043591	ADRB1	ADRB1R|B1AR|BETA1AR|RHR	adrenoceptor beta 1	protein-coding
peak20094	chr17	40314633	40314887	+	0	NA	intron (NM_000964, intron 1 of 8)	intron (NM_000964, intron 1 of 8)	-3485	NM_001145301	5914	Hs.654583	NM_000964	ENSG00000131759	RARA	NR1B1|RAR	retinoic acid receptor alpha	protein-coding
peak13294	chr13	74835592	74835894	+	0	NA	Intergenic	Intergenic	282900	NR_034024	338864	Hs.97408	NR_034024	ENSG00000236678	LINC00347	-	long intergenic non-protein coding RNA 347	ncRNA
peak14756	chr14	87995052	87995349	+	0	NA	Intergenic	Intergenic	-1535	NM_001201402	2581	Hs.513439	NM_000153	ENSG00000054983	GALC	-	galactosylceramidase	protein-coding
peak24526	chr19	54803289	54803785	+	0	NA	promoter-TSS (NM_001368253).13	promoter-TSS (NM_001368253).13	1	NM_001368253	112268354		NM_001368253		LOC112268354	-	killer cell immunoglobulin-like receptor 2DL4-like	protein-coding
peak3467	chr1	156126293	156126551	+	0	NA	intron (NM_001257374, intron 1 of 12)	intron (NM_001257374, intron 1 of 12)	252	NM_001257374	4000	Hs.594444	NM_005572	ENSG00000160789	LMNA	CDCD1|CDDC|CMD1A|CMT2B1|EMD2|FPL|FPLD|FPLD2|HGPS|IDC|LDP1|LFP|LGMD1B|LMN1|LMNC|LMNL1|MADA|PRO1	lamin A/C	protein-coding
peak16250	chr15	65828580	65828917	+	0	NA	Intergenic	Intergenic	-36455	NM_001144823	10260	Hs.654567	NM_005848	ENSG00000174485	DENND4A	IRLB|MYCPBP	DENN domain containing 4A	protein-coding
peak40633	chr6	69813603	69813802	+	0	NA	Intergenic	LTR33|LTR|ERVL	-16692	NM_018368	55788	Hs.271643	NM_018368	ENSG00000168216	LMBRD1	C6orf209|LMBD1|MAHCF|NESI	LMBR1 domain containing 1	protein-coding
peak16859	chr15	93236247	93236568	+	0	NA	Intergenic	Intergenic	30341	NM_001365393	105370980		NM_001365393		LOC105370980	-	putative uncharacterized protein UNQ9370/PRO34162	protein-coding
peak22916	chr19	10486759	10486958	+	0	NA	intron (NM_012289, intron 5 of 5)	intron (NM_012289, intron 5 of 5)	15913	NM_012289	9817	Hs.465870	NM_012289	ENSG00000079999	KEAP1	INrf2|KLHL19	kelch like ECH associated protein 1	protein-coding
peak48145	chr9	127561849	127562054	+	0	NA	intron (NM_001035534, intron 1 of 13)	intron (NM_001035534, intron 1 of 13)	7122	NM_022833	64855	Hs.522401	NM_022833	ENSG00000136830	NIBAN2	C9orf88|FAM129B|MEG-3|MINERVA|OC58|bA356B19.6	niban apoptosis regulator 2	protein-coding
peak10350	chr12	12813117	12813551	+	0	NA	promoter-TSS (NM_016355)	promoter-TSS (NM_016355)	-12	NM_201224	51202	Hs.719938	NM_016355	ENSG00000213782	DDX47	E4-DBP|HQ0256|MSTP162|RRP3	DEAD-box helicase 47	protein-coding
peak3997	chr1	182430495	182431048	+	0	NA	Intergenic	MLT1L|LTR|ERVL-MaLR	-19375	NM_001366934	353299	Hs.121200	NM_032267	ENSG00000121446	RGSL1	RGSL|RGSL2	regulator of G protein signaling like 1	protein-coding
peak43202	chr7	72954377	72954948	+	0	NA	non-coding (NR_033323, exon 1 of 11)	non-coding (NR_033323, exon 1 of 11)	101	NR_033323	260294	Hs.510927	NM_148936	ENSG00000106133	NSUN5P2	NOL1R2|NSUN5C|WBSCR20B|WBSCR20C	NSUN5 pseudogene 2	pseudo
peak231	chr1	6294649	6294925	+	0	NA	intron (NM_181866, intron 7 of 8)	intron (NM_181866, intron 7 of 8)	-33689	NM_207370	387509	Hs.531581	NM_207370	ENSG00000158292	GPR153	PGR1	G protein-coupled receptor 153	protein-coding
peak40525	chr6	53301100	53301391	+	0	NA	intron (NM_001242830, intron 1 of 6)	intron (NM_001242830, intron 1 of 6)	24252	NR_049866	100847075		NR_049866	ENSG00000264056	MIR5685	-	microRNA 5685	ncRNA
peak10606	chr12	34123171	34123414	+	0	NA	Intergenic	HERV15-int|LTR|ERV1	100796	NM_032834	84920	Hs.102971	NM_032834	ENSG00000139133	ALG10	ALG10A|DIE2|KCR1	ALG10 alpha-1,2-glucosyltransferase	protein-coding
peak39408	chr6	7312928	7313536	+	0	NA	promoter-TSS (NM_003144)	promoter-TSS (NM_003144)	-33	NM_001292008	6745	Hs.114033	NM_003144	ENSG00000124783	SSR1	TRAPA	signal sequence receptor subunit 1	protein-coding
peak42614	chr7	28921869	28922096	+	0	NA	Intergenic	Intergenic	36348	NM_014817	9865	Hs.744120	NM_014817	ENSG00000255690	TRIL	-	TLR4 interactor with leucine rich repeats	protein-coding
peak12313	chr12	131819314	131819513	+	0	NA	Intergenic	MER65-int|LTR|ERV1	-8980	NM_016155	4326	Hs.709245	NM_016155	ENSG00000198598	MMP17	MMP-17|MT4-MMP|MT4MMP|MTMMP4	matrix metallopeptidase 17	protein-coding
peak7901	chr11	10725426	10725693	+	0	NA	Intergenic	Intergenic	-25687	NM_014633	9646	Hs.725151	NM_014633	ENSG00000198730	CTR9	SH2BP1|TSBP|p150|p150TSP	CTR9 homolog, Paf1/RNA polymerase II complex component	protein-coding
peak24332	chr19	49897719	49898030	+	0	NA	promoter-TSS (NM_152899)	promoter-TSS (NM_152899)	-987	NM_152899	259307	Hs.574492	NM_152899	ENSG00000104951	IL4I1	FIG1|LAAO|LAO	interleukin 4 induced 1	protein-coding
peak46132	chr8	124190990	124191307	+	0	NA	Intergenic	Intergenic	-19626	NR_103547	157376	Hs.662360	NM_182525	ENSG00000253868	FER1L6-AS2	C8orf78	FER1L6 antisense RNA 2	ncRNA
peak13847	chr14	22815827	22816026	+	0	NA	promoter-TSS (NR_040448)	promoter-TSS (NR_040448)	-28	NM_001126105	9056	Hs.513147	NM_003982	ENSG00000155465	SLC7A7	LAT3|LPI|MOP-2|Y+LAT1|y+LAT-1	solute carrier family 7 member 7	protein-coding
peak26009	chr2	74845504	74845824	+	0	NA	intron (NM_000189, intron 1 of 17)	intron (NM_000189, intron 1 of 17)	13009	NM_000189	3099	Hs.406266	NM_000189	ENSG00000159399	HK2	HKII|HXK2	hexokinase 2	protein-coding
peak28400	chr2	234335837	234336222	+	0	NA	Intergenic	Intergenic	118566	NR_146988	105373934	Hs.471685	NR_146988	ENSG00000231682	LINC01891	-	long intergenic non-protein coding RNA 1891	ncRNA
peak9932	chr11	134583512	134583711	+	0	NA	Intergenic	Intergenic	147129	NR_033852	283177	Hs.504390	NR_033852		LOC283177	-	uncharacterized LOC283177	ncRNA
peak28852	chr20	9398157	9398361	+	0	NA	intron (NM_000933, intron 16 of 35)	MLT1G3|LTR|ERVL-MaLR	90459	NM_000933	5332	Hs.472101	NM_000933	ENSG00000101333	PLCB4	ARCND2|PI-PLC	phospholipase C beta 4	protein-coding
peak10265	chr12	10305935	10306217	+	0	NA	promoter-TSS (NM_001351062)	promoter-TSS (NM_001351062)	-84	NM_001351062	3824	Hs.562457	NM_002262	ENSG00000134539	KLRD1	CD94	killer cell lectin like receptor D1	protein-coding
peak18569	chr16	81632727	81633270	+	0	NA	intron (NM_030629, intron 3 of 20)	intron (NM_030629, intron 3 of 20)	21650	NR_106759	102465251		NR_106759	ENSG00000275109	MIR6504	hsa-mir-6504	microRNA 6504	ncRNA
peak47640	chr9	93119944	93120265	+	0	NA	Intergenic	Intergenic	14147	NM_004148	4814	Hs.494457	NM_004148	ENSG00000131669	NINJ1	NIN1|NINJURIN	ninjurin 1	protein-coding
peak29829	chr20	57407780	57408007	+	0	NA	3' UTR (NM_001291780, exon 5 of 5)	3' UTR (NM_001291780, exon 5 of 5)	-14837	NR_149006	100291105	Hs.638423	NR_149006	ENSG00000218018	LOC100291105	-	uncharacterized LOC100291105	ncRNA
peak14847	chr14	91311266	91311628	+	0	NA	intron (NM_001080414, intron 15 of 29)	intron (NM_001080414, intron 15 of 29)	-57567	NM_001348437	8111	Hs.8882	NM_003485	ENSG00000119714	GPR68	AI2A6|GPR12A|OGR1	G protein-coupled receptor 68	protein-coding
peak24721	chr2	656709	656927	+	0	NA	Intergenic	MLT1B|LTR|ERVL-MaLR	19886	NM_001352681	129787	Hs.6729	NM_152834	ENSG00000151353	TMEM18	lncND	transmembrane protein 18	protein-coding
peak637	chr1	23528242	23528514	+	0	NA	TTS (NR_110799)	TTS (NR_110799)	2855	NM_004091	1870	Hs.194333	NM_004091	ENSG00000007968	E2F2	E2F-2	E2F transcription factor 2	protein-coding
peak40837	chr6	90266937	90267149	+	0	NA	intron (NM_021813, intron 2 of 8)	intron (NM_021813, intron 2 of 8)	29800	NM_021813	60468	Hs.269764	NM_021813	ENSG00000112182	BACH2	BTBD25|IMD60	BTB domain and CNC homolog 2	protein-coding
peak17388	chr16	13957846	13958054	+	0	NA	Intergenic	Intergenic	37793	NM_005236	2072	Hs.567265	NM_005236	ENSG00000175595	ERCC4	ERCC11|FANCQ|RAD1|XFEPS|XPF	ERCC excision repair 4, endonuclease catalytic subunit	protein-coding
peak5031	chr1	239587146	239587507	+	0	NA	intron (NM_001347716, intron 3 of 7)	intron (NM_001347716, intron 3 of 7)	-41747	NM_000740	1131	Hs.7138	NM_000740	ENSG00000133019	CHRM3	EGBRS|HM3|PBS	cholinergic receptor muscarinic 3	protein-coding
peak7506	chr10	132159531	132160495	+	0	NA	intron (NM_001323086, intron 19 of 23)	intron (NM_001323086, intron 19 of 23)	-26935	NM_006426	10570	Hs.100058	NM_006426	ENSG00000151640	DPYSL4	CRMP3|DRP-4|ULIP4	dihydropyrimidinase like 4	protein-coding
peak43284	chr7	75906062	75906280	+	0	NA	Intergenic	OldhAT1|DNA|hAT-Ac	-8984	NM_001367562	5447	Hs.354056	NM_000941	ENSG00000127948	POR	CPR|CYPOR|P450R	cytochrome p450 oxidoreductase	protein-coding
peak45037	chr8	27408925	27409228	+	0	NA	intron (NM_173175, intron 2 of 29)	MLT1C|LTR|ERVL-MaLR	-24294	NR_106901	102465507		NR_106901	ENSG00000273836	MIR6842	hsa-mir-6842	microRNA 6842	ncRNA
peak41115	chr6	114997876	114998287	+	0	NA	Intergenic	LTR12F|LTR|ERV1	645754	NR_134602	105377962	Hs.571066	NR_134602		LINC02534	-	long intergenic non-protein coding RNA 2534	ncRNA
peak7674	chr11	1296666	1296865	+	0	NA	intron (NM_019009, intron 1 of 5)	intron (NM_019009, intron 1 of 5)	6025	NM_001318514	54472	Hs.368527	NM_019009	ENSG00000078902	TOLLIP	IL-1RAcPIP	toll interacting protein	protein-coding
peak34315	chr3	171810380	171810615	+	0	NA	promoter-TSS (NM_001130081)	promoter-TSS (NM_001130081)	-14	NM_001130081	5337	Hs.382865	NM_002662	ENSG00000075651	PLD1	CVDD	phospholipase D1	protein-coding
peak23351	chr19	18486465	18486769	+	0	NA	intron (NM_006532, intron 1 of 11)	intron (NM_006532, intron 1 of 11)	35453	NM_006532	8178	Hs.515260	NM_006532	ENSG00000105656	ELL	C19orf17|ELL1|MEN|PPP1R68	elongation factor for RNA polymerase II	protein-coding
peak17462	chr16	17591093	17591620	+	0	NA	Intergenic	MER41B|LTR|ERV1	-120396	NM_022166	64131	Hs.22907	NM_022166	ENSG00000103489	XYLT1	DBQD2|PXYLT1|XT-I|XT1|XTI|XYLTI|xylT-I	xylosyltransferase 1	protein-coding
peak37789	chr5	87758822	87759021	+	0	NA	Intergenic	L1MA7|LINE|L1	96879	NR_149089	111082994	Hs.544037	NR_149089		LINC02488	CTD-2316B1	long intergenic non-protein coding RNA 2488	ncRNA
peak14193	chr14	52315488	52315846	+	0	NA	intron (NM_000956, intron 1 of 1)	intron (NM_000956, intron 1 of 1)	1355	NM_000956	5732	Hs.2090	NM_000956	ENSG00000125384	PTGER2	EP2	prostaglandin E receptor 2	protein-coding
peak46501	chr8	143281495	143281830	+	0	NA	promoter-TSS (NR_120682)	promoter-TSS (NR_120682)	38	NR_120683	100507316	Hs.446671	NR_120682	ENSG00000253716	MINCR	LINC01604	MYC-induced long non-coding RNA	ncRNA
peak23324	chr19	18224501	18224783	+	0	NA	promoter-TSS (NM_001098819)	promoter-TSS (NM_001098819)	-149	NM_001098819	5143	Hs.132584	NM_000923	ENSG00000105650	PDE4C	DPDE1|PDE21	phosphodiesterase 4C	protein-coding
peak36523	chr4	158768706	158769159	+	0	NA	promoter-TSS (NM_020840)	promoter-TSS (NM_020840)	-94	NM_020840	57600	Hs.652441	NM_020840	ENSG00000052795	FNIP2	FNIPL|MAPO1	folliculin interacting protein 2	protein-coding
peak45399	chr8	56006376	56006889	+	0	NA	intron (NM_002350, intron 12 of 12)	L2b|LINE|L2	67269	NR_002437	26795		NR_002437	ENSG00000238650	SNORD54	RNU54|U54	small nucleolar RNA, C/D box 54	snoRNA
peak3845	chr1	171841257	171841844	+	0	NA	promoter-TSS (NM_001350204)	promoter-TSS (NM_001350204)	52	NM_001350206	26052	Hs.654775	NM_015569	ENSG00000197959	DNM3	Dyna III	dynamin 3	protein-coding
peak45239	chr8	42326603	42326905	+	0	NA	intron (NR_033819, intron 19 of 20)	MER5A|DNA|hAT-Charlie	-11740	NM_002690	5423	Hs.654484	NM_002690	ENSG00000070501	POLB	-	DNA polymerase beta	protein-coding
peak46713	chr9	5590088	5590374	+	0	NA	Intergenic	Intergenic	-38876	NM_020829	57589	Hs.211520	NM_020829	ENSG00000107036	RIC1	CIP150|KIAA1432|bA207C16.1	RIC1 homolog, RAB6A GEF complex partner 1	protein-coding
peak44744	chr8	9088594	9089125	+	0	NA	intron (NM_001354638, intron 7 of 7)	intron (NM_001354638, intron 7 of 7)	-30229	NR_145772	109616996		NR_145772		SNORD3I	-	small nucleolar RNA, C/D box 3I	snoRNA
peak5201	chr10	394929	395178	+	0	NA	intron (NM_014974, intron 10 of 36)	L1MA7|LINE|L1	215059	NM_001202468	10771	Hs.292265	NM_006624	ENSG00000015171	ZMYND11	BRAM1|BS69|MRD30	zinc finger MYND-type containing 11	protein-coding
peak10799	chr12	47903964	47904184	+	0	NA	intron (NM_001017535, intron 1 of 10)	intron (NM_001017535, intron 1 of 10)	920	NM_000376	7421	Hs.524368	NM_000376	ENSG00000111424	VDR	NR1I1|PPP1R163	vitamin D receptor	protein-coding
peak16218	chr15	64882248	64882594	+	0	NA	Intergenic	Intergenic	-29481	NM_182703	348094	Hs.207157	NM_182703	ENSG00000166839	ANKDD1A	-	ankyrin repeat and death domain containing 1A	protein-coding
peak27211	chr2	156335567	156335832	+	0	NA	TTS (NR_147695)	TTS (NR_147695)	-2978	NM_006186	4929	Hs.563344	NM_006186	ENSG00000153234	NR4A2	HZF-3|NOT|NURR1|RNR1|TINUR	nuclear receptor subfamily 4 group A member 2	protein-coding
peak38093	chr5	118988095	118988792	+	0	NA	promoter-TSS (NM_001308081)	promoter-TSS (NM_001308081)	104	NM_173666	285605	Hs.655891	NM_173666	ENSG00000169570	DTWD2	-	DTW domain containing 2	protein-coding
peak17863	chr16	31265347	31265733	+	0	NA	intron (NM_001145808, intron 3 of 29)	intron (NM_001145808, intron 3 of 29)	5565	NM_000632	3684	Hs.172631	NM_000632	ENSG00000169896	ITGAM	CD11B|CR3A|MAC-1|MAC1A|MO1A|SLEB6	integrin subunit alpha M	protein-coding
peak42456	chr7	17152742	17152955	+	0	NA	Intergenic	MSTD|LTR|ERVL-MaLR	-145804	NM_001621	196	Hs.171189	NM_001621	ENSG00000106546	AHR	RP85|bHLHe76	aryl hydrocarbon receptor	protein-coding
peak47977	chr9	116674664	116674863	+	0	NA	intron (NM_014010, intron 15 of 21)	LTR8|LTR|ERV1	12452	NM_198186	23245	Hs.601562	NM_014010	ENSG00000148219	ASTN2	bA67K19.1	astrotactin 2	protein-coding
peak37763	chr5	83368364	83368671	+	0	NA	Intergenic	Intergenic	-103157	NM_001164097	1462	Hs.643801	NM_004385	ENSG00000038427	VCAN	CSPG2|ERVR|GHAP|PG-M|WGN|WGN1	versican	protein-coding
peak23867	chr19	40687376	40688049	+	0	NA	intron (NM_004756, intron 1 of 9)	intron (NM_004756, intron 1 of 9)	2452	NM_001289980	9253	Hs.326953	NM_004756	ENSG00000105245	NUMBL	CAG3A|CTG3a|NBL|NUMB-R|NUMBLIKE|NUMBR|TNRC23	NUMB like endocytic adaptor protein	protein-coding
peak15480	chr15	22359681	22359922	+	0	NA	Intergenic	Intergenic	78225	NR_033350	390535	Hs.454647	NM_001012423		GOLGA8EP	GOLGA8E	golgin A8 family member E, pseudogene	pseudo
peak45070	chr8	28622245	28622835	+	0	NA	Intergenic	CpG	78924	NR_126027	101929402	Hs.667366	NR_126027	ENSG00000246339	EXTL3-AS1	C8orf50	EXTL3 antisense RNA 1	ncRNA
peak40617	chr6	62286087	62286400	+	0	NA	promoter-TSS (NM_001350622)	promoter-TSS (NM_001350622)	-16	NR_146870	202559	Hs.519794	NM_152688	ENSG00000112232	KHDRBS2	SLM-1|SLM1	KH RNA binding domain containing, signal transduction associated 2	protein-coding
peak28520	chr2	239363923	239364439	+	0	NA	intron (NM_006037, intron 1 of 26)	L1ME3A|LINE|L1	-12377	NR_039948	100616360		NR_039948	ENSG00000264292	MIR2467	mir-2467	microRNA 2467	ncRNA
peak28202	chr2	224401984	224402183	+	0	NA	promoter-TSS (NM_001122779)	promoter-TSS (NM_001122779)	24	NM_001122779	79843	Hs.147585	NM_024785	ENSG00000124019	FAM124B	-	family with sequence similarity 124 member B	protein-coding
peak5306	chr10	4130839	4131038	+	0	NA	Intergenic	Intergenic	79212	NR_120632	101927964	Hs.737041	NR_120632	ENSG00000236990	LOC101927964	-	uncharacterized LOC101927964	ncRNA
peak8847	chr11	67401532	67402194	+	0	NA	promoter-TSS (NM_002708)	promoter-TSS (NM_002708)	-5	NM_206873	5499	Hs.183994	NM_002708	ENSG00000172531	PPP1CA	PP-1A|PP1A|PP1alpha|PPP1A	protein phosphatase 1 catalytic subunit alpha	protein-coding
peak28978	chr20	23225498	23225723	+	0	NA	Intergenic	Intergenic	-92974	NR_034149	200261	Hs.352228	NM_182535	ENSG00000233746	LINC00656	-	long intergenic non-protein coding RNA 656	ncRNA
peak14721	chr14	81416330	81416535	+	0	NA	intron (NM_001366850, intron 2 of 7)	intron (NM_001366850, intron 2 of 7)	11343	NM_001256430	85439	Hs.14248	NM_033104	ENSG00000140022	STON2	STN2|STNB|STNB2	stonin 2	protein-coding
peak6636	chr10	79938908	79939158	+	0	NA	intron (NM_003019, intron 7 of 7)	MIR3|SINE|MIR	10072	NM_003019	6441	Hs.253495	NM_003019	ENSG00000133661	SFTPD	COLEC7|PSP-D|SFTP4|SP-D	surfactant protein D	protein-coding
peak20668	chr17	60305207	60305492	+	0	NA	intron (NM_032582, intron 2 of 33)	MSTB|LTR|ERVL-MaLR	-73704	NR_002999	677681		NR_002999	ENSG00000252577	SCARNA20	ACA66	small Cajal body-specific RNA 20	ncRNA
peak29614	chr20	48751276	48751515	+	0	NA	intron (NM_020820, intron 1 of 39)	intron (NM_020820, intron 1 of 39)	76604	NM_020820	57580	Hs.153310	NM_020820	ENSG00000124126	PREX1	P-REX1	phosphatidylinositol-3,4,5-trisphosphate dependent Rac exchange factor 1	protein-coding
peak1415	chr1	50977009	50977208	+	0	NA	Intergenic	Intergenic	6863	NM_078626	1031	Hs.525324	NM_001262	ENSG00000123080	CDKN2C	INK4C|p18|p18-INK4C	cyclin dependent kinase inhibitor 2C	protein-coding
peak34578	chr3	189148085	189148284	+	0	NA	Intergenic	Intergenic	-23787	NM_198485	285386	Hs.729544	NM_198485	ENSG00000188001	TPRG1	FAM79B	tumor protein p63 regulated 1	protein-coding
peak47807	chr9	101570197	101570536	+	0	NA	3' UTR (NM_133445, exon 9 of 9)	3' UTR (NM_133445, exon 9 of 9)	24603	NM_147180	5535	Hs.151167	NM_147180	ENSG00000188386	PPP3R2	PPP3RL	protein phosphatase 3 regulatory subunit B, beta	protein-coding
peak8252	chr11	43788475	43788710	+	0	NA	intron (NM_016142, intron 3 of 10)	intron (NM_016142, intron 3 of 10)	-92239	NM_139178	221120	Hs.720708	NM_139178	ENSG00000166199	ALKBH3	ABH3|DEPC-1|DEPC1|PCA1|hABH3	alkB homolog 3, alpha-ketoglutaratedependent dioxygenase	protein-coding
peak26456	chr2	102234199	102234480	+	0	NA	intron (NM_001351447, intron 8 of 9)	intron (NM_001351447, intron 8 of 9)	47025	NM_001351446	8808	Hs.659863	NM_003854	ENSG00000115598	IL1RL2	IL-1Rrp2|IL-36R|IL1R-rp2|IL1RRP2	interleukin 1 receptor like 2	protein-coding
peak31225	chr22	29310997	29311397	+	0	NA	intron (NM_001278730, intron 5 of 5)	intron (NM_001278730, intron 5 of 5)	4174	NM_006478	10634	Hs.322852	NM_006478	ENSG00000185340	GAS2L1	GAR22	growth arrest specific 2 like 1	protein-coding
peak38000	chr5	108748556	108749315	+	0	NA	promoter-TSS (NM_001308038)	promoter-TSS (NM_001308038)	-13	NR_146155	2241	Hs.107418	NM_005246	ENSG00000151422	FER	PPP1R74|TYK3|p94-Fer	FER tyrosine kinase	protein-coding
peak17111	chr16	2340657	2341130	+	0	NA	promoter-TSS (NR_003574)	promoter-TSS (NR_003574)	-29	NR_003574	650655	Hs.376281	NR_003574	ENSG00000238098	ABCA17P	ABCA17	ATP binding cassette subfamily A member 17, pseudogene	pseudo
peak15978	chr15	52256393	52256682	+	0	NA	intron (NM_018728, intron 11 of 40)	intron (NM_018728, intron 11 of 40)	20663	NR_031670	100302202		NR_031670	ENSG00000221052	MIR1266	MIRN1266|hsa-mir-1266|mir-1266	microRNA 1266	ncRNA
peak22962	chr19	11293805	11294045	+	0	NA	Intergenic	CpG	-2235	NM_012466	26526	Hs.579784	NM_012466	ENSG00000130167	TSPAN16	TM-8|TM4-B|TM4SF16	tetraspanin 16	protein-coding
peak6678	chr10	84328316	84328709	+	0	NA	promoter-TSS (NM_001284240)	promoter-TSS (NM_001284240)	-77	NM_001284241	54462	Hs.461988	NM_018999	ENSG00000107771	CCSER2	FAM190B|Gcap14|KIAA1128|bA486O22.1	coiled-coil serine rich protein 2	protein-coding
peak31526	chr22	39351897	39352180	+	0	NA	intron (NM_145731, intron 1 of 3)	MIRc|SINE|MIR	2047	NM_004711	9145	Hs.216226	NM_004711	ENSG00000100321	SYNGR1	-	synaptogyrin 1	protein-coding
peak45456	chr8	59657652	59657952	+	0	NA	Intergenic	Intergenic	538592	NR_149031	100505501		NR_149030		LOC100505501	-	uncharacterized LOC100505501	ncRNA
peak5278	chr10	3720584	3720889	+	0	NA	intron (NR_131187, intron 1 of 1)	intron (NR_131187, intron 1 of 1)	64473	NM_001300	1316	Hs.4055	NM_001300	ENSG00000067082	KLF6	BCD1|CBA1|COPEB|CPBP|GBF|PAC1|ST12|ZF9	Kruppel like factor 6	protein-coding
peak47682	chr9	95574216	95574962	+	0	NA	Intergenic	Intergenic	-57532	NM_001354919	5727	Hs.494538	NM_000264	ENSG00000185920	PTCH1	BCNS|NBCCS|PTC|PTC1|PTCH	patched 1	protein-coding
peak16362	chr15	70486477	70487073	+	0	NA	Intergenic	Intergenic	19153	NR_146562	105370880		NR_146562	ENSG00000259473	LINC02205	-	long intergenic non-protein coding RNA 2205	ncRNA
peak36314	chr4	139177200	139177533	+	0	NA	promoter-TSS (NM_001371324)	promoter-TSS (NM_001371324)	-148	NM_001371339
peak49087	chrX	9942105	9942448	+	0	NA	intron (NM_001320664, intron 4 of 5)	MER21A|LTR|ERVL	-25082	NM_001195081	100288814		NM_001195081	ENSG00000234469	CLDN34	-	claudin 34	protein-coding
peak24520	chr19	54624890	54625409	+	0	NA	intron (NM_006669, intron 1 of 15).4	L1PA15-16|LINE|L1	-5262	NM_001081638	10859	Hs.667388	NM_006669	ENSG00000104972	LILRB1	CD85J|ILT-2|ILT2|LIR-1|LIR1|MIR-7|MIR7|PIR-B|PIRB	leukocyte immunoglobulin like receptor B1	protein-coding
peak18066	chr16	50684076	50684275	+	0	NA	Intergenic	Intergenic	-2863	NM_001144972	124460	Hs.460777	NM_153337	ENSG00000167208	SNX20	SLIC1	sorting nexin 20	protein-coding
peak14625	chr14	75188565	75189065	+	0	NA	Intergenic	Intergenic	-12203	NM_006827	10972	Hs.74137	NM_006827	ENSG00000170348	TMED10	P24(DELTA)|S31I125|S31III125|TMP21|Tmp-21-I|p23|p24d1	transmembrane p24 trafficking protein 10	protein-coding
peak26050	chr2	84516210	84516731	+	0	NA	promoter-TSS (NM_001370)	promoter-TSS (NM_001370)	15	NM_001370	1768	Hs.249972	NM_001370	ENSG00000115423	DNAH6	DNHL1|Dnahc6|HL-2|HL2	dynein axonemal heavy chain 6	protein-coding
peak10255	chr12	10027860	10028059	+	0	NA	non-coding (NR_120484, exon 2 of 3)	non-coding (NR_120484, exon 2 of 3)	2647	NR_120484	102724020	Hs.737731	NR_120484	ENSG00000256803	LOC102724020	-	uncharacterized LOC102724020	ncRNA
peak38221	chr5	132001065	132001322	+	0	NA	intron (NM_001205250, intron 1 of 20)	intron (NM_001205250, intron 1 of 20)	10465	NM_015256	23305	Hs.14945	NM_015256	ENSG00000164398	ACSL6	ACS2|FACL6|LACS 6|LACS2|LACS5	acyl-CoA synthetase long chain family member 6	protein-coding
peak47409	chr9	76658628	76658865	+	0	NA	intron (NM_001308048, intron 9 of 17)	intron (NM_001308048, intron 9 of 17)	33669	NM_001308051	158471	Hs.262857	NM_015225	ENSG00000106772	PRUNE2	BMCC1|BNIPXL|C9orf65|KIAA0367	prune homolog 2 with BCH domain	protein-coding
peak45455	chr8	59655664	59656002	+	0	NA	Intergenic	MER5A|DNA|hAT-Charlie	536623	NR_149031	100505501		NR_149030		LOC100505501	-	uncharacterized LOC100505501	ncRNA
peak20697	chr17	62611628	62611853	+	0	NA	intron (NM_001284363, intron 19 of 19)	intron (NM_001284363, intron 19 of 19)	-15930	NM_006039	9902	Hs.7835	NM_006039	ENSG00000011028	MRC2	CD280|CLEC13E|ENDO180|UPARAP	mannose receptor C type 2	protein-coding
peak24004	chr19	43668314	43669030	+	0	NA	intron (NM_001005376, intron 1 of 6)	intron (NM_001005376, intron 1 of 6)	1497	NM_001301037	5329	Hs.466871	NM_002659	ENSG00000011422	PLAUR	CD87|U-PAR|UPAR|URKR	plasminogen activator, urokinase receptor	protein-coding
peak13728	chr13	114226200	114226563	+	0	NA	Intergenic	Intergenic	-8464	NM_001330105	8881	Hs.374127	NM_003903	ENSG00000130177	CDC16	ANAPC6|APC6|CDC16Hs|CUT9	cell division cycle 16	protein-coding
peak30379	chr21	29449321	29449828	+	0	NA	Intergenic	HAL1b|LINE|L1	-46473	NR_146594	54147	Hs.124532	NR_146594	ENSG00000234293	BACH1-IT3	C21orf8|NCRNA00097	BACH1 intronic transcript 3	ncRNA
peak26249	chr2	94917471	94917670	+	0	NA	intron (NR_037597, intron 5 of 9)	(GT)n|Simple_repeat|Simple_repeat	29772	NR_037597	442028	Hs.611545	NR_037597	ENSG00000259848	LOC442028	-	uncharacterized LOC442028	ncRNA
peak15526	chr15	26716718	26717007	+	0	NA	promoter-TSS (NM_001191320)	promoter-TSS (NM_001191320)	-97	NM_001191320	2562	Hs.302352	NM_000814	ENSG00000166206	GABRB3	ECA5|EIEE43	gamma-aminobutyric acid type A receptor beta3 subunit	protein-coding
peak7902	chr11	10735811	10736123	+	0	NA	Intergenic	Intergenic	-15279	NM_014633	9646	Hs.725151	NM_014633	ENSG00000198730	CTR9	SH2BP1|TSBP|p150|p150TSP	CTR9 homolog, Paf1/RNA polymerase II complex component	protein-coding
peak26582	chr2	110804928	110805207	+	0	NA	intron (NM_001371254, intron 8 of 18)	intron (NM_001371254, intron 8 of 18)	72494	NM_001365487	55289	Hs.253320	NM_018308	ENSG00000153093	ACOXL	-	acyl-CoA oxidase like	protein-coding
peak10935	chr12	52244098	52244297	+	0	NA	TTS (NR_146274)	TTS (NR_146274)	3251	NR_146274	109729127	Hs.670221	NR_146274	ENSG00000257671	KRT7-AS	-	KRT7 antisense RNA 1	ncRNA
peak30609	chr21	42460849	42461048	+	0	NA	Intergenic	Intergenic	35276	NM_080860	89765	Hs.661069	NM_080860	ENSG00000160188	RSPH1	CT79|RSP44|RSPH10A|TSA2|TSGA2	radial spoke head component 1	protein-coding
peak47316	chr9	69180720	69181055	+	0	NA	intron (NM_001369872, intron 1 of 21)	intron (NM_001369872, intron 1 of 21)	6610	NM_001369872	9414	Hs.50382	NM_004817	ENSG00000119139	TJP2	C9DUPq21.11|DFNA51|DUP9q21.11|PFIC4|X104|ZO2	tight junction protein 2	protein-coding
peak29831	chr20	57429876	57430095	+	0	NA	Intergenic	Intergenic	-36929	NR_149006	100291105	Hs.638423	NR_149006	ENSG00000218018	LOC100291105	-	uncharacterized LOC100291105	ncRNA
peak36188	chr4	121009665	121009864	+	0	NA	Intergenic	PRIMAX-int|LTR|ERV1	62771	NM_024574	79625	Hs.709520	NM_024574	ENSG00000173376	NDNF	C4orf31|NORD	neuron derived neurotrophic factor	protein-coding
peak4720	chr1	226122572	226122774	+	0	NA	Intergenic	CpG	-25330	NR_146443	107985353	Hs.735455	NR_146443	ENSG00000234478	ACBD3-AS1	-	ACBD3 antisense RNA 1	ncRNA
peak18083	chr16	52361043	52361242	+	0	NA	Intergenic	MLT1A-int|LTR|ERVL-MaLR	102578	NR_135281	283854	Hs.266768	NR_135281	ENSG00000260887	CASC22	LINC01373|LincRNA-ENST00000515084|TCONS_00024290	cancer susceptibility 22	ncRNA
peak43063	chr7	63925991	63926613	+	0	NA	Intergenic	CpG	-72504	NR_145488	100419780	Hs.742917	NR_145488		ZNF722P	ZNF722	zinc finger protein 722, pseudogene	pseudo
peak18588	chr16	81861542	81861849	+	0	NA	intron (NM_002661, intron 5 of 32)	intron (NM_002661, intron 5 of 32)	82404	NM_002661	5336	Hs.372303	NM_002661	ENSG00000197943	PLCG2	APLAID|FCAS3|PLC-IV|PLC-gamma-2	phospholipase C gamma 2	protein-coding
peak3534	chr1	158285811	158286219	+	0	NA	Intergenic	Intergenic	-3908	NM_001765	911	Hs.132448	NM_001765	ENSG00000158481	CD1C	BDCA1|CD1|CD1A|R7	CD1c molecule	protein-coding
peak39972	chr6	31769812	31770052	+	0	NA	intron (NM_025258, intron 8 of 16).2	intron (NM_025258, intron 8 of 16).2	-4344	NR_126423	104413891	Hs.596130	NR_126423		SAPCD1-AS1	C6orf26-AS1	SAPCD1 antisense RNA 1	ncRNA
peak12858	chr13	31846449	31846874	+	0	NA	promoter-TSS (NR_027062)	promoter-TSS (NR_027062)	-122	NR_027062	196549	Hs.507667	NM_145293		EEF1DP3	-	eukaryotic translation elongation factor 1 delta pseudogene 3	pseudo
peak7532	chr10	132586395	132586594	+	0	NA	intron (NM_005539, intron 1 of 15)	intron (NM_005539, intron 1 of 15)	48707	NM_005539	3632	Hs.523360	NM_005539	ENSG00000068383	INPP5A	5PTASE	inositol polyphosphate-5-phosphatase A	protein-coding
peak29452	chr20	40498280	40498674	+	0	NA	Intergenic	L2b|LINE|L2	190759	NM_005461	9935	Hs.169487	NM_005461	ENSG00000204103	MAFB	DURS3|KRML|MCTO	MAF bZIP transcription factor B	protein-coding
peak32883	chr3	50428114	50428347	+	0	NA	intron (NM_001291101, intron 3 of 37)	MER20|DNA|hAT-Charlie	62867	NR_111913	11068	Hs.149443	NM_007022	ENSG00000114395	CYB561D2	101F6|TSP10|XXcos-LUCA11.4	cytochrome b561 family member D2	protein-coding
peak47435	chr9	79583915	79584242	+	0	NA	intron (NM_001351556, intron 4 of 18)	MIR1_Amn|SINE|MIR	10901	NM_001351563	7091	Hs.444213	NM_007005	ENSG00000106829	TLE4	BCE-1|BCE1|E(spI)|E(spl)|ESG|ESG4|GRG4|Grg-4	TLE family member 4, transcriptional corepressor	protein-coding
peak49403	chrX	47582125	47582520	+	0	NA	promoter-TSS (NM_003254)	promoter-TSS (NM_003254)	-114	NM_003254	7076	Hs.522632	NM_003254	ENSG00000102265	TIMP1	CLGI|EPA|EPO|HCI|TIMP|TIMP-1	TIMP metallopeptidase inhibitor 1	protein-coding
peak24928	chr2	10036056	10036479	+	0	NA	Intergenic	Intergenic	7134	NR_135558	101929882	Hs.405158	NR_135558		LOC101929882	-	uncharacterized LOC101929882	ncRNA
peak46773	chr9	14326494	14326735	+	0	NA	intron (NM_001369458, intron 1 of 11)	AmnSINE1|SINE|5S-Deu-L2	-4227	NR_161383	4781	Hs.644095	NM_005596	ENSG00000147862	NFIB	CTF|HMGIC/NFIB|MACID|NF-I/B|NF1-B|NFI-B|NFI-RED|NFIB2|NFIB3	nuclear factor I B	protein-coding
peak46215	chr8	127759919	127760250	+	0	NA	Intergenic	Intergenic	23853	NM_002467	4609	Hs.202453	NM_002467	ENSG00000136997	MYC	MRTL|MYCC|bHLHe39|c-Myc	MYC proto-oncogene, bHLH transcription factor	protein-coding
peak42723	chr7	36192197	36192403	+	0	NA	intron (NM_030636, intron 2 of 7)	intron (NM_030636, intron 2 of 7)	39046	NM_030636	80820	Hs.487994	NM_030636	ENSG00000122547	EEPD1	HSPC107	endonuclease/exonuclease/phosphatase family domain containing 1	protein-coding
peak34233	chr3	160981231	160981643	+	0	NA	intron (NM_001317912, intron 3 of 4)	MLT1F|LTR|ERVL-MaLR	110839	NR_134243	151742	Hs.389027	NM_139245	ENSG00000163590	PPM1L	PP2C-epsilon|PP2CE|PPM1-LIKE	protein phosphatase, Mg2+/Mn2+ dependent 1L	protein-coding
peak6590	chr10	77877691	77878462	+	0	NA	intron (NM_004747, intron 1 of 31).2	intron (NM_004747, intron 1 of 31).2	48679	NM_004747	9231	Hs.652690	NM_004747	ENSG00000151208	DLG5	LP-DLG|P-DLG5|PDLG	discs large MAGUK scaffold protein 5	protein-coding
peak36428	chr4	149980909	149981110	+	0	NA	Intergenic	Intergenic	-97436	NM_001040261	166614	Hs.591683	NM_152619	ENSG00000170390	DCLK2	CL2|CLICK-II|CLICK2|CLIK2|DCAMKL2|DCDC3|DCDC3B|DCK2	doublecortin like kinase 2	protein-coding
peak9687	chr11	121464331	121464970	+	0	NA	intron (NM_003105, intron 1 of 47)	intron (NM_003105, intron 1 of 47)	12336	NM_003105	6653	Hs.368592	NM_003105	ENSG00000137642	SORL1	C11orf32|LR11|LRP9|SORLA|SorLA-1|gp250	sortilin related receptor 1	protein-coding
peak41829	chr6	158686811	158687342	+	0	NA	intron (NM_001242394, intron 6 of 17)	intron (NM_001242394, intron 6 of 17)	23673	NM_001318745	94120	Hs.436977	NM_001009991	ENSG00000164674	SYTL3	SLP3	synaptotagmin like 3	protein-coding
peak19100	chr17	4002338	4002686	+	0	NA	Intergenic	MER41A|LTR|ERV1	25409	NR_146884	105371496	Hs.579239	NR_146884		LINC01975	-	long intergenic non-protein coding RNA 1975	ncRNA
peak6194	chr10	49177457	49177730	+	0	NA	intron (NM_001288742, intron 1 of 4)	intron (NM_001288742, intron 1 of 4)	10798	NM_001010863	170371	Hs.385493	NM_001010863	ENSG00000204161	TMEM273	C10orf128	transmembrane protein 273	protein-coding
peak44993	chr8	25345331	25345780	+	0	NA	TTS (NR_106936)	TTS (NR_106936)	153	NR_106936	102465527		NR_106936	ENSG00000274988	MIR6876	hsa-mir-6876	microRNA 6876	ncRNA
peak20943	chr17	74532145	74532373	+	0	NA	promoter-TSS (NM_174892)	promoter-TSS (NM_174892)	-784	NM_174892	124599	Hs.313343	NM_174892	ENSG00000178789	CD300LB	CD300b|CLM-7|CLM7|CMRF35-A2|IREM-3|IREM3|TREM-5|TREM5	CD300 molecule like family member b	protein-coding
peak27696	chr2	191115355	191115820	+	0	NA	intron (NM_003151, intron 3 of 23)	MamRTE1|LINE|RTE-BovB	35407	NM_003151	6775	Hs.80642	NM_003151	ENSG00000138378	STAT4	SLEB11	signal transducer and activator of transcription 4	protein-coding
peak6416	chr10	69595294	69595493	+	0	NA	Intergenic	tRNA-Gln-CAA_|tRNA|tRNA	-21971	NM_020999	50674	Hs.532682	NM_020999	ENSG00000122859	NEUROG3	Atoh5|Math4B|NGN-3|bHLHa7|ngn3	neurogenin 3	protein-coding
peak48613	chr9	137723311	137723700	+	0	NA	intron (NM_001354263, intron 3 of 26)	intron (NM_001354263, intron 3 of 26)	64901	NR_147508	651337	Hs.603195	NR_147508	ENSG00000255585	LOC651337	-	uncharacterized LOC651337	ncRNA
peak13035	chr13	45120298	45120829	+	0	NA	promoter-TSS (NM_004128)	promoter-TSS (NM_004128)	53	NM_004128	2963	Hs.654582	NM_004128	ENSG00000188342	GTF2F2	BTF4|RAP30|TF2F2|TFIIF	general transcription factor IIF subunit 2	protein-coding
peak5074	chr1	244047657	244048689	+	0	NA	promoter-TSS (NM_001278196)	promoter-TSS (NM_001278196)	-766	NM_001278196	10472	Hs.69997	NM_006352	ENSG00000179456	ZBTB18	C2H2-171|MRD22|RP58|TAZ-1|ZNF238	zinc finger and BTB domain containing 18	protein-coding
peak37525	chr5	67166624	67166837	+	0	NA	exon (NM_001290226, exon 27 of 27)	exon (NM_001290226, exon 27 of 27)	30069	NM_005582	4064	Hs.87205	NM_005582	ENSG00000134061	CD180	LY64|Ly78|RP105	CD180 molecule	protein-coding
peak12353	chr12	132474722	132475115	+	0	NA	Intergenic	CpG	-15233	NM_001142641	57666	Hs.411138	NM_001142641	ENSG00000112787	FBRSL1	-	fibrosin like 1	protein-coding
peak28029	chr2	212032058	212032376	+	0	NA	intron (NM_001042599, intron 2 of 26)	intron (NM_001042599, intron 2 of 26)	394143	NR_031643	100313771		NR_031643	ENSG00000221782	MIR548F2	MIR548F-2|MIRN548F2|hsa-mir-548f-2	microRNA 548f-2	ncRNA
peak4382	chr1	206504121	206504413	+	0	NA	Intergenic	Intergenic	-3264	NM_182664	83593	Hs.497579	NM_031437	ENSG00000266094	RASSF5	Maxp1|NORE1|NORE1A|NORE1B|RAPL|RASSF3	Ras association domain family member 5	protein-coding
peak4690	chr1	224565186	224565506	+	0	NA	intron (NR_136295, intron 2 of 7)	intron (NR_136295, intron 2 of 7)	-50971	NM_001322305	149111	Hs.731723	NM_152495	ENSG00000143786	CNIH3	CNIH-3	cornichon family AMPA receptor auxiliary protein 3	protein-coding
peak27127	chr2	144890845	144891065	+	0	NA	intron (NR_033870, intron 2 of 4)	MLT1I|LTR|ERVL-MaLR	222988	NR_033870	401014	Hs.742290	NR_033870	ENSG00000226674	TEX41	DKFZp686O1327|LINC00953	testis expressed 41	ncRNA
peak16004	chr15	54518467	54518666	+	0	NA	intron (NM_001329919, intron 23 of 31)	intron (NM_001329919, intron 23 of 31)	505918	NM_001080534	440279	Hs.657273	NM_001080534	ENSG00000137766	UNC13C	-	unc-13 homolog C	protein-coding
peak26365	chr2	98518158	98518364	+	0	NA	intron (NM_001351428, intron 1 of 24)	intron (NM_001351428, intron 1 of 24)	72251	NM_001351429	3631	Hs.469386	NM_001566	ENSG00000040933	INPP4A	INPP4|TVAS1	inositol polyphosphate-4-phosphatase type I A	protein-coding
peak9645	chr11	119306719	119306934	+	0	NA	3' UTR (NM_005188, exon 16 of 16)	3' UTR (NM_005188, exon 16 of 16)	6186	NR_106814	102465453		NR_106814	ENSG00000284148	MIR6756	hsa-mir-6756	microRNA 6756	ncRNA
peak47421	chr9	78213786	78213985	+	0	NA	Intergenic	Intergenic	-22190	NM_001098802	84131	Hs.187621	NM_032171	ENSG00000148019	CEP78	C9orf81|CRDHL|IP63	centrosomal protein 78	protein-coding
peak22006	chr18	50853945	50854237	+	0	NA	Intergenic	Intergenic	-25027	NM_001168335	4200	Hs.233119	NM_002396	ENSG00000082212	ME2	ODS1	malic enzyme 2	protein-coding
peak2179	chr1	109793847	109794222	+	0	NA	Intergenic	Intergenic	-30111	NM_139053	79574	Hs.485352	NM_024526	ENSG00000198758	EPS8L3	EPS8R3	EPS8 like 3	protein-coding
peak45462	chr8	60409108	60409735	+	0	NA	intron (NR_103854, intron 1 of 2)	MIR|SINE|MIR	4397	NR_103854	100505532	Hs.720321	NR_103854		LINC01301	-	long intergenic non-protein coding RNA 1301	ncRNA
peak46860	chr9	21381703	21382091	+	0	NA	Intergenic	Intergenic	3501	NM_000605	3440	Hs.211575	NM_000605	ENSG00000188379	IFNA2	IFN-alphaA|IFNA|IFNA2B|INFA2	interferon alpha 2	protein-coding
peak45238	chr8	42292730	42293137	+	0	NA	intron (NR_033819, intron 4 of 20)	MIRb|SINE|MIR	21631	NR_033819	3551	Hs.597664	NM_001556	ENSG00000104365	IKBKB	IKK-beta|IKK2|IKKB|IMD15|IMD15A|IMD15B|NFKBIKB	inhibitor of nuclear factor kappa B kinase subunit beta	protein-coding
peak2414	chr1	120282875	120283154	+	0	NA	Intergenic	Intergenic	-106494	NM_004892	9554	Hs.632438	NM_004892	ENSG00000265808	SEC22B	ERS-24|SEC22L1	SEC22 homolog B, vesicle trafficking protein (gene/pseudogene)	protein-coding
peak9306	chr11	96230832	96231049	+	0	NA	intron (NM_032427, intron 1 of 4)	intron (NM_032427, intron 1 of 4)	-110498	NR_036125	100422991		NR_036125	ENSG00000266192	MIR1260B	mir-1260b	microRNA 1260b	ncRNA
peak37878	chr5	96687861	96688110	+	0	NA	intron (NM_001330629, intron 2 of 30)	intron (NM_001330629, intron 2 of 30)	-14675	NM_001330634	831	Hs.436186	NM_001750	ENSG00000153113	CAST	BS-17|PLACK	calpastatin	protein-coding
peak39530	chr6	15066681	15067090	+	0	NA	Intergenic	Intergenic	-179184	NM_004973	3720	Hs.269059	NM_004973	ENSG00000008083	JARID2	JMJ	jumonji and AT-rich interaction domain containing 2	protein-coding
peak49096	chrX	10119448	10119898	+	0	NA	intron (NM_015691, intron 11 of 22)	intron (NM_015691, intron 11 of 22)	-37272	NM_001256944	1183	Hs.495674	NM_001830	ENSG00000073464	CLCN4	CLC4|ClC-4|ClC-4A|MRX15|MRX49|MRXSRC	chloride voltage-gated channel 4	protein-coding
peak48344	chr9	131621423	131621985	+	0	NA	intron (NM_198679, intron 11 of 23)	intron (NM_198679, intron 11 of 23)	76181	NM_001365666	642515		NM_001365666	ENSG00000283526	PRRT1B	DSPD2|IFITMD8	proline rich transmembrane protein 1B	protein-coding
peak6266	chr10	57230972	57231171	+	0	NA	Intergenic	L1MA4|LINE|L1	73488	NR_037490	100500834		NR_037490	ENSG00000264747	MIR3924	-	microRNA 3924	ncRNA
peak37650	chr5	75059965	75060224	+	0	NA	Intergenic	Tigger12A|DNA|TcMar-Tigger	-7536	NM_001366737	51301	Hs.272404	NM_016591	ENSG00000176928	GCNT4	C2GNT3|LINC01336	glucosaminyl (N-acetyl) transferase 4	protein-coding
peak42053	chr6	169806920	169807414	+	0	NA	Intergenic	Intergenic	-8342	NR_026781	401288	Hs.556095	NM_207502	ENSG00000229214	LINC00242	C6orf122|NCRNA00242|dJ266L20.5	long intergenic non-protein coding RNA 242	ncRNA
peak22491	chr19	1795771	1796050	+	0	NA	exon (NM_138813, exon 18 of 29)	exon (NM_138813, exon 18 of 29)	16366	NM_138813	148229	Hs.306212	NM_138813	ENSG00000130270	ATP8B3	ATPIK	ATPase phospholipid transporting 8B3	protein-coding
peak49901	chrX	118974498	118974739	+	0	NA	promoter-TSS (NM_024778)	promoter-TSS (NM_024778)	0	NM_001031855	79836	Hs.144266	NM_024778	ENSG00000175556	LONRF3	RNF127	LON peptidase N-terminal domain and ring finger 3	protein-coding
peak17482	chr16	19180010	19180209	+	0	NA	intron (NM_001308157, intron 3 of 7)	intron (NM_001308157, intron 3 of 7)	7774	NM_001308157	51760	Hs.258326	NM_016524	ENSG00000103528	SYT17	sytXVII	synaptotagmin 17	protein-coding
peak2226	chr1	111335222	111335886	+	0	NA	Intergenic	L1PA3|LINE|L1	-11006	NM_001300831	128344	Hs.172510	NM_181643	ENSG00000173947	PIFO	C1orf88|pitchfork	primary cilia formation	protein-coding
peak32541	chr3	38039983	38040246	+	0	NA	intron (NM_007335, intron 1 of 36)	intron (NM_007335, intron 1 of 36)	906	NM_001321153	9940	Hs.714499	NM_007335	ENSG00000008226	DLEC1	CFAP81|DLC-1|DLC1|F56	DLEC1 cilia and flagella associated protein	protein-coding
peak38860	chr5	163184226	163184425	+	0	NA	Intergenic	L1PA3|LINE|L1	-253246	NM_001364019	900	Hs.79101	NM_004060	ENSG00000113328	CCNG1	CCNG	cyclin G1	protein-coding
peak37208	chr5	40480428	40480794	+	0	NA	Intergenic	Intergenic	-199304	NM_000958	5734	Hs.199248	NM_000958	ENSG00000171522	PTGER4	EP4|EP4R	prostaglandin E receptor 4	protein-coding
peak38340	chr5	136864067	136864266	+	0	NA	Intergenic	MIR|SINE|MIR	-264031	NR_134246	105379192	Hs.124611	NR_134246		LOC105379192	-	uncharacterized LOC105379192	ncRNA
peak14907	chr14	92726100	92726464	+	0	NA	intron (NM_001363699, intron 3 of 12)	intron (NM_001363699, intron 3 of 12)	22345	NM_001008530	5641	Hs.18069	NM_005606	ENSG00000100600	LGMN	AEP|LGMN1|PRSC1	legumain	protein-coding
peak45490	chr8	60999082	60999336	+	0	NA	Intergenic	Intergenic	-31461	NR_034003	100130298	Hs.636194	NR_034003		LOC100130298	-	hCG1816373-like	ncRNA
peak15230	chr14	105024850	105025200	+	0	NA	Intergenic	MLT1H|LTR|ERVL-MaLR	-3942	NM_017955	55038	Hs.34045	NM_017955	ENSG00000170779	CDCA4	HEPP|SEI-3/HEPP	cell division cycle associated 4	protein-coding
peak20706	chr17	62968522	62968763	+	0	NA	intron (NM_025185, intron 1 of 25)	intron (NM_025185, intron 1 of 25)	2407	NM_025185	26115	Hs.410889	NM_015623	ENSG00000170921	TANC2	ROLSA|rols	tetratricopeptide repeat, ankyrin repeat and coiled-coil containing 2	protein-coding
peak18043	chr16	50093587	50093964	+	0	NA	intron (NR_138092, intron 12 of 15)	MLT1G3|LTR|ERVL-MaLR	27805	NM_182922	55027	Hs.733027	NM_017939	ENSG00000155393	HEATR3	SYO1	HEAT repeat containing 3	protein-coding
peak20707	chr17	62995477	62995742	+	0	NA	intron (NM_025185, intron 1 of 25)	intron (NM_025185, intron 1 of 25)	29374	NM_025185	26115	Hs.410889	NM_015623	ENSG00000170921	TANC2	ROLSA|rols	tetratricopeptide repeat, ankyrin repeat and coiled-coil containing 2	protein-coding
peak16158	chr15	63446198	63446662	+	0	NA	Intergenic	Intergenic	56200	NR_120375	102723344	Hs.569500	NR_120375		LINC02568	-	long intergenic non-protein coding RNA 2568	ncRNA
peak27312	chr2	162013940	162014139	+	0	NA	intron (NM_001935, intron 19 of 25)	intron (NM_001935, intron 19 of 25)	60176	NM_001935	1803	Hs.368912	NM_001935	ENSG00000197635	DPP4	ADABP|ADCP2|CD26|DPPIV|TP103	dipeptidyl peptidase 4	protein-coding
peak18557	chr16	81481428	81481627	+	0	NA	intron (NM_198390, intron 1 of 20)	intron (NM_198390, intron 1 of 20)	-13827	NM_030629	80790	Hs.594095	NM_030629	ENSG00000153815	CMIP	TCMIP	c-Maf inducing protein	protein-coding
peak30886	chr22	17242007	17242292	+	0	NA	Intergenic	Intergenic	-20301	NM_001282227	51816	Hs.170310	NM_017424	ENSG00000093072	ADA2	ADGF|CECR1|IDGFL|PAN|SNEDS|VAIHS	adenosine deaminase 2	protein-coding
peak14166	chr14	51596576	51596988	+	0	NA	intron (NR_047477, intron 1 of 3)	intron (NR_047477, intron 1 of 3)	3170	NR_047477	100874185	Hs.578226	NR_047477	ENSG00000258537	FRMD6-AS2	-	FRMD6 antisense RNA 2	ncRNA
peak25244	chr2	28423922	28424528	+	0	NA	Intergenic	Intergenic	-29553	NR_103831	403150	Hs.562970	NR_103831	ENSG00000229951	FLJ31356	-	uncharacterized protein FLJ31356	ncRNA
peak25929	chr2	71226798	71227612	+	0	NA	promoter-TSS (NM_020459)	promoter-TSS (NM_020459)	-102	NM_020459	400961	Hs.416735	NM_020459	ENSG00000124374	PAIP2B	-	poly(A) binding protein interacting protein 2B	protein-coding
peak11029	chr12	54438577	54438776	+	0	NA	intron (NR_120487, intron 3 of 3)	intron (NR_120487, intron 3 of 3)	18891	NR_120488	102724050	Hs.670941	NR_120486	ENSG00000258137	LOC102724050	-	uncharacterized LOC102724050	ncRNA
peak36117	chr4	110165358	110165768	+	0	NA	intron (NM_001130721, intron 2 of 4)	intron (NM_001130721, intron 2 of 4)	33052	NM_001130721	79071	Hs.412939	NM_024090	ENSG00000170522	ELOVL6	FACE|FAE|LCE	ELOVL fatty acid elongase 6	protein-coding
peak22628	chr19	3828495	3828694	+	0	NA	intron (NM_015174, intron 5 of 18)	intron (NM_015174, intron 5 of 18)	-26795	NM_002378	4145	Hs.631845	NM_002378	ENSG00000007264	MATK	CHK|CTK|HHYLTK|HYL|HYLTK|Lsk	megakaryocyte-associated tyrosine kinase	protein-coding
peak21951	chr18	48389090	48389418	+	0	NA	intron (NM_001371287, intron 1 of 5)	(GT)n|Simple_repeat|Simple_repeat	-13627	NM_001371290
peak24361	chr19	50724768	50725444	+	0	NA	exon (NM_002975, exon 4 of 4)	exon (NM_002975, exon 4 of 4)	1742	NM_002975	6320	Hs.512680	NM_002975	ENSG00000105472	CLEC11A	CLECSF3|LSLCL|P47|SCGF	C-type lectin domain containing 11A	protein-coding
peak40292	chr6	41271960	41272343	+	0	NA	intron (NR_136332, intron 4 of 4)	intron (NR_136332, intron 4 of 4)	14531	NM_001242590	54210	Hs.283022	NM_018643	ENSG00000124731	TREM1	CD354|TREM-1	triggering receptor expressed on myeloid cells 1	protein-coding
peak4980	chr1	235917416	235917770	+	0	NA	Intergenic	Intergenic	-33880	NR_102436	1130	Hs.532411	NM_000081	ENSG00000143669	LYST	CHS|CHS1	lysosomal trafficking regulator	protein-coding
peak7409	chr10	126041752	126042254	+	0	NA	3' UTR (NM_021641, exon 19 of 19)	3' UTR (NM_021641, exon 19 of 19)	-68730	NR_102707	101410540	Hs.557889	NR_102707	ENSG00000233409	FANK1-AS1	-	FANK1 antisense RNA 1	ncRNA
peak19422	chr17	17109911	17110328	+	0	NA	intron (NM_201274, intron 3 of 23)	MSTB1|LTR|ERVL-MaLR	67359	NM_201274	23164	Hs.462341	NM_015134	ENSG00000133030	MPRIP	M-RIP|MRIP|RHOIP3|RIP3|p116Rip	myosin phosphatase Rho interacting protein	protein-coding
peak30690	chr21	44473942	44474325	+	0	NA	Intergenic	Intergenic	-11438	NR_155204	111216286	Hs.572852	NR_155204		LINC02575	-	long intergenic non-protein coding RNA 2575	ncRNA
peak33941	chr3	138329719	138330096	+	0	NA	promoter-TSS (NM_001349023)	promoter-TSS (NM_001349023)	-56	NM_001349025	347736	Hs.660992	NM_178130	ENSG00000181322	NME9	NM23-H9|TXL-2|TXL2|TXNDC6	NME/NM23 family member 9	protein-coding
peak45840	chr8	95133480	95133987	+	0	NA	promoter-TSS (NM_024613)	promoter-TSS (NM_024613)	-52	NM_024613	79666	Hs.29724	NM_024613	ENSG00000175895	PLEKHF2	EAPF|PHAFIN2|ZFYVE18	pleckstrin homology and FYVE domain containing 2	protein-coding
peak47450	chr9	81689400	81689876	+	0	NA	promoter-TSS (NM_001303103)	promoter-TSS (NM_001303103)	-75	NR_109772	101927502	Hs.528628	NR_109772	ENSG00000233926	LOC101927502	-	uncharacterized LOC101927502	ncRNA
peak12782	chr13	27483006	27483217	+	0	NA	Intergenic	THE1D|LTR|ERVL-MaLR	-32509	NM_001166263	219402	Hs.534582	NM_152912	ENSG00000122033	MTIF3	IF3mt	mitochondrial translational initiation factor 3	protein-coding
peak36526	chr4	158856968	158857211	+	0	NA	intron (NM_001346043, intron 8 of 15)	intron (NM_001346043, intron 8 of 15)	51250	NM_001366843	57600	Hs.652441	NM_020840	ENSG00000052795	FNIP2	FNIPL|MAPO1	folliculin interacting protein 2	protein-coding
peak27397	chr2	170178001	170178343	+	0	NA	promoter-TSS (NR_045684)	promoter-TSS (NR_045684)	25	NR_045683	140469	Hs.671900	NM_138995	ENSG00000071909	MYO3B	-	myosin IIIB	protein-coding
peak8536	chr11	61417808	61418007	+	0	NA	intron (NM_001142565, intron 5 of 9)	intron (NM_001142565, intron 5 of 9)	12004	NM_024811	79869	Hs.718984	NM_024811	ENSG00000149532	CPSF7	CFIm59	cleavage and polyadenylation specific factor 7	protein-coding
peak18207	chr16	58161438	58161637	+	0	NA	intron (NM_001896, intron 11 of 11)	(AC)n|Simple_repeat|Simple_repeat	-32112	NR_136632	29105	Hs.532755	NM_013242	ENSG00000070761	CFAP20	BUG22|C16orf80|EVORF|GTL3|fSAP23	cilia and flagella associated protein 20	protein-coding
peak23316	chr19	18128080	18128279	+	0	NA	intron (NM_015016, intron 10 of 26)	intron (NM_015016, intron 10 of 26)	-24984	NR_073517	5296	Hs.371344	NM_005027	ENSG00000105647	PIK3R2	MPPH|MPPH1|P85B|p85|p85-BETA	phosphoinositide-3-kinase regulatory subunit 2	protein-coding
peak27914	chr2	202849059	202849348	+	0	NA	intron (NM_001288622, intron 1 of 12)	L1PA8|LINE|L1	-19969	NM_001288624	130026	Hs.516629	NM_138468	ENSG00000163596	ICA1L	ALS2CR14|ALS2CR15	islet cell autoantigen 1 like	protein-coding
peak28860	chr20	10307056	10307255	+	0	NA	3' UTR (NM_130811, exon 8 of 8)	3' UTR (NM_130811, exon 8 of 8)	-87649	NR_040710	100131208	Hs.658178	NR_040710	ENSG00000227906	SNAP25-AS1	-	SNAP25 antisense RNA 1	ncRNA
peak42228	chr7	2510918	2511164	+	0	NA	Intergenic	Intergenic	-1488	NM_001166355	3955	Hs.159142	NM_002304	ENSG00000106003	LFNG	SCDO3	LFNG O-fucosylpeptide 3-beta-N-acetylglucosaminyltransferase	protein-coding
peak8103	chr11	29518750	29519043	+	0	NA	Intergenic	LTR4|LTR|ERV1	-75517	NR_149107	105376606	Hs.577275	NR_149106	ENSG00000255117	LINC02546	-	long intergenic non-protein coding RNA 2546	ncRNA
peak3779	chr1	167721738	167722290	+	0	NA	promoter-TSS (NM_003953)	promoter-TSS (NM_003953)	32	NM_024569	9019	Hs.493919	NM_003953	ENSG00000197965	MPZL1	MPZL1b|PZR|PZR1b|PZRa|PZRb	myelin protein zero like 1	protein-coding
peak40289	chr6	41182753	41183051	+	0	NA	Intergenic	MLT1M|LTR|ERVL-MaLR	18247	NM_024807	79865	Hs.164797	NM_024807	ENSG00000112195	TREML2	C6orf76|TLT-2|TLT2|dJ238O23.1	triggering receptor expressed on myeloid cells like 2	protein-coding
peak25473	chr2	42752457	42752726	+	0	NA	intron (NM_001330443, intron 16 of 16)	intron (NM_001330443, intron 16 of 16)	11670	NM_148962	165140	Hs.168439	NM_148962	ENSG00000162881	OXER1	GPCR|GPR170|TG1019	oxoeicosanoid receptor 1	protein-coding
peak1456	chr1	53127448	53127869	+	0	NA	intron (NR_109858, intron 2 of 10)	intron (NR_109858, intron 2 of 10)	14980	NM_006671	6512	Hs.104637	NM_006671	ENSG00000162383	SLC1A7	AAAT|EAAT5	solute carrier family 1 member 7	protein-coding
peak10266	chr12	10312248	10312513	+	0	NA	intron (NR_147038, intron 4 of 5)	AluYh3|SINE|Alu	4510	NM_002262	3824	Hs.562457	NM_002262	ENSG00000134539	KLRD1	CD94	killer cell lectin like receptor D1	protein-coding
peak27259	chr2	159226130	159226523	+	0	NA	intron (NM_001350065, intron 25 of 27)	intron (NM_001350065, intron 25 of 27)	39491	NR_106948	102465535		NR_106948	ENSG00000275141	MIR6888	hsa-mir-6888	microRNA 6888	ncRNA
peak3194	chr1	149378818	149379053	+	0	NA	Intergenic	Intergenic	-11703	NM_001364013	100996717		NM_001364012	ENSG00000286219	NOTCH2NLC	N2N|NOTCH2NL|NOTCH2NLA	notch 2 N-terminal like C	protein-coding
peak504	chr1	16728446	16728824	+	0	NA	Intergenic	tRNA-His-CAY_|tRNA|tRNA	-8478	NR_026567	284729	Hs.548239	NR_026567	ENSG00000268869	ESPNP	dJ1182A14.1	espin pseudogene	pseudo
peak41458	chr6	138593171	138593514	+	0	NA	Intergenic	Intergenic	-20773	NM_020464	57224	Hs.652741	NM_020464	ENSG00000135540	NHSL1	C6orf63	NHS like 1	protein-coding
peak5666	chr10	22615815	22616016	+	0	NA	intron (NM_005028, intron 1 of 9)	intron (NM_005028, intron 1 of 9)	98193	NM_001330062	5305	Hs.57079	NM_005028	ENSG00000150867	PIP4K2A	PI5P4KA|PIP5K2A|PIP5KII-alpha|PIP5KIIA|PIPK	phosphatidylinositol-5-phosphate 4-kinase type 2 alpha	protein-coding
peak44949	chr8	22715703	22716079	+	0	NA	intron (NM_001363233, intron 6 of 6)	intron (NM_001363233, intron 6 of 6)	-22411	NM_004430	1960	Hs.534313	NM_004430	ENSG00000179388	EGR3	EGR-3|PILOT	early growth response 3	protein-coding
peak19370	chr17	14205888	14206311	+	0	NA	intron (NM_001303, intron 6 of 6)	intron (NM_001303, intron 6 of 6)	30763	NM_001007530	146822	Hs.447556	NM_001007530	ENSG00000223510	CDRT15	-	CMT1A duplicated region transcript 15	protein-coding
peak40412	chr6	44064359	44064837	+	0	NA	intron (NR_125864, intron 1 of 4)	intron (NR_125864, intron 1 of 4)	10054	NR_125864	101929705	Hs.670378	NR_125864	ENSG00000237686	LOC101929705	-	uncharacterized LOC101929705	ncRNA
peak44060	chr7	135901612	135901911	+	0	NA	Intergenic	Intergenic	75598	NM_001128619	767558	Hs.602015	NM_001128619	ENSG00000267697	LUZP6	MPD6|MTPNUT	leucine zipper protein 6	protein-coding
peak18446	chr16	74567447	74567646	+	0	NA	intron (NR_027264, intron 1 of 26)	intron (NR_027264, intron 1 of 26)	39568	NM_001145666	2734	Hs.109731	NM_012201	ENSG00000090863	GLG1	CFR-1|ESL-1|MG-160|MG160	golgi glycoprotein 1	protein-coding
peak45392	chr8	55893198	55893527	+	0	NA	intron (NM_002350, intron 1 of 12)	intron (NM_002350, intron 1 of 12)	9493	NR_145767	109617001		NR_145767	ENSG00000199405	SNORA1B	-	small nucleolar RNA, H/ACA box 1B	snoRNA
peak35880	chr4	85498471	85498670	+	0	NA	intron (NM_001025616, intron 1 of 9)	intron (NM_001025616, intron 1 of 9)	23420	NM_001025616	83478	Hs.444229	NM_031305	ENSG00000138639	ARHGAP24	FILGAP|RC-GAP72|RCGAP72|p73|p73RhoGAP	Rho GTPase activating protein 24	protein-coding
peak14769	chr14	88824235	88824786	+	0	NA	promoter-TSS (NM_001366536)	promoter-TSS (NM_001366536)	-141	NR_159362	123016	Hs.303055	NM_144596	ENSG00000165533	TTC8	BBS8|RP51	tetratricopeptide repeat domain 8	protein-coding
peak46292	chr8	131856799	131857089	+	0	NA	Intergenic	MLT1G|LTR|ERVL-MaLR	-47149	NM_001323553	23167	Hs.204564	NM_015137	ENSG00000132294	EFR3A	-	EFR3 homolog A	protein-coding
peak46180	chr8	125698750	125699114	+	0	NA	Intergenic	Intergenic	252265	NR_038446	100130231	Hs.729642	NR_038446	ENSG00000245164	LINC00861	-	long intergenic non-protein coding RNA 861	ncRNA
peak28738	chr20	2914381	2914580	+	0	NA	intron (NM_080840, intron 1 of 22)	(TG)n|Simple_repeat|Simple_repeat	-8727	NM_080841	5786	Hs.269577	NM_002836	ENSG00000132670	PTPRA	HEPTP|HLPR|HPTPA|HPTPalpha|LRP|PTPA|PTPRL2|R-PTP-alpha|RPTPA	protein tyrosine phosphatase receptor type A	protein-coding
peak40448	chr6	45488997	45489196	+	0	NA	intron (NM_001015051, intron 5 of 7)	intron (NM_001015051, intron 5 of 7)	66821	NM_001369405	860	Hs.535845	NM_004348	ENSG00000124813	RUNX2	AML3|CBF-alpha-1|CBFA1|CCD|CCD1|CLCD|OSF-2|OSF2|PEA2aA|PEBP2aA	RUNX family transcription factor 2	protein-coding
peak45940	chr8	102107970	102108655	+	0	NA	intron (NM_001040624, intron 1 of 7)	intron (NM_001040624, intron 1 of 7)	16022	NM_001040624	83988	Hs.492427	NM_032041	ENSG00000104490	NCALD	-	neurocalcin delta	protein-coding
peak17351	chr16	11597279	11597478	+	0	NA	Intergenic	Intergenic	-9912	NR_024320	9516	Hs.459940	NM_004862	ENSG00000189067	LITAF	PIG7|SIMPLE|TP53I7	lipopolysaccharide induced TNF factor	protein-coding
peak46862	chr9	21444189	21444655	+	0	NA	Intergenic	Intergenic	3983	NM_024013	3439	Hs.37026	NM_024013	ENSG00000197919	IFNA1	IFL|IFN|IFN-ALPHA|IFN-alphaD|IFNA13|IFNA@	interferon alpha 1	protein-coding
peak45041	chr8	27491554	27491865	+	0	NA	intron (NM_001256483, intron 1 of 17)	intron (NM_001256483, intron 1 of 17)	566	NM_001256483	2053	Hs.212088	NM_001979	ENSG00000120915	EPHX2	ABHD20|CEH|SEH	epoxide hydrolase 2	protein-coding
peak33871	chr3	132283499	132283848	+	0	NA	Intergenic	L2a|LINE|L2	-33734	NM_001134194	55	Hs.433060	NM_001099	ENSG00000014257	ACPP	5'-NT|ACP-3|ACP3	acid phosphatase, prostate	protein-coding
peak36350	chr4	141197335	141197534	+	0	NA	Intergenic	Intergenic	-23461	NM_014487	27309	Hs.120766	NM_014487	ENSG00000109445	ZNF330	HSA6591|NOA36	zinc finger protein 330	protein-coding
peak49752	chrX	87900342	87900946	+	0	NA	Intergenic	LTR12F|LTR|ERV1	382842	NM_057162	56062	Hs.49075	NM_019117	ENSG00000102271	KLHL4	DKELCHL|KHL4	kelch like family member 4	protein-coding
peak402	chr1	12153301	12153642	+	0	NA	Intergenic	Intergenic	-13472	NR_107000	102465836		NR_107000	ENSG00000283789	MIR7846	hsa-mir-7846	microRNA 7846	ncRNA
peak4095	chr1	192158265	192158472	+	0	NA	promoter-TSS (NM_130782)	promoter-TSS (NM_130782)	-94	NM_130782	64407	Hs.440890	NM_130782	ENSG00000150681	RGS18	RGS13	regulator of G protein signaling 18	protein-coding
peak41902	chr6	161243246	161243672	+	0	NA	intron (NM_020133, intron 1 of 8)	intron (NM_020133, intron 1 of 8)	30602	NM_020133	56895	Hs.353175	NM_020133	ENSG00000026652	AGPAT4	1-AGPAT4|LPAAT-delta|dJ473J16.2	1-acylglycerol-3-phosphate O-acyltransferase 4	protein-coding
peak16914	chr15	99452782	99453106	+	0	NA	Intergenic	MLT1J|LTR|ERVL-MaLR	-112473	NM_001352617	4205	Hs.268675	NM_005587	ENSG00000068305	MEF2A	ADCAD1|RSRFC4|RSRFC9|mef2	myocyte enhancer factor 2A	protein-coding
peak46913	chr9	31259853	31260293	+	0	NA	Intergenic	Intergenic	121417	NR_135134	101929620	Hs.547175	NR_135134	ENSG00000260720	LINC01243	-	long intergenic non-protein coding RNA 1243	ncRNA
peak23290	chr19	17778237	17778462	+	0	NA	intron (NM_001161357, intron 19 of 28)	intron (NM_001161357, intron 19 of 28)	-16789	NM_014256	10331	Hs.69009	NM_014256	ENSG00000179913	B3GNT3	B3GAL-T8|B3GN-T3|B3GNT-3|HP10328|TMEM3|beta3Gn-T3	UDP-GlcNAc:betaGal beta-1,3-N-acetylglucosaminyltransferase 3	protein-coding
peak24875	chr2	8534805	8535032	+	0	NA	Intergenic	Intergenic	48874	NR_110257	101929567	Hs.634706	NR_110257	ENSG00000236008	LINC01814	-	long intergenic non-protein coding RNA 1814	ncRNA
peak46623	chr9	297565	297846	+	0	NA	intron (NM_001193536, intron 3 of 46)	intron (NM_001193536, intron 3 of 46)	24657	NM_001193536	81704	Hs.132599	NM_203447	ENSG00000107099	DOCK8	HEL-205|MRD2|ZIR8	dedicator of cytokinesis 8	protein-coding
peak10888	chr12	50517652	50517921	+	0	NA	intron (NM_173602, intron 1 of 37)	L2c|LINE|L2	12801	NM_173602	57609	Hs.505516	NM_020849	ENSG00000066084	DIP2B	-	disco interacting protein 2 homolog B	protein-coding
peak45390	chr8	55879583	55879900	+	0	NA	promoter-TSS (NM_001111097)	promoter-TSS (NM_001111097)	-94	NM_001111097	4067	Hs.491767	NM_002350	ENSG00000254087	LYN	JTK8|p53Lyn|p56Lyn	LYN proto-oncogene, Src family tyrosine kinase	protein-coding
peak19338	chr17	10063705	10064120	+	0	NA	intron (NM_201433, intron 1 of 13)	intron (NM_201433, intron 1 of 13)	-27255	NM_201432	8522	Hs.462214	NM_003644	ENSG00000007237	GAS7	-	growth arrest specific 7	protein-coding
peak9432	chr11	110797536	110797758	+	0	NA	Intergenic	Intergenic	-84458	NM_001258418	57569	Hs.6136	NM_020809	ENSG00000137727	ARHGAP20	RARHOGAP	Rho GTPase activating protein 20	protein-coding
peak31081	chr22	22759461	22759771	+	0	NA	Intergenic	Intergenic	-63160	NR_030755	723778		NR_030755	ENSG00000284049	MIR650	MIRN650|hsa-mir-650	microRNA 650	ncRNA
peak3914	chr1	175023111	175023778	+	0	NA	promoter-TSS (NM_022100)	promoter-TSS (NM_022100)	11	NR_037606	63931	Hs.654858	NM_022100	ENSG00000120333	MRPS14	COXPD38|DJ262D12.2|HSMRPS14|MRP-S14|S14mt	mitochondrial ribosomal protein S14	protein-coding
peak27584	chr2	180937537	180937779	+	0	NA	Intergenic	THE1C|LTR|ERVL-MaLR	-42727	NM_182678	10477	Hs.470804	NM_006357	ENSG00000170035	UBE2E3	UBCH9|UbcM2	ubiquitin conjugating enzyme E2 E3	protein-coding
peak13846	chr14	22790294	22790493	+	0	NA	intron (NM_001126105, intron 3 of 10)	LTR84b|LTR|ERVL	23705	NM_005015	5018	Hs.151134	NM_005015	ENSG00000155463	OXA1L	OXA1	OXA1L mitochondrial inner membrane protein	protein-coding
peak41557	chr6	144180571	144180770	+	0	NA	intron (NM_003764, intron 1 of 1)	THE1A|LTR|ERVL-MaLR	30153	NM_003764	8676	Hs.118958	NM_003764	ENSG00000135604	STX11	FHL4|HLH4|HPLH4	syntaxin 11	protein-coding
peak18730	chr16	87694045	87694244	+	0	NA	intron (NM_020655, intron 4 of 4)	intron (NM_020655, intron 4 of 4)	71842	NM_001184856	54758	Hs.123450	NM_017566	ENSG00000104731	KLHDC4	-	kelch domain containing 4	protein-coding
peak48378	chr9	132372740	132372939	+	0	NA	Intergenic	L2a|LINE|L2	-17853	NM_015046	23064	Hs.460317	NM_015046	ENSG00000107290	SETX	ALS4|AOA2|SCAN2|SCAR1|Sen1|bA479K20.2	senataxin	protein-coding
peak41445	chr6	137958870	137959069	+	0	NA	Intergenic	L1MB3|LINE|L1	-13169	NR_149097	105378020	Hs.520420	NR_149097	ENSG00000226004	LINC02528	-	long intergenic non-protein coding RNA 2528	ncRNA
peak11354	chr12	75330156	75330490	+	0	NA	promoter-TSS (NM_001286547)	promoter-TSS (NM_001286547)	1	NM_032606	84698	Hs.733835	NM_032606	ENSG00000180881	CAPS2	UG0636c06	calcyphosine 2	protein-coding
peak27790	chr2	197159675	197160061	+	0	NA	intron (NM_153697, intron 2 of 9)	MIRc|SINE|MIR	-38123	NR_135584	101927596		NR_135584	ENSG00000231621	LOC101927596	-	uncharacterized LOC101927596	ncRNA
peak48348	chr9	131656455	131656889	+	0	NA	intron (NM_001304275, intron 1 of 23)	intron (NM_001304275, intron 1 of 23)	53170	NM_198679	2889	Hs.127897	NM_005312	ENSG00000107263	RAPGEF1	C3G|GRF2	Rap guanine nucleotide exchange factor 1	protein-coding
peak46425	chr8	141129694	141130247	+	0	NA	intron (NM_014957, intron 1 of 22)	intron (NM_014957, intron 1 of 22)	1381	NM_001352890	22898	Hs.18166	NM_014957	ENSG00000105339	DENND3	-	DENN domain containing 3	protein-coding
peak28787	chr20	4665986	4666327	+	0	NA	Intergenic	LTR8|LTR|ERV1	-20300	NM_001080121	5621	Hs.472010	NM_000311	ENSG00000171867	PRNP	ASCR|AltPrP|CD230|CJD|GSS|KURU|PRIP|PrP|PrP27-30|PrP33-35C|PrPc|p27-30	prion protein	protein-coding
peak34724	chr3	196620234	196620446	+	0	NA	Intergenic	MLT1K|LTR|ERVL-MaLR	12247	NR_132101	101929769	Hs.518527	NR_132101	ENSG00000232065	LINC01063	-	long intergenic non-protein coding RNA 1063	ncRNA
peak35703	chr4	71186482	71186961	+	0	NA	promoter-TSS (NM_001134742)	promoter-TSS (NM_001134742)	-538	NM_001098484	8671	Hs.5462	NM_003759	ENSG00000080493	SLC4A4	HNBC1|KNBC|NBC1|NBC2|NBCe1-A|SLC4A5|hhNMC|kNBC1|pNBC	solute carrier family 4 member 4	protein-coding
peak47352	chr9	72586758	72587042	+	0	NA	intron (NM_138691, intron 2 of 23)	intron (NM_138691, intron 2 of 23)	65099	NM_138691	117531	Hs.670211	NM_138691	ENSG00000165091	TMC1	DFNA36|DFNB11|DFNB7	transmembrane channel like 1	protein-coding
peak26805	chr2	121776088	121776287	+	0	NA	Intergenic	AluSx1|SINE|Alu	20536	NM_004622	7247	Hs.75066	NM_004622	ENSG00000211460	TSN	BCLF-1|C3PO|RCHF1|REHF-1|TBRBP|TRSLN	translin	protein-coding
peak7555	chr10	133278537	133279286	+	0	NA	non-coding (NR_046330, exon 18 of 18)	non-coding (NR_046330, exon 18 of 18)	-2043	NM_001164490	101	Hs.501574	NM_001109	ENSG00000151651	ADAM8	CD156|CD156a|MS2	ADAM metallopeptidase domain 8	protein-coding
peak35424	chr4	47510474	47510816	+	0	NA	intron (NM_020453, intron 1 of 22)	intron (NM_020453, intron 1 of 22)	25370	NM_020453	57205	Hs.437241	NM_020453	ENSG00000145246	ATP10D	ATPVD	ATPase phospholipid transporting 10D (putative)	protein-coding
peak2060	chr1	101238834	101239045	+	0	NA	5' UTR (NM_001400, exon 2 of 2)	5' UTR (NM_001400, exon 2 of 2)	2190	NM_001320730	1901	Hs.154210	NM_001400	ENSG00000170989	S1PR1	CD363|CHEDG1|D1S3362|ECGF1|EDG-1|EDG1|S1P1	sphingosine-1-phosphate receptor 1	protein-coding
peak18551	chr16	81438468	81438788	+	0	NA	Intergenic	Intergenic	-6542	NM_198390	80790	Hs.594095	NM_030629	ENSG00000153815	CMIP	TCMIP	c-Maf inducing protein	protein-coding
peak1575	chr1	61042985	61043281	+	0	NA	Intergenic	CpG	-34094	NM_001145511	4774	Hs.740757	NM_005595	ENSG00000162599	NFIA	BRMUTD|CTF|NF-I/A|NF1-A|NFI-A|NFI-L	nuclear factor I A	protein-coding
peak9689	chr11	121468096	121468354	+	0	NA	intron (NM_003105, intron 1 of 47)	intron (NM_003105, intron 1 of 47)	15911	NM_003105	6653	Hs.368592	NM_003105	ENSG00000137642	SORL1	C11orf32|LR11|LRP9|SORLA|SorLA-1|gp250	sortilin related receptor 1	protein-coding
peak1311	chr1	44485725	44486034	+	0	NA	intron (NM_001319957, intron 1 of 13)	intron (NM_001319957, intron 1 of 13)	-59614	NR_049849	100847089		NR_049849	ENSG00000263381	MIR5584	-	microRNA 5584	ncRNA
peak45868	chr8	98944123	98944466	+	0	NA	promoter-TSS (NM_001286841)	promoter-TSS (NM_001286841)	-109	NM_001286841	116039	Hs.253247	NM_053001	ENSG00000164920	OSR2	-	odd-skipped related transciption factor 2	protein-coding
peak34118	chr3	152258424	152258759	+	0	NA	Intergenic	Intergenic	-10338	NM_021038	4154	Hs.201858	NM_021038	ENSG00000152601	MBNL1	EXP|MBNL	muscleblind like splicing regulator 1	protein-coding
peak19372	chr17	14300687	14301230	+	0	NA	promoter-TSS (NM_006041)	promoter-TSS (NM_006041)	-123	NM_006041	9953	Hs.48384	NM_006041	ENSG00000125430	HS3ST3B1	3-OST-3B|3OST3B1|h3-OST-3B	heparan sulfate-glucosamine 3-sulfotransferase 3B1	protein-coding
peak14333	chr14	61552978	61553236	+	0	NA	Intergenic	Intergenic	17087	NR_110417	101927780	Hs.254789	NR_110416	ENSG00000250548	LINC01303	-	long intergenic non-protein coding RNA 1303	ncRNA
peak45430	chr8	58595847	58596354	+	0	NA	intron (NM_001144772, intron 21 of 30)	intron (NM_001144772, intron 21 of 30)	42839	NM_005625	6386	Hs.200804	NM_005625	ENSG00000137575	SDCBP	MDA-9|MDA9|ST1|SYCL|TACIP18	syndecan binding protein	protein-coding
peak41101	chr6	112235974	112236252	+	0	NA	promoter-TSS (NR_121193)	promoter-TSS (NR_121193)	-483	NR_121193	101927640	Hs.510007	NR_121193		LOC101927640	-	uncharacterized LOC101927640	ncRNA
peak31555	chr22	40128938	40129373	+	0	NA	intron (NM_001024843, intron 3 of 23)	L2a|LINE|L2	-48770	NM_001162501	23112	Hs.372082	NM_015088	ENSG00000100354	TNRC6B	-	trinucleotide repeat containing adaptor 6B	protein-coding
peak42718	chr7	35975954	35976153	+	0	NA	Intergenic	Intergenic	-119257	NR_108089	101928618	Hs.561704	NR_108089	ENSG00000261184	LOC101928618	-	uncharacterized LOC101928618	ncRNA
peak15629	chr15	32536377	32537065	+	0	NA	promoter-TSS (NR_102756).2	promoter-TSS (NR_102756).2	-38	NR_102756	100996255	Hs.634408	NR_102756		LINC02256	-	long intergenic non-protein coding RNA 2256	ncRNA
peak40287	chr6	41157468	41157714	+	0	NA	TTS (NM_018965)	TTS (NM_018965)	-3242	NM_001271807	340205	Hs.117331	NM_178174	ENSG00000161911	TREML1	GLTL1825|PRO3438|TLT-1|TLT1|dJ238O23.3	triggering receptor expressed on myeloid cells like 1	protein-coding
peak7879	chr11	9565920	9566367	+	0	NA	Intergenic	Intergenic	-7527	NM_003390	7465	Hs.249441	NM_003390	ENSG00000166483	WEE1	WEE1A|WEE1hu	WEE1 G2 checkpoint kinase	protein-coding
peak47521	chr9	87792776	87793134	+	0	NA	Intergenic	Intergenic	20040	NR_027917	392360	Hs.690450	NM_001023564	ENSG00000188029	CTSL3P	CTSL3|HCTSL-s	cathepsin L family member 3, pseudogene	pseudo
peak22251	chr18	77114558	77114883	+	0	NA	intron (NM_001025100, intron 1 of 3)	intron (NM_001025100, intron 1 of 3)	18063	NM_001025100	4155	Hs.551713	NM_002385	ENSG00000197971	MBP	-	myelin basic protein	protein-coding
peak36258	chr4	124822092	124822291	+	0	NA	Intergenic	L1MA9|LINE|L1	-109459	NM_020337	57182	Hs.480694	NM_020337	ENSG00000151458	ANKRD50	-	ankyrin repeat domain 50	protein-coding
peak9254	chr11	93234658	93234910	+	0	NA	Intergenic	Intergenic	-36793	NM_152313	120103	Hs.148766	NM_152313	ENSG00000180773	SLC36A4	PAT4	solute carrier family 36 member 4	protein-coding
peak15933	chr15	50134729	50134963	+	0	NA	Intergenic	L2b|LINE|L2	-15613	NR_073596	79895	Hs.511311	NM_024837	ENSG00000104043	ATP8B4	ATPIM	ATPase phospholipid transporting 8B4 (putative)	protein-coding
peak18600	chr16	82936859	82937329	+	0	NA	intron (NM_001220490, intron 2 of 12)	intron (NM_001220490, intron 2 of 12)	53204	NR_110937	101928417	Hs.569538	NR_110937	ENSG00000260832	LOC101928417	-	uncharacterized LOC101928417	ncRNA
peak6723	chr10	88064979	88065399	+	0	NA	Intergenic	Intergenic	201564	NM_001304718	5728	Hs.500466	NM_000314	ENSG00000171862	PTEN	10q23del|BZS|CWS1|DEC|GLM2|MHAM|MMAC1|PTEN1|PTENbeta|TEP1	phosphatase and tensin homolog	protein-coding
peak12857	chr13	31807011	31807567	+	0	NA	Intergenic	L2|LINE|L2	-39494	NR_027062	196549	Hs.507667	NM_145293		EEF1DP3	-	eukaryotic translation elongation factor 1 delta pseudogene 3	pseudo
peak25667	chr2	58449639	58449867	+	0	NA	Intergenic	L2a|LINE|L2	-71000	NR_033873	400955	Hs.503210	NR_033873	ENSG00000233723	LINC01122	-	long intergenic non-protein coding RNA 1122	ncRNA
peak711	chr1	25034066	25034276	+	0	NA	Intergenic	Intergenic	10668	NR_039623	100616365		NR_039623	ENSG00000264371	MIR4425	-	microRNA 4425	ncRNA
peak15758	chr15	40679159	40679468	+	0	NA	Intergenic	L1MA3|LINE|L1	15792	NR_040058	100505648	Hs.586876	NR_040058	ENSG00000245849	RAD51-AS1	TODRA	RAD51 antisense RNA 1	ncRNA
peak1514	chr1	54965985	54966289	+	0	NA	Intergenic	MLT1L|LTR|ERVL-MaLR	-14491	NM_182532	199964	Hs.663950	NM_182532	ENSG00000143001	TMEM61	-	transmembrane protein 61	protein-coding
peak45387	chr8	55865866	55866078	+	0	NA	Intergenic	Intergenic	-13863	NM_001111097	4067	Hs.491767	NM_002350	ENSG00000254087	LYN	JTK8|p53Lyn|p56Lyn	LYN proto-oncogene, Src family tyrosine kinase	protein-coding
peak18994	chr17	1607328	1607867	+	0	NA	intron (NM_001321364, intron 5 of 14).2	intron (NM_001321364, intron 5 of 14).2	-2563	NM_001284499	124935	Hs.160550	NM_152346	ENSG00000167703	SLC43A2	LAT4	solute carrier family 43 member 2	protein-coding
peak23844	chr19	40358767	40359030	+	0	NA	promoter-TSS (NM_001291311)	promoter-TSS (NM_001291311)	-744	NM_001291311	23646	Hs.257008	NM_012268	ENSG00000105223	PLD3	AD19|HU-K4|HUK4|SCA46	phospholipase D family member 3	protein-coding
peak24119	chr19	46529970	46530263	+	0	NA	intron (NM_001370550, intron 1 of 2)	intron (NM_001370550, intron 1 of 2)	-34249	NM_020709	57469	Hs.7193	NM_020709	ENSG00000204851	PNMA8B	PNMAL2	PNMA family member 8B	protein-coding
peak24444	chr19	52745909	52746345	+	0	NA	Intergenic	HERVK-int|LTR|ERVK	-11073	NM_001161500	81856	Hs.143951	NM_030972	ENSG00000213020	ZNF611	-	zinc finger protein 611	protein-coding
peak42026	chr6	168877824	168878330	+	0	NA	Intergenic	Intergenic	86305	NR_136250	105378146	Hs.343631	NR_136248		LOC105378146	-	uncharacterized LOC105378146	ncRNA
peak27156	chr2	149152654	149152893	+	0	NA	intron (NM_001317004, intron 3 of 6)	intron (NM_001317004, intron 3 of 6)	34599	NM_001317002	130576	Hs.357567	NM_177964	ENSG00000150556	LYPD6B	CT116|LYPD7	LY6/PLAUR domain containing 6B	protein-coding
peak24856	chr2	8282865	8283325	+	0	NA	intron (NR_152741, intron 8 of 9)	intron (NR_152741, intron 8 of 9)	45324	NR_152741	339789	Hs.565619	NR_034135	ENSG00000236790	LINC00299	C2orf46|NCRNA00299	long intergenic non-protein coding RNA 299	ncRNA
peak9074	chr11	75537033	75537621	+	0	NA	Intergenic	Intergenic	-11386	NM_030792	81544	Hs.503297	NM_030792	ENSG00000158555	GDPD5	GDE2|PP1665	glycerophosphodiester phosphodiesterase domain containing 5	protein-coding
peak7073	chr10	103908286	103908608	+	0	NA	intron (NM_024928, intron 3 of 9)	intron (NM_024928, intron 3 of 9)	9737	NM_024928	79991	Hs.62314	NM_024928	ENSG00000107960	STN1	AAF-44|AAF44|OBFC1|RPA-32|bA541N10.2	STN1 subunit of CST complex	protein-coding
peak10921	chr12	51972736	51973109	+	0	NA	intron (NM_020327, intron 1 of 8)	MIRb|SINE|MIR	19542	NM_020327	91	Hs.438918	NM_004302	ENSG00000135503	ACVR1B	ACTRIB|ACVRLK4|ALK4|SKR2	activin A receptor type 1B	protein-coding
peak8699	chr11	65027327	65027979	+	0	NA	intron (NM_013306, intron 1 of 7)	CpG	214	NM_147777	29907	Hs.80132	NM_013306	ENSG00000110025	SNX15	HSAF001435	sorting nexin 15	protein-coding
peak24854	chr2	8234382	8234581	+	0	NA	intron (NR_152741, intron 9 of 9)	intron (NR_152741, intron 9 of 9)	93938	NR_152741	339789	Hs.565619	NR_034135	ENSG00000236790	LINC00299	C2orf46|NCRNA00299	long intergenic non-protein coding RNA 299	ncRNA
peak24850	chr2	7773249	7773610	+	0	NA	Intergenic	Intergenic	126226	NR_110256	101929551	Hs.116006	NR_110256	ENSG00000226506	LOC101929551	-	uncharacterized LOC101929551	ncRNA
peak45467	chr8	60652153	60652700	+	0	NA	Intergenic	CpG	-26314	NM_017780	55636	Hs.20395	NM_017780	ENSG00000171316	CHD7	CRG|HH5|IS3|KAL5	chromodomain helicase DNA binding protein 7	protein-coding
peak5070	chr1	243849379	243850009	+	0	NA	intron (NM_001370074, intron 1 of 13).2	CpG	549	NM_005465	10000	Hs.498292	NM_005465	ENSG00000117020	AKT3	MPPH|MPPH2|PKB-GAMMA|PKBG|PRKBG|RAC-PK-gamma|RAC-gamma|STK-2	AKT serine/threonine kinase 3	protein-coding
peak14874	chr14	91521450	91521681	+	0	NA	Intergenic	Intergenic	-11085	NM_001284280	55671	Hs.533887	NM_017936	ENSG00000100796	PPP4R3A	FLFL1|KIAA2010|MSTP033|PP4R3|PP4R3A|SMEK1|smk-1|smk1	protein phosphatase 4 regulatory subunit 3A	protein-coding
peak17619	chr16	27179547	27179850	+	0	NA	Intergenic	L2b|LINE|L2	-23828	NM_024773	79831	Hs.145717	NM_024773	ENSG00000155666	KDM8	JMJD5	lysine demethylase 8	protein-coding
peak44108	chr7	139649018	139649217	+	0	NA	intron (NM_001113239, intron 2 of 14)	intron (NM_001113239, intron 2 of 14)	125432	NM_001080511	154790	Hs.57806	NM_001080511	ENSG00000236279	CLEC2L	-	C-type lectin domain family 2 member L	protein-coding
peak5605	chr10	17854163	17854759	+	0	NA	intron (NM_002438, intron 8 of 29)	intron (NM_002438, intron 8 of 29)	9354	NR_030167	574445		NR_030167	ENSG00000207938	MIR511	MIR511-1|MIR511-2|MIRN511-1|MIRN511-2|hsa-mir-511|hsa-mir-511-2|mir-511	microRNA 511	ncRNA
peak21953	chr18	48511806	48512037	+	0	NA	Intergenic	Intergenic	-27110	NM_014772	9811	Hs.145230	NM_014772	ENSG00000134030	CTIF	Gm672|KIAA0427	cap binding complex dependent translation initiation factor	protein-coding
peak45385	chr8	55844055	55844554	+	0	NA	Intergenic	MIRc|SINE|MIR	-35531	NM_001111097	4067	Hs.491767	NM_002350	ENSG00000254087	LYN	JTK8|p53Lyn|p56Lyn	LYN proto-oncogene, Src family tyrosine kinase	protein-coding
peak9490	chr11	114036104	114036330	+	0	NA	Intergenic	CpG	-23494	NM_006006	7704	Hs.591945	NM_006006	ENSG00000109906	ZBTB16	PLZF|ZNF145	zinc finger and BTB domain containing 16	protein-coding
peak36269	chr4	127963727	127964053	+	0	NA	intron (NM_001363520, intron 1 of 9)	LTR12C|LTR|ERV1	1283	NM_001363520	256471	Hs.480701	NM_152778	ENSG00000164073	MFSD8	CCMD|CLN7	major facilitator superfamily domain containing 8	protein-coding
peak4545	chr1	212727718	212728204	+	0	NA	3' UTR (NM_001297736, exon 4 of 4)	3' UTR (NM_001297736, exon 4 of 4)	-28121	NM_018664	55509	Hs.62919	NM_018664	ENSG00000123685	BATF3	JDP1|JUNDM1|SNFT	basic leucine zipper ATF-like transcription factor 3	protein-coding
peak29880	chr20	59120596	59120795	+	0	NA	Intergenic	Intergenic	-70325	NM_178457	128611	Hs.473204	NM_178457	ENSG00000124203	ZNF831	C20orf174	zinc finger protein 831	protein-coding
peak14754	chr14	87959946	87960710	+	0	NA	intron (NM_000153, intron 10 of 16)	L1MA6|LINE|L1	32854	NM_000153	2581	Hs.513439	NM_000153	ENSG00000054983	GALC	-	galactosylceramidase	protein-coding
peak8367	chr11	47918124	47918367	+	0	NA	Intergenic	MLT1K|LTR|ERVL-MaLR	-62314	NM_001098503	5795	Hs.318547	NM_002843	ENSG00000149177	PTPRJ	CD148|DEP1|HPTPeta|R-PTP-ETA|SCC1	protein tyrosine phosphatase receptor type J	protein-coding
peak11535	chr12	94180650	94181360	+	0	NA	intron (NM_005761, intron 2 of 30)	intron (NM_005761, intron 2 of 30)	32428	NM_005761	10154	Hs.584845	NM_005761	ENSG00000136040	PLXNC1	CD232|PLXN-C1|VESPR	plexin C1	protein-coding
peak8973	chr11	72069967	72070246	+	0	NA	intron (NM_001286561, intron 1 of 26)	intron (NM_001286561, intron 1 of 26)	2196	NR_036123	100422953		NR_036123	ENSG00000263742	MIR3165	mir-3165	microRNA 3165	ncRNA
peak21693	chr18	21163785	21164185	+	0	NA	Intergenic	Intergenic	-52172	NM_005406	6093	Hs.306307	NM_005406	ENSG00000067900	ROCK1	P160ROCK|ROCK-I	Rho associated coiled-coil containing protein kinase 1	protein-coding
peak43403	chr7	90568309	90568580	+	0	NA	Intergenic	MER45B|DNA|hAT-Tip100	-27877	NM_001287135	5218	Hs.258576	NM_012395	ENSG00000058091	CDK14	PFTAIRE1|PFTK1	cyclin dependent kinase 14	protein-coding
peak10159	chr12	6953835	6954107	+	0	NA	intron (NM_002831, intron 3 of 15)	intron (NM_002831, intron 3 of 15)	2615	NM_002831	5777	Hs.63489	NM_002831	ENSG00000111679	PTPN6	HCP|HCPH|HPTP1C|PTP-1C|SH-PTP1|SHP-1|SHP-1L|SHP1	protein tyrosine phosphatase non-receptor type 6	protein-coding
peak26457	chr2	102240832	102241049	+	0	NA	TTS (NM_001351446)	TTS (NM_001351446)	53626	NM_001351446	8808	Hs.659863	NM_003854	ENSG00000115598	IL1RL2	IL-1Rrp2|IL-36R|IL1R-rp2|IL1RRP2	interleukin 1 receptor like 2	protein-coding
peak29415	chr20	38196636	38196840	+	0	NA	Intergenic	Intergenic	-30230	NM_001323316	7052	Hs.517033	NM_004613	ENSG00000198959	TGM2	TG(C)|TGC	transglutaminase 2	protein-coding
peak19468	chr17	18153854	18154127	+	0	NA	intron (NM_016239, intron 42 of 64)	intron (NM_016239, intron 42 of 64)	-29838	NM_017758	54890	Hs.744130	NM_017758	ENSG00000091542	ALKBH5	ABH5|OFOXD|OFOXD1	alkB homolog 5, RNA demethylase	protein-coding
peak39095	chr5	177826009	177826455	+	0	NA	Intergenic	Intergenic	-16725	NR_157842	105377752		NR_157842		LOC105377752	-	FAM83G pseudogene	pseudo
peak30551	chr21	38831537	38831912	+	0	NA	Intergenic	Intergenic	25795	NM_005239	2114	Hs.644231	NM_005239	ENSG00000157557	ETS2	ETS2IT1	ETS proto-oncogene 2, transcription factor	protein-coding
peak13529	chr13	100608924	100609298	+	0	NA	intron (NR_146794, intron 16 of 18)	MER113|DNA|hAT-Charlie	-20319	NM_001195087	87769	Hs.350868	NM_033110	ENSG00000134864	GGACT	A2LD1	gamma-glutamylamine cyclotransferase	protein-coding
peak47387	chr9	75083260	75083540	+	0	NA	intron (NM_001330679, intron 1 of 9)	intron (NM_001330679, intron 1 of 9)	4755	NM_017881	54981	Hs.494186	NM_017881	ENSG00000106733	NMRK1	C9orf95|NRK1|bA235O14.2	nicotinamide riboside kinase 1	protein-coding
peak2063	chr1	101259767	101259966	+	0	NA	Intergenic	Intergenic	23117	NM_001320730	1901	Hs.154210	NM_001400	ENSG00000170989	S1PR1	CD363|CHEDG1|D1S3362|ECGF1|EDG-1|EDG1|S1P1	sphingosine-1-phosphate receptor 1	protein-coding
peak40322	chr6	41970374	41970793	+	0	NA	intron (NM_001136017, intron 1 of 4)	intron (NM_001136017, intron 1 of 4)	-28735	NM_001287427	896	Hs.534307	NM_001760	ENSG00000112576	CCND3	-	cyclin D3	protein-coding
peak7743	chr11	3136613	3136910	+	0	NA	intron (NM_145638, intron 1 of 20)	intron (NM_145638, intron 1 of 20)	28549	NM_020896	114879	Hs.436166	NM_020896	ENSG00000021762	OSBPL5	OBPH1|ORP5	oxysterol binding protein like 5	protein-coding
peak45538	chr8	66467835	66468225	+	0	NA	intron (NM_144650, intron 13 of 13)	intron (NM_144650, intron 13 of 13)	-25536	NM_152765	254778	Hs.268869	NM_152765	ENSG00000169085	VXN	C8orf46	vexin	protein-coding
peak24481	chr19	53879351	53879622	+	0	NA	Intergenic	CpG	-2711	NM_002739	5582	Hs.631564	NM_002739	ENSG00000126583	PRKCG	PKC-gamma|PKCC|PKCG|PKCI(3)|PKCgamma|SCA14	protein kinase C gamma	protein-coding
peak34264	chr3	168088481	168088687	+	0	NA	intron (NM_001308155, intron 1 of 14)	MIRb|SINE|MIR	7340	NM_014498	27333	Hs.143600	NM_014498	ENSG00000173905	GOLIM4	GIMPC|GOLPH4|GPP130|P138	golgi integral membrane protein 4	protein-coding
peak27236	chr2	157453719	157454049	+	0	NA	Intergenic	Intergenic	-9795	NM_004288	9595	Hs.270	NM_004288	ENSG00000115165	CYTIP	B3-1|CASP|CYBR|CYTHIP|HE|PSCDBP	cytohesin 1 interacting protein	protein-coding
peak13946	chr14	24678964	24679234	+	0	NA	Intergenic	Intergenic	-44909	NM_004131	3002	Hs.1051	NM_004131	ENSG00000100453	GZMB	C11|CCPI|CGL-1|CGL1|CSP-B|CSPB|CTLA1|CTSGL1|HLP|SECT	granzyme B	protein-coding
peak21147	chr17	78474575	78475108	+	0	NA	intron (NM_173628, intron 54 of 80)	intron (NM_173628, intron 54 of 80)	-10069	NR_102401	100996295	Hs.615304	NR_102401		DNAH17-AS1	-	DNAH17 antisense RNA 1	ncRNA
peak33818	chr3	129233581	129233794	+	0	NA	Intergenic	L2|LINE|L2	-15919	NM_016128	22820	Hs.518250	NM_016128	ENSG00000181789	COPG1	COPG	coatomer protein complex subunit gamma 1	protein-coding
peak10534	chr12	29241988	29242466	+	0	NA	intron (NM_001271784, intron 1 of 10)	intron (NM_001271784, intron 1 of 10)	18561	NM_001271784	55711	Hs.684482	NM_018099	ENSG00000064763	FAR2	HEL-S-81|MLSTD1|SDR10E2	fatty acyl-CoA reductase 2	protein-coding
peak9461	chr11	112175312	112175587	+	0	NA	promoter-TSS (NM_001256400)	promoter-TSS (NM_001256400)	-63	NM_001256398	83875	Hs.728325	NM_031938	ENSG00000197580	BCO2	B-DIOX-II|BCDO2	beta-carotene oxygenase 2	protein-coding
peak40683	chr6	73733141	73733423	+	0	NA	intron (NM_001159587, intron 4 of 32)	intron (NM_001159587, intron 4 of 32)	37079	NM_133493	135228	Hs.399891	NM_133493	ENSG00000156535	CD109	CPAMD7|p180|r150	CD109 molecule	protein-coding
peak9931	chr11	134582482	134582799	+	0	NA	Intergenic	L1MC1|LINE|L1	146158	NR_033852	283177	Hs.504390	NR_033852		LOC283177	-	uncharacterized LOC283177	ncRNA
peak3988	chr1	182149315	182149757	+	0	NA	Intergenic	Intergenic	-87824	NM_001009992	127665	Hs.684328	NM_001009992	ENSG00000179930	ZNF648	-	zinc finger protein 648	protein-coding
peak5358	chr10	6275204	6275689	+	0	NA	Intergenic	Intergenic	-51098	NR_040079	399715		NR_040079	ENSG00000215244	LINC02649	-	long intergenic non-protein coding RNA 2649	ncRNA
peak8850	chr11	67416955	67417271	+	0	NA	intron (NM_001166222, intron 2 of 9)	L2a|LINE|L2	1435	NM_020811	57571	Hs.502982	NM_020811	ENSG00000172508	CARNS1	ATPGD1	carnosine synthase 1	protein-coding
peak28016	chr2	210171123	210171667	+	0	NA	promoter-TSS (NM_152519)	promoter-TSS (NM_152519)	14	NM_152519	151050	Hs.282260	NM_152519	ENSG00000144445	KANSL1L	C2orf67|MSL1v2	KAT8 regulatory NSL complex subunit 1 like	protein-coding
peak14473	chr14	68757681	68757912	+	0	NA	Intergenic	Intergenic	36118	NM_004926	677	Hs.85155	NM_004926	ENSG00000185650	ZFP36L1	BRF1|Berg36|ERF-1|ERF1|RNF162B|TIS11B|cMG1	ZFP36 ring finger protein like 1	protein-coding
peak2106	chr1	107821377	107821633	+	0	NA	intron (NM_006113, intron 2 of 26)	L2a|LINE|L2	-75718	NR_107006	102465839		NR_107006	ENSG00000275455	MIR7852	hsa-mir-7852	microRNA 7852	ncRNA
peak31086	chr22	22928674	22929084	+	0	NA	Intergenic	Intergenic	41063	NM_001256296	100423062	Hs.449574	NM_001178126	ENSG00000254709	IGLL5	IGL|IGLV|VL-MAR	immunoglobulin lambda like polypeptide 5	protein-coding
peak29474	chr20	41428370	41428569	+	0	NA	intron (NM_032221, intron 27 of 36)	intron (NM_032221, intron 27 of 36)	-61651	NM_052846	90187	Hs.726525	NM_052846	ENSG00000183798	EMILIN3	C20orf130|EMILIN5|dJ620E11.4	elastin microfibril interfacer 3	protein-coding
peak27705	chr2	191355537	191355736	+	0	NA	intron (NM_012223, intron 7 of 28)	LTR79|LTR|ERVL	110232	NM_012223	4430	Hs.439620	NM_012223	ENSG00000128641	MYO1B	MMI-alpha|MMIa|MYH-1c|myr1	myosin IB	protein-coding
peak20625	chr17	58487630	58488055	+	0	NA	exon (NM_001080439, exon 1 of 6)	exon (NM_001080439, exon 1 of 6)	566	NM_001080439	124535	Hs.380061	NM_001080439	ENSG00000176160	HSF5	HSF 5|HSTF 5	heat shock transcription factor 5	protein-coding
peak3382	chr1	154463687	154463965	+	0	NA	intron (NM_000565, intron 9 of 9)	intron (NM_000565, intron 9 of 9)	-38393	NM_001098475	126668	Hs.387671	NM_182499	ENSG00000163239	TDRD10	-	tudor domain containing 10	protein-coding
peak39516	chr6	14271035	14271358	+	0	NA	Intergenic	Intergenic	14258	NR_108096	102216342	Hs.563409	NR_108096	ENSG00000226673	LINC01108	LncRNA-ES1	long intergenic non-protein coding RNA 1108	ncRNA
peak42109	chr7	119408	119721	+	0	NA	Intergenic	Intergenic	29874	NR_134325	102723672	Hs.605204	NR_134325		LOC102723672	-	uncharacterized LOC102723672	ncRNA
peak41209	chr6	125749371	125749783	+	0	NA	promoter-TSS (NM_012259)	promoter-TSS (NM_012259)	-55	NM_012259	23493	Hs.144287	NM_012259	ENSG00000135547	HEY2	CHF1|GRIDLOCK|GRL|HERP1|HESR2|HRT2|bHLHb32	hes related family bHLH transcription factor with YRPW motif 2	protein-coding
peak6817	chr10	92757175	92757374	+	0	NA	Intergenic	Intergenic	67319	NM_002729	3087	Hs.118651	NM_002729	ENSG00000152804	HHEX	HEX|HMPH|HOX11L-PEN|PRH|PRHX	hematopoietically expressed homeobox	protein-coding
peak41299	chr6	130843636	130843841	+	0	NA	intron (NM_001350320, intron 15 of 15)	intron (NM_001350320, intron 15 of 15)	16333	NM_001195597	100507203	Hs.388715	NM_001195597	ENSG00000256162	SMLR1	-	small leucine rich protein 1	protein-coding
peak24712	chr2	455102	455486	+	0	NA	Intergenic	Intergenic	37361	NR_146437	727944		NR_146436	ENSG00000223985	LINC01874	-	long intergenic non-protein coding RNA 1874	ncRNA
peak3037	chr1	144917272	144917471	+	0	NA	intron (NR_104189, intron 3 of 3).2	intron (NR_104189, intron 3 of 3).2	176072	NM_001330684	647135	Hs.497575	NM_001271870	ENSG00000196369	SRGAP2B	SRGAP2L|SRGAP2P2	SLIT-ROBO Rho GTPase activating protein 2B	protein-coding
peak27734	chr2	195368565	195369011	+	0	NA	Intergenic	MER41B|LTR|ERV1	-288170	NM_001127257	57181	Hs.650158	NM_020342	ENSG00000196950	SLC39A10	LZT-Hs2	solute carrier family 39 member 10	protein-coding
peak27289	chr2	161063783	161063982	+	0	NA	Intergenic	Intergenic	-73073	NM_133484	10010	Hs.132257	NM_004180	ENSG00000136560	TANK	I-TRAF|ITRAF|TRAF2	TRAF family member associated NFKB activator	protein-coding
peak20534	chr17	51121780	51122084	+	0	NA	Intergenic	Intergenic	-1064	NM_003971	9043	Hs.463439	NM_003971	ENSG00000008294	SPAG9	CT89|HLC-6|HLC4|HLC6|JIP-4|JIP4|JLP|PHET|PIG6	sperm associated antigen 9	protein-coding
peak40547	chr6	56542761	56543080	+	0	NA	intron (NM_001144770, intron 53 of 94)	CpG	99969	NM_001723	667	Hs.604915	NM_001723	ENSG00000151914	DST	BP240|BPA|BPAG1|CATX-15|CATX15|D6S1101|DMH|DT|EBSB2|HSAN6|MACF2	dystonin	protein-coding
peak39374	chr6	5671263	5671462	+	0	NA	intron (NR_110842, intron 2 of 3)	intron (NR_110842, intron 2 of 3)	23910	NR_110842	101927950	Hs.571136	NR_110842	ENSG00000270174	LOC101927950	-	uncharacterized LOC101927950	ncRNA
peak9529	chr11	117000113	117000348	+	0	NA	intron (NM_001366687, intron 1 of 4)	intron (NM_001366687, intron 1 of 4)	98198	NM_001366687	23387	Hs.167451	NM_025164	ENSG00000160584	SIK3	L19|QSK|SEMDK|SIK-3	SIK family kinase 3	protein-coding
peak13369	chr13	82407966	82408165	+	0	NA	Intergenic	MER92-int|LTR|ERV1	-1181082	NR_047494	100861546	Hs.539621	NR_047494	ENSG00000260094	LINC00564	-	long intergenic non-protein coding RNA 564	ncRNA
peak44863	chr8	19530812	19531110	+	0	NA	intron (NM_001354497, intron 1 of 7)	intron (NM_001354497, intron 1 of 7)	71584	NM_001354491	55790	Hs.613729	NM_018371	ENSG00000147408	CSGALNACT1	CSGalNAcT-1|ChGn|ChGn-1|beta4GalNAcT	chondroitin sulfate N-acetylgalactosaminyltransferase 1	protein-coding
peak19380	chr17	14738347	14738598	+	0	NA	Intergenic	Intergenic	-276333	NR_135638	101928475	Hs.638944	NR_135638	ENSG00000232058	LOC101928475	-	uncharacterized LOC101928475	ncRNA
peak13701	chr13	113939310	113939515	+	0	NA	Intergenic	Intergenic	-10421	NR_047495	100861555	Hs.353773	NR_047495	ENSG00000260910	LINC00565	-	long intergenic non-protein coding RNA 565	ncRNA
peak4538	chr1	212636796	212637068	+	0	NA	Intergenic	Intergenic	12458	NM_153606	149647	Hs.129293	NM_153606	ENSG00000162771	FAM71A	GARI-L4	family with sequence similarity 71 member A	protein-coding
peak14622	chr14	75144969	75145341	+	0	NA	intron (NM_006827, intron 3 of 4)	intron (NM_006827, intron 3 of 4)	-18107	NM_001329237	91754	Hs.7200	NM_033116	ENSG00000119638	NEK9	APUG|LCCS10|NC|NERCC|NERCC1	NIMA related kinase 9	protein-coding
peak7996	chr11	14713880	14714308	+	0	NA	intron (NM_000922, intron 1 of 15)	intron (NM_000922, intron 1 of 15)	70290	NM_000922	5140	Hs.445711	NM_000922	ENSG00000152270	PDE3B	HcGIP1|cGIPDE1	phosphodiesterase 3B	protein-coding
peak42503	chr7	22559935	22560141	+	0	NA	Intergenic	Intergenic	-3299	NR_038393	100506178	Hs.668122	NR_038393	ENSG00000232759	LOC100506178	-	uncharacterized LOC100506178	ncRNA
peak25072	chr2	20920397	20920596	+	0	NA	Intergenic	(TG)n|Simple_repeat|Simple_repeat	-97366	NR_104233	60526	Hs.187823	NM_021925	ENSG00000118961	LDAH	C2orf43|hLDAH	lipid droplet associated hydrolase	protein-coding
peak44032	chr7	134174798	134174997	+	0	NA	intron (NM_001365700, intron 8 of 15)	intron (NM_001365700, intron 8 of 15)	47557	NM_001365701	136332	Hs.149774	NM_144648	ENSG00000155530	LRGUK	CFAP246	leucine rich repeats and guanylate kinase domain containing	protein-coding
peak39013	chr5	176017290	176017724	+	0	NA	Intergenic	LTR87|LTR|ERVL?	44548	NR_103794	100996385	Hs.382347	NR_103794	ENSG00000248469	LOC100996385	-	uncharacterized LOC100996385	ncRNA
peak27877	chr2	201253248	201253454	+	0	NA	intron (NM_033355, intron 2 of 9)	intron (NM_033355, intron 2 of 9)	-4684	NM_001080125	841	Hs.599762	NM_001228	ENSG00000064012	CASP8	ALPS2B|CAP4|Casp-8|FLICE|MACH|MCH5	caspase 8	protein-coding
peak34639	chr3	194871997	194872231	+	0	NA	Intergenic	Intergenic	-103405	NR_146990	105374293		NR_146990	ENSG00000230401	LINC01972	-	long intergenic non-protein coding RNA 1972	ncRNA
peak48490	chr9	135926891	135927166	+	0	NA	Intergenic	MLT1G|LTR|ERVL-MaLR	-19482	NM_015447	157922	Hs.522493	NM_015447	ENSG00000130559	CAMSAP1	-	calmodulin regulated spectrin associated protein 1	protein-coding
peak34783	chr3	198167623	198167861	+	0	NA	non-coding (NR_146164, exon 4 of 18)	non-coding (NR_146164, exon 4 of 18)	14536	NR_146164	728262	Hs.744675	NM_001145248	ENSG00000236438	FAM157A	GTF2IP18	family with sequence similarity 157 member A	ncRNA
peak29279	chr20	33690095	33690366	+	0	NA	Intergenic	MIRb|SINE|MIR	-3845	NM_005225	1869	Hs.654393	NM_005225	ENSG00000101412	E2F1	E2F-1|RBAP1|RBBP3|RBP3	E2F transcription factor 1	protein-coding
peak27497	chr2	174682200	174682411	+	0	NA	intron (NM_001077269, intron 1 of 7)	CpG	594	NM_001077269	7456	Hs.128067	NM_003387	ENSG00000115935	WIPF1	PRPL-2|WAS2|WASPIP|WIP	WAS/WASL interacting protein family member 1	protein-coding
peak27452	chr2	172496212	172496663	+	0	NA	intron (NM_001365530, intron 23 of 25)	intron (NM_001365530, intron 23 of 25)	-30415	NR_157573	101929947	Hs.710861	NR_157573		ITGA6-AS1	-	ITGA6 antisense RNA 1	ncRNA
peak4428	chr1	207499574	207499802	+	0	NA	intron (NM_000573, intron 1 of 38)	Charlie7|DNA|hAT-Charlie	3531	NM_000573	1378	Hs.334019	NM_000573	ENSG00000203710	CR1	C3BR|C4BR|CD35|KN	complement C3b/C4b receptor 1 (Knops blood group)	protein-coding
peak40731	chr6	80454189	80454619	+	0	NA	Intergenic	Intergenic	347733	NM_183050	594	Hs.156414	NM_000056	ENSG00000083123	BCKDHB	BCKDE1B|BCKDH E1-beta|E1B	branched chain keto acid dehydrogenase E1 subunit beta	protein-coding
peak32312	chr3	16796884	16797100	+	0	NA	Intergenic	MLT1L|LTR|ERVL-MaLR	-87963	NM_001144382	23228	Hs.202010	NM_015184	ENSG00000154822	PLCL2	PLCE2	phospholipase C like 2	protein-coding
peak36599	chr4	170027191	170027733	+	0	NA	Intergenic	CpG	-1067	NM_021647	9848	Hs.593942	NM_021647	ENSG00000198948	MFAP3L	NYD-sp9	microfibril associated protein 3 like	protein-coding
peak23736	chr19	38004605	38004804	+	0	NA	intron (NM_015073, intron 1 of 21)	MLT1K|LTR|ERVL-MaLR	97496	NM_015073	23094	Hs.655502	NM_015073	ENSG00000105738	SIPA1L3	CTRCT45|SPAL3|SPAR3	signal induced proliferation associated 1 like 3	protein-coding
peak43184	chr7	72139884	72140083	+	0	NA	intron (NM_001363460, intron 2 of 5)	intron (NM_001363460, intron 2 of 5)	197408	NM_001017440	83698	Hs.592750	NM_031468	ENSG00000183166	CALN1	CABP8	calneuron 1	protein-coding
peak5622	chr10	20003751	20003991	+	0	NA	intron (NM_001282736, intron 2 of 12)	MER89|LTR|ERV1	187439	NM_001282736	84898	Hs.99472	NM_032812	ENSG00000120594	PLXDC2	TEM7R	plexin domain containing 2	protein-coding
peak3990	chr1	182259178	182259850	+	0	NA	intron (NR_104175, intron 2 of 2)	intron (NR_104175, intron 2 of 2)	54547	NR_104175	400799	Hs.634884	NR_104175	ENSG00000228918	LINC01344	GS1-122H1.2	long intergenic non-protein coding RNA 1344	ncRNA
peak11528	chr12	93785221	93785522	+	0	NA	intron (NM_001320100, intron 2 of 2)	intron (NM_001320100, intron 2 of 2)	-47548	NR_110093	101928731	Hs.659971	NR_110092	ENSG00000258274	LOC101928731	-	uncharacterized LOC101928731	ncRNA
peak16053	chr15	58332183	58332653	+	0	NA	Intergenic	Intergenic	-99573	NM_000236	3990	Hs.654472	NM_000236	ENSG00000166035	LIPC	HDLCQ12|HL|HTGL|LIPH	lipase C, hepatic type	protein-coding
peak18680	chr16	85646102	85646301	+	0	NA	intron (NM_014615, intron 2 of 15)	intron (NM_014615, intron 2 of 15)	32879	NM_014615	23199	Hs.461647	NM_014615	ENSG00000131149	GSE1	CRHSP24|KIAA0182	Gse1 coiled-coil protein	protein-coding
peak11092	chr12	56573418	56573679	+	0	NA	intron (NM_002898, intron 5 of 13)	intron (NM_002898, intron 5 of 13)	51728	NM_002898	5939	Hs.505729	NM_002898	ENSG00000076067	RBMS2	SCR3	RNA binding motif single stranded interacting protein 2	protein-coding
peak7523	chr10	132448933	132449248	+	0	NA	TTS (NR_149317)	TTS (NR_149317)	3901	NR_149317	170393	Hs.375059	NR_149317		C10orf91	-	chromosome 10 open reading frame 91 (putative)	ncRNA
peak14929	chr14	93527363	93527562	+	0	NA	intron (NM_020818, intron 8 of 49)	intron (NM_020818, intron 8 of 49)	96523	NM_001346218	57578	Hs.126561	NM_020818	ENSG00000133958	UNC79	KIAA1409	unc-79 homolog, NALCN channel complex subunit	protein-coding
peak3683	chr1	161643851	161644137	+	0	NA	Intergenic	MLT1L|LTR|ERVL-MaLR	-12031	NM_000570	2215	Hs.372679	NM_000570	ENSG00000162747	FCGR3B	CD16|CD16A|CD16b|FCG3|FCGR3|FCGR3A|FCR-10|FCRIII|FCRIIIb	Fc fragment of IgG receptor IIIb	protein-coding
peak17640	chr16	27464930	27465300	+	0	NA	intron (NM_001520, intron 33 of 36)	intron (NM_001520, intron 33 of 36)	-11722	NR_037158	283888	Hs.660935	NR_037158	ENSG00000259954	IL21R-AS1	-	IL21R antisense RNA 1	ncRNA
peak45145	chr8	33524721	33524985	+	0	NA	Intergenic	MIRb|SINE|MIR	11378	NR_003041	692084		NR_003041	ENSG00000239039	SNORD13	RNU13|SNORD13A|U13	small nucleolar RNA, C/D box 13	snoRNA
peak2075	chr1	101389286	101389485	+	0	NA	Intergenic	Intergenic	65548	NR_126402	104355286	Hs.568671	NR_126402	ENSG00000231671	LINC01307	-	long intergenic non-protein coding RNA 1307	ncRNA
peak23241	chr19	16896945	16897602	+	0	NA	promoter-TSS (NR_147452)	promoter-TSS (NR_147452)	-326	NR_147452	27151	Hs.631644	NM_015692	ENSG00000160111	CPAMD8	ASGD8|K-CAP|VIP	C3 and PZP like alpha-2-macroglobulin domain containing 8	protein-coding
peak47706	chr9	96436092	96436559	+	0	NA	Intergenic	MER77|LTR|ERVL	-13844	NM_014282	22927	Hs.494567	NM_014282	ENSG00000130956	HABP4	IHABP-4|IHABP4|Ki-1/57|SERBP1L	hyaluronan binding protein 4	protein-coding
peak32286	chr3	15795989	15796188	+	0	NA	intron (NM_015199, intron 1 of 27)	intron (NM_015199, intron 1 of 27)	1891	NM_001349284	23243	Hs.335239	NM_015199	ENSG00000206560	ANKRD28	PITK|PPP1R65	ankyrin repeat domain 28	protein-coding
peak478	chr1	16187856	16188076	+	0	NA	Intergenic	Intergenic	24686	NM_153213	128272	Hs.591532	NM_153213	ENSG00000142632	ARHGEF19	WGEF	Rho guanine nucleotide exchange factor 19	protein-coding
peak14261	chr14	56117756	56118525	+	0	NA	promoter-TSS (NM_021255)	promoter-TSS (NM_021255)	-271	NM_021255	57161	Hs.657926	NM_021255	ENSG00000139946	PELI2	-	pellino E3 ubiquitin protein ligase family member 2	protein-coding
peak7754	chr11	3454860	3455170	+	0	NA	Intergenic	HERVK-int|LTR|ERVK	-63100	NR_044999	10821	Hs.637689	NR_044999	ENSG00000189398	OR7E12P	HG1058|OR11-3|OR7E58P|OR7E79P|OR7E81P|OST021	olfactory receptor family 7 subfamily E member 12 pseudogene	pseudo
peak12315	chr12	131860918	131861324	+	0	NA	Intergenic	Intergenic	32728	NM_016155	4326	Hs.709245	NM_016155	ENSG00000198598	MMP17	MMP-17|MT4-MMP|MT4MMP|MTMMP4	matrix metallopeptidase 17	protein-coding
peak14457	chr14	68210701	68211239	+	0	NA	intron (NM_133509, intron 7 of 10)	intron (NM_133509, intron 7 of 10)	387378	NM_001321815	5890	Hs.172587	NM_002877	ENSG00000182185	RAD51B	R51H2|RAD51L1|REC2	RAD51 paralog B	protein-coding
peak35997	chr4	100106989	100107377	+	0	NA	Intergenic	Intergenic	-82850	NR_125924	101929353	Hs.147584	NR_125924	ENSG00000249710	LOC101929353	-	uncharacterized LOC101929353	ncRNA
peak33203	chr3	72100687	72101270	+	0	NA	promoter-TSS (NR_104116)	promoter-TSS (NR_104116)	-523	NR_104116	285286	Hs.559386	NR_104116	ENSG00000241163	LINC00877	-	long intergenic non-protein coding RNA 877	ncRNA
peak33782	chr3	128592130	128592329	+	0	NA	Intergenic	Intergenic	-16143	NR_125802	23434	Hs.194283	NM_007354	ENSG00000198685	LINC01565	C3orf27|GR6	long intergenic non-protein coding RNA 1565	ncRNA
peak40879	chr6	97394212	97394415	+	0	NA	intron (NR_110757, intron 1 of 4)	intron (NR_110757, intron 1 of 4)	88727	NR_110757	101927314	Hs.520283	NR_110757	ENSG00000271860	LOC101927314	-	uncharacterized LOC101927314	ncRNA
peak43457	chr7	95354200	95354438	+	0	NA	Intergenic	AluJb|SINE|Alu	-29787	NM_000446	5444	Hs.370995	NM_000446	ENSG00000005421	PON1	ESA|MVCD5|PON	paraoxonase 1	protein-coding
peak46986	chr9	34701281	34701760	+	0	NA	Intergenic	CpG	8616	NM_002989	6366	Hs.57907	NM_002989	ENSG00000137077	CCL21	6Ckine|CKb9|ECL|SCYA21|SLC|TCA4	C-C motif chemokine ligand 21	protein-coding
peak22132	chr18	63131211	63131446	+	0	NA	intron (NM_000633, intron 2 of 2)	intron (NM_000633, intron 2 of 2)	188052	NM_000657	596	Hs.150749	NM_000633	ENSG00000171791	BCL2	Bcl-2|PPP1R50	BCL2 apoptosis regulator	protein-coding
peak42119	chr7	263611	264029	+	0	NA	Intergenic	Intergenic	71249	NM_020223	56975	Hs.134742	NM_020223	ENSG00000177706	FAM20C	DMP-4|DMP4|G-CK|GEF-CK|RNS	FAM20C golgi associated secretory pathway kinase	protein-coding
peak3994	chr1	182391115	182392029	+	0	NA	promoter-TSS (NM_001033056)	promoter-TSS (NM_001033056)	-168	NM_001033056	2752	Hs.132016	NM_002065	ENSG00000135821	GLUL	GLNS|GS|PIG43|PIG59	glutamate-ammonia ligase	protein-coding
peak27243	chr2	157898565	157898859	+	0	NA	Intergenic	Intergenic	-22382	NM_001111067	90	Hs.470316	NM_001105	ENSG00000115170	ACVR1	ACTRI|ACVR1A|ACVRLK2|ALK2|FOP|SKR1|TSRI	activin A receptor type 1	protein-coding
peak3520	chr1	157156097	157156300	+	0	NA	Intergenic	Intergenic	-17607	NM_005240	2117	Hs.105636	NM_005240	ENSG00000117036	ETV3	METS|PE-1|PE1	ETS variant 3	protein-coding
peak6908	chr10	97781908	97782215	+	0	NA	Intergenic	Charlie15a|DNA|hAT-Charlie	-10062	NM_003015	6425	Hs.279565	NM_003015	ENSG00000120057	SFRP5	SARP3	secreted frizzled related protein 5	protein-coding
peak27478	chr2	174039752	174040246	+	0	NA	Intergenic	Intergenic	14719	NR_136175	100128905	Hs.456944	NR_136175	ENSG00000260868	LINC01960	-	long intergenic non-protein coding RNA 1960	ncRNA
peak13241	chr13	65154075	65154507	+	0	NA	Intergenic	AluY|SINE|Alu	-711756	NR_132362	105370242	Hs.578051	NR_132362		LINC01052	-	long intergenic non-protein coding RNA 1052	ncRNA
peak19777	chr17	29617108	29617429	+	0	NA	exon (NM_001351301, exon 2 of 7)	exon (NM_001351301, exon 2 of 7)	849	NM_001351302	84940	Hs.143046	NM_032854	ENSG00000167549	CORO6	-	coronin 6	protein-coding
peak49608	chrX	68693543	68693742	+	0	NA	promoter-TSS (NM_001142504)	promoter-TSS (NM_001142504)	3	NM_001142504	9754	Hs.95140	NM_014725	ENSG00000130052	STARD8	ARHGAP38|DLC3|STARTGAP3	StAR related lipid transfer domain containing 8	protein-coding
peak36424	chr4	148442290	148442809	+	0	NA	promoter-TSS (NM_001166104)	promoter-TSS (NM_001166104)	-135	NM_000901	4306	Hs.163924	NM_000901	ENSG00000151623	NR3C2	MCR|MLR|MR|NR3C2VIT	nuclear receptor subfamily 3 group C member 2	protein-coding
peak26078	chr2	85405540	85405934	+	0	NA	intron (NM_001256139, intron 1 of 9)	intron (NM_001256139, intron 1 of 9)	4095	NM_001320732	822	Hs.516155	NM_001747	ENSG00000042493	CAPG	AFCP|HEL-S-66|MCP	capping actin protein, gelsolin like	protein-coding
peak29036	chr20	25260943	25261170	+	0	NA	intron (NM_002862, intron 2 of 19)	L1P2|LINE|L1	12971	NM_002862	5834	Hs.368157	NM_002862	ENSG00000100994	PYGB	GPBB	glycogen phosphorylase B	protein-coding
peak41944	chr6	166235207	166235513	+	0	NA	Intergenic	Intergenic	-1609	NR_125862	101929297	Hs.434661	NR_125862	ENSG00000233365	LOC101929297	-	uncharacterized LOC101929297	ncRNA
peak30407	chr21	32412127	32412578	+	0	NA	promoter-TSS (NM_001320744)	promoter-TSS (NM_001320744)	-354	NR_135467	59271	Hs.208358	NM_058187	ENSG00000166979	EVA1C	B18|B19|C21orf63|C21orf64|FAM176C|PRED34|SUE21	eva-1 homolog C	protein-coding
peak6621	chr10	79310812	79311129	+	0	NA	exon (NM_020338, exon 24 of 25)	exon (NM_020338, exon 24 of 25)	-36499	NM_005729	10105	Hs.381072	NM_005729	ENSG00000108179	PPIF	CYP3|CyP-M|Cyp-D|CypD	peptidylprolyl isomerase F	protein-coding
peak17195	chr16	3529352	3529894	+	0	NA	intron (NM_024793, intron 5 of 7)	L1ME3F|LINE|L1	19729	NM_024793	23059	Hs.155995	NM_015041	ENSG00000103351	CLUAP1	CFAP22|FAP22|IFT38	clusterin associated protein 1	protein-coding
peak27055	chr2	142868213	142868654	+	0	NA	Intergenic	LTR27E|LTR|ERV1	-9231	NM_003937	8942	Hs.470126	NM_003937	ENSG00000115919	KYNU	KYNUU|VCRL2	kynureninase	protein-coding
peak3554	chr1	159646783	159646998	+	0	NA	Intergenic	Intergenic	59064	NM_001639	325	Hs.507080	NM_001639	ENSG00000132703	APCS	HEL-S-92n|PTX2|SAP	amyloid P component, serum	protein-coding
peak35435	chr4	48033887	48034113	+	0	NA	intron (NM_207330, intron 4 of 5)	intron (NM_207330, intron 4 of 5)	17228	NM_207330	152519	Hs.134190	NM_207330	ENSG00000163293	NIPAL1	NPAL1	NIPA like domain containing 1	protein-coding
peak6668	chr10	83990193	83990397	+	0	NA	Intergenic	MLT1O|LTR|ERVL-MaLR	-149214	NM_014394	27069	Hs.352656	NM_014394	ENSG00000165678	GHITM	DERP2|HSPC282|MICS1|My021|PTD010|TMBIM5	growth hormone inducible transmembrane protein	protein-coding
peak43234	chr7	74134354	74134553	+	0	NA	Intergenic	MER41B|LTR|ERV1	-39903	NM_022170	7458	Hs.520943	NM_022170	ENSG00000106682	EIF4H	WBSCR1|WSCR1|eIF-4H	eukaryotic translation initiation factor 4H	protein-coding
peak22559	chr19	2621802	2622081	+	0	NA	intron (NM_052847, intron 2 of 4)	MLT1C|LTR|ERVL-MaLR	-8774	NR_107004	102465838		NR_107004	ENSG00000277904	MIR7850	hsa-mir-7850	microRNA 7850	ncRNA
peak23893	chr19	41135419	41135847	+	0	NA	Intergenic	CpG	21201	NM_000774	1572	Hs.558318	NM_000774	ENSG00000197446	CYP2F1	C2F1|CYP2F|CYPIIF1	cytochrome P450 family 2 subfamily F member 1	protein-coding
peak12357	chr12	132563107	132563329	+	0	NA	intron (NM_001142641, intron 5 of 16)	intron (NM_001142641, intron 5 of 16)	-18779	NR_106821	102465975		NR_106821	ENSG00000277052	MIR6763	hsa-mir-6763	microRNA 6763	ncRNA
peak10277	chr12	10420467	10420676	+	0	NA	promoter-TSS (NM_007333)	promoter-TSS (NM_007333)	24	NM_007333	3823	Hs.654362	NM_002261	ENSG00000205810	KLRC3	NKG2-E|NKG2E	killer cell lectin like receptor C3	protein-coding
peak47576	chr9	90350896	90351095	+	0	NA	intron (NR_109795, intron 2 of 2)	L1PA15|LINE|L1	82494	NR_109795	101927873	Hs.598482	NR_109795	ENSG00000231107	LINC01508	-	long intergenic non-protein coding RNA 1508	ncRNA
peak17709	chr16	29136109	29136409	+	0	NA	Intergenic	MLT1F|LTR|ERVL-MaLR	61417	NR_003369	653390	Hs.720348	NR_003369	ENSG00000103472	RRN3P2	-	RRN3 homolog, RNA polymerase I transcription factor pseudogene 2	pseudo
peak15625	chr15	32440439	32440643	+	0	NA	intron (NR_135833, intron 1 of 1).2	intron (NR_135833, intron 1 of 1).2	-4586	NR_157596	102725021	Hs.578624	NR_157593		LOC102725021	-	uncharacterized LOC102725021	ncRNA
peak5033	chr1	239719652	239720139	+	0	NA	promoter-TSS (NR_103776)	promoter-TSS (NR_103776)	-776	NR_103776	100506915	Hs.667175	NR_103776	ENSG00000233355	CHRM3-AS2	-	CHRM3 antisense RNA 2	ncRNA
peak16863	chr15	93862792	93863066	+	0	NA	intron (NR_120321, intron 1 of 3)	intron (NR_120321, intron 1 of 3)	6369	NR_120321	101927153	Hs.371900	NR_120321		LINC02207	-	long intergenic non-protein coding RNA 2207	ncRNA
peak11778	chr12	108691660	108692206	+	0	NA	intron (NM_001105237, intron 2 of 10)	intron (NM_001105237, intron 2 of 10)	11065	NM_001105237	23603	Hs.330384	NM_014325	ENSG00000110880	CORO1C	HCRNN4	coronin 1C	protein-coding
peak16285	chr15	67085822	67086184	+	0	NA	intron (NM_005902, intron 1 of 8)	intron (NM_005902, intron 1 of 8)	20401	NM_005902	4088	Hs.727986	NM_005902	ENSG00000166949	SMAD3	HSPC193|HsT17436|JV15-2|LDS1C|LDS3|MADH3	SMAD family member 3	protein-coding
peak37615	chr5	72955611	72956160	+	0	NA	promoter-TSS (NM_138782)	promoter-TSS (NM_138782)	-156	NM_138782	115548	Hs.165762	NM_138782	ENSG00000157107	FCHO2	-	FCH domain only 2	protein-coding
peak45060	chr8	28339353	28339552	+	0	NA	3' UTR (NM_006228, exon 3 of 4)	3' UTR (NM_006228, exon 3 of 4)	805	NM_001284244	5368	Hs.88218	NM_006228	ENSG00000168081	PNOC	N/OFQ|NOP|OFQ|PPNOC|ppN/OFQ	prepronociceptin	protein-coding
peak33615	chr3	119352172	119352512	+	0	NA	intron (NM_020754, intron 1 of 11)	intron (NM_020754, intron 1 of 11)	-29582	NR_046748	100874246	Hs.607097	NR_046748	ENSG00000241155	ARHGAP31-AS1	-	ARHGAP31 antisense RNA 1	ncRNA
peak11659	chr12	102498508	102498735	+	0	NA	Intergenic	Intergenic	-18058	NM_001111285	3479	Hs.160562	NM_000618	ENSG00000017427	IGF1	IGF|IGF-I|IGFI|MGF	insulin like growth factor 1	protein-coding
peak15703	chr15	39327028	39327293	+	0	NA	Intergenic	Intergenic	76491	NR_144508	400360	Hs.376109	NM_207445	ENSG00000175746	C15orf54	-	chromosome 15 open reading frame 54 (putative)	ncRNA
peak24504	chr19	54361728	54362043	+	0	NA	intron (NM_001289027, intron 1 of 8).4	intron (NM_001289027, intron 1 of 8).4	3046	NR_110279	3903	Hs.572535	NM_002287	ENSG00000167613	LAIR1	CD305|LAIR-1	leukocyte associated immunoglobulin like receptor 1	protein-coding
peak20134	chr17	41786691	41787047	+	0	NA	promoter-TSS (NM_001352773)	promoter-TSS (NM_001352773)	-101	NM_001352775	3728	Hs.514174	NM_002230	ENSG00000173801	JUP	CTNNG|DP3|DPIII|PDGB|PKGB	junction plakoglobin	protein-coding
peak13869	chr14	23228429	23228628	+	0	NA	intron (NM_001370218, intron 2 of 15)	AluJr|SINE|Alu	-9408	NM_001282322	100507650		NM_001282322	ENSG00000215277	RNF212B	C14orf164	ring finger protein 212B	protein-coding
peak39172	chr5	180071910	180072329	+	0	NA	promoter-TSS (NM_018434)	promoter-TSS (NM_018434)	-360	NM_001280801	55819	Hs.484363	NM_018434	ENSG00000113269	RNF130	G1RZFP|GOLIATH|GP	ring finger protein 130	protein-coding
peak26904	chr2	130531228	130532106	+	0	NA	Intergenic	MER74A|LTR|ERVL	10445	NM_001079530	653275	Hs.503733	NM_001079530	ENSG00000152093	CFC1B	-	cripto, FRL-1, cryptic family 1B	protein-coding
peak25663	chr2	58107975	58108178	+	0	NA	intron (NM_001130483, intron 7 of 13)	intron (NM_001130483, intron 7 of 13)	61364	NM_001130481	7444	Hs.715298	NM_006296	ENSG00000028116	VRK2	-	VRK serine/threonine kinase 2	protein-coding
peak45939	chr8	102106582	102107098	+	0	NA	intron (NM_001040624, intron 1 of 7)	intron (NM_001040624, intron 1 of 7)	17494	NM_001040624	83988	Hs.492427	NM_032041	ENSG00000104490	NCALD	-	neurocalcin delta	protein-coding
peak39817	chr6	28217909	28218145	+	0	NA	non-coding (NR_002936, exon 1 of 1)	non-coding (NR_002936, exon 1 of 1)	902	NR_002936	222699	Hs.161441	NR_002936		TOB2P1	TOB2P|TOB4p|p373c6.3	transducer of ERBB2, 2 pseudogene 1	pseudo
peak32612	chr3	41117369	41117900	+	0	NA	Intergenic	Intergenic	-81871	NM_001904	1499	Hs.476018	NM_001904	ENSG00000168036	CTNNB1	CTNNB|EVR7|MRD19|NEDSDV|armadillo	catenin beta 1	protein-coding
peak21344	chr17	82604172	82604462	+	0	NA	3' UTR (NM_004514, exon 9 of 9)	3' UTR (NM_004514, exon 9 of 9)	44127	NM_019613	56270	Hs.132161	NM_019613	ENSG00000141580	WDR45B	NEDSBAS|WDR45L|WIPI-3|WIPI3	WD repeat domain 45B	protein-coding
peak5566	chr10	16233498	16233697	+	0	NA	Intergenic	Intergenic	-203346	NM_030664	9317	Hs.444321	NM_030664	ENSG00000165983	PTER	HPHRP|RPR-1	phosphotriesterase related	protein-coding
peak41095	chr6	112007920	112008149	+	0	NA	Intergenic	Intergenic	-46041	NM_003880	8838	Hs.558428	NM_003880	ENSG00000112761	CCN6	LIBC|PPAC|PPD|WISP-3|WISP3	cellular communication network factor 6	protein-coding
peak6672	chr10	84156786	84157142	+	0	NA	Intergenic	Intergenic	15112	NR_134505	642934		NR_134505	ENSG00000285972	CERNA2	HOST2|lncRNA-HOST2	competing endogenous lncRNA 2 for microRNA let-7b	ncRNA
peak6544	chr10	73889166	73889421	+	0	NA	Intergenic	Intergenic	-14702	NM_172171	818	Hs.523045	NM_001222	ENSG00000148660	CAMK2G	CAMK|CAMK-II|CAMKG	calcium/calmodulin dependent protein kinase II gamma	protein-coding
peak38593	chr5	147543484	147543683	+	0	NA	Intergenic	Intergenic	-16411	NR_038902	153469	Hs.184323	NR_038902	ENSG00000280780	JAKMIP2-AS1	-	JAKMIP2 antisense RNA 1	ncRNA
peak26121	chr2	86553041	86553333	+	0	NA	intron (NM_001198954, intron 3 of 7)	L1PA11|LINE|L1	10256	NR_036454	51652	Hs.591582	NM_016079	ENSG00000115561	CHMP3	CGI-149|NEDF|VPS24	charged multivesicular body protein 3	protein-coding
peak25534	chr2	46229554	46229962	+	0	NA	Intergenic	Intergenic	-67649	NM_001430	2034	Hs.468410	NM_001430	ENSG00000116016	EPAS1	ECYT4|HIF2A|HLF|MOP2|PASD2|bHLHe73	endothelial PAS domain protein 1	protein-coding
peak38645	chr5	150154315	150154597	+	0	NA	intron (NR_149150, intron 1 of 1)	MIRb|SINE|MIR	1389	NM_001355017	5159	Hs.509067	NM_002609	ENSG00000113721	PDGFRB	CD140B|IBGC4|IMF1|JTK12|KOGS|PDGFR|PDGFR-1|PDGFR1|PENTT	platelet derived growth factor receptor beta	protein-coding
peak31423	chr22	37311238	37311437	+	0	NA	intron (NM_001318024, intron 10 of 12)	intron (NM_001318024, intron 10 of 12)	28829	NM_013385	27128	Hs.170944	NM_013385	ENSG00000100055	CYTH4	CYT4|DJ63G5.1|PSCD4|cytohesin-4	cytohesin 4	protein-coding
peak41208	chr6	125746867	125747224	+	0	NA	Intergenic	Intergenic	-2587	NM_012259	23493	Hs.144287	NM_012259	ENSG00000135547	HEY2	CHF1|GRIDLOCK|GRL|HERP1|HESR2|HRT2|bHLHb32	hes related family bHLH transcription factor with YRPW motif 2	protein-coding
peak970	chr1	31938268	31938593	+	0	NA	promoter-TSS (NM_001369859)	promoter-TSS (NM_001369859)	-62	NM_001195101	8073	Hs.470477	NM_003479	ENSG00000184007	PTP4A2	HH13|HH7-2|HU-PP-1|OV-1|PRL-2|PRL2|PTP4A|PTPCAAX2|ptp-IV1a|ptp-IV1b	protein tyrosine phosphatase 4A2	protein-coding
peak28829	chr20	5999550	5999749	+	0	NA	TTS (NM_032485)	TTS (NM_032485)	6172	NR_110101	101929225	Hs.635771	NR_110101	ENSG00000278719	MCM8-AS1	-	MCM8 antisense RNA 1	ncRNA
peak1022	chr1	32992502	32992927	+	0	NA	Intergenic	Intergenic	-27905	NM_001300826	127544	Hs.591504	NM_153341	ENSG00000116514	RNF19B	IBRDC3|NKLAM	ring finger protein 19B	protein-coding
peak43364	chr7	83466664	83466863	+	0	NA	intron (NM_001178129, intron 3 of 16)	intron (NM_001178129, intron 3 of 16)	174668	NM_001178129	9723	Hs.440730	NM_012431	ENSG00000170381	SEMA3E	M-SEMAH|M-SemaK|SEMAH|coll-5	semaphorin 3E	protein-coding
peak41349	chr6	134640999	134641283	+	0	NA	Intergenic	Intergenic	-101136	NR_125855	101928304	Hs.555076	NR_125855		LOC101928304	-	uncharacterized LOC101928304	ncRNA
peak49075	chrX	9355758	9356091	+	0	NA	Intergenic	MIR|SINE|MIR	-107371	NM_001139466	6907	Hs.495656	NM_005647	ENSG00000101849	TBL1X	EBI|SMAP55|TBL1	transducin beta like 1 X-linked	protein-coding
peak3008	chr1	143784269	143784598	+	0	NA	Intergenic	Intergenic	-9167	NR_145442	644634		NM_001348147		LOC644634	-	uncharacterized LOC644634	ncRNA
peak18474	chr16	75517212	75517668	+	0	NA	Intergenic	CpG	17730	NM_024533	23563	Hs.745424	NM_012126	ENSG00000135702	CHST5	I-GlcNAc-6-ST|I-GlcNAc6ST|glcNAc6ST-3|gn6st-3|hIGn6ST	carbohydrate sulfotransferase 5	protein-coding
peak38670	chr5	151068882	151069318	+	0	NA	intron (NM_001252390, intron 1 of 17)	intron (NM_001252390, intron 1 of 17)	-3969	NM_001258456	10318	Hs.355141	NM_006058	ENSG00000145901	TNIP1	ABIN-1|NAF1|VAN|nip40-1	TNFAIP3 interacting protein 1	protein-coding
peak30339	chr21	24290258	24290500	+	0	NA	Intergenic	Intergenic	30998	NR_109963	101927869	Hs.555591	NR_109963	ENSG00000224832	LINC01689	-	long intergenic non-protein coding RNA 1689	ncRNA
peak43926	chr7	129122583	129122862	+	0	NA	Intergenic	Intergenic	-3549	NR_002144	407835	Hs.592273	NR_002144		LOC407835	-	mitogen-activated protein kinase kinase 2 pseudogene	pseudo
peak32240	chr3	14410636	14411021	+	0	NA	intron (NR_103507, intron 1 of 13)	intron (NR_103507, intron 1 of 13)	8222	NR_103507	6533	Hs.529488	NM_003043	ENSG00000131389	SLC6A6	TAUT	solute carrier family 6 member 6	protein-coding
peak16468	chr15	75108546	75108906	+	0	NA	Intergenic	Intergenic	65440	NM_001301105	60490	Hs.458922	NM_021823	ENSG00000138621	PPCDC	MDS018|PPC-DC|coaC	phosphopantothenoylcysteine decarboxylase	protein-coding
peak32027	chr3	3135050	3135330	+	0	NA	intron (NR_159939, intron 2 of 6)	intron (NR_159939, intron 2 of 6)	8250	NR_159941	51095	Hs.732725	NM_016000	ENSG00000072756	TRNT1	CCA1|CGI-47|MtCCA|RPEM|SIFD	tRNA nucleotidyl transferase 1	protein-coding
peak35933	chr4	89324800	89325028	+	0	NA	Intergenic	Intergenic	-17114	NM_198281	285513	Hs.100912	NM_198281	ENSG00000185477	GPRIN3	GRIN3	GPRIN family member 3	protein-coding
peak5119	chr1	246117387	246117854	+	0	NA	intron (NM_022743, intron 5 of 11)	intron (NM_022743, intron 5 of 11)	299792	NM_022743	64754	Hs.567571	NM_022743	ENSG00000185420	SMYD3	KMT3E|ZMYND1|ZNFN3A1|bA74P14.1	SET and MYND domain containing 3	protein-coding
peak48149	chr9	127579013	127579397	+	0	NA	promoter-TSS (NM_001035534)	promoter-TSS (NM_001035534)	-174	NM_001035534	64855	Hs.522401	NM_022833	ENSG00000136830	NIBAN2	C9orf88|FAM129B|MEG-3|MINERVA|OC58|bA356B19.6	niban apoptosis regulator 2	protein-coding
peak20896	chr17	70169195	70169587	+	0	NA	promoter-TSS (NR_036534)	promoter-TSS (NR_036534)	11	NR_036534	400617	Hs.225661	NR_036534	ENSG00000267365	KCNJ2-AS1	-	KCNJ2 antisense RNA 1	ncRNA
peak21241	chr17	80935596	80935834	+	0	NA	intron (NM_020761, intron 24 of 33)	L1ME1|LINE|L1	35498	NR_148968	400627	Hs.591201	NR_148968	ENSG00000261924	LOC400627	-	uncharacterized LOC400627	ncRNA
peak6600	chr10	78756736	78757171	+	0	NA	Intergenic	Intergenic	310495	NR_024429	283050	Hs.309176	NR_015429	ENSG00000224596	ZMIZ1-AS1	-	ZMIZ1 antisense RNA 1	ncRNA
peak8870	chr11	67659460	67659670	+	0	NA	Intergenic	LTR13|LTR|ERVK	-8835	NM_080658	91703	Hs.126265	NM_080658	ENSG00000132744	ACY3	ACY-3|HCBP1	aminoacylase 3	protein-coding
peak34324	chr3	172173899	172174231	+	0	NA	intron (NM_001135095, intron 3 of 25)	intron (NM_001135095, intron 3 of 25)	133534	NM_001135095	64778	Hs.744888	NM_022763	ENSG00000075420	FNDC3B	FAD104|PRO4979|YVTM2421	fibronectin type III domain containing 3B	protein-coding
peak13888	chr14	23660381	23660719	+	0	NA	Intergenic	Intergenic	24186	NM_005794	10202	Hs.272499	NM_005794	ENSG00000100867	DHRS2	HEP27|SDR25C1	dehydrogenase/reductase 2	protein-coding
peak41801	chr6	158057423	158057656	+	0	NA	intron (NM_003898, intron 6 of 26)	MIRb|SINE|MIR	40446	NM_001178088	8871	Hs.434494	NM_003898	ENSG00000078269	SYNJ2	INPP5H	synaptojanin 2	protein-coding
peak21060	chr17	76681812	76682046	+	0	NA	intron (NM_198530, intron 3 of 3)	intron (NM_198530, intron 3 of 3)	6734	NM_001363769	439921	Hs.250723	NM_198530	ENSG00000182534	MXRA7	-	matrix remodeling associated 7	protein-coding
peak21502	chr18	3097122	3097478	+	0	NA	intron (NM_019856, intron 24 of 36)	intron (NM_019856, intron 24 of 36)	-85353	NM_014646	9663	Hs.132342	NM_014646	ENSG00000101577	LPIN2	-	lipin 2	protein-coding
peak37506	chr5	65925106	65925368	+	0	NA	Intergenic	CpG	-1317	NM_001006600	55914	Hs.591774	NM_018695	ENSG00000112851	ERBIN	ERBB2IP|HEL-S-78|LAP2	erbb2 interacting protein	protein-coding
peak10779	chr12	47414579	47414852	+	0	NA	promoter-TSS (NR_149087)	promoter-TSS (NR_149087)	-293	NR_149087	111082992	Hs.380659	NR_149087		LINC02156	-	long intergenic non-protein coding RNA 2156	ncRNA
peak6751	chr10	89297868	89298169	+	0	NA	Intergenic	L1M2|LINE|L1	-4028	NM_001547	3433	Hs.437609	NM_001547	ENSG00000119922	IFIT2	G10P2|GARG-39|IFI-54|IFI-54K|IFI54|IFIT-2|ISG-54 K|ISG-54K|ISG54|P54|cig42	interferon induced protein with tetratricopeptide repeats 2	protein-coding
peak28093	chr2	218130422	218130810	+	0	NA	intron (NM_001168298, intron 3 of 3)	intron (NM_001168298, intron 3 of 3)	4588	NM_001557	3579	Hs.846	NM_001557	ENSG00000180871	CXCR2	CD182|CDw128b|CMKAR2|IL8R2|IL8RA|IL8RB	C-X-C motif chemokine receptor 2	protein-coding
peak49406	chrX	47637619	47637820	+	0	NA	intron (NM_005229, intron 4 of 5)	intron (NM_005229, intron 4 of 5)	-7414	NM_002621	5199	Hs.53155	NM_002621	ENSG00000126759	CFP	BFD|PFC|PFD|PROPERDIN	complement factor properdin	protein-coding
peak29005	chr20	24109086	24109403	+	0	NA	Intergenic	Intergenic	-90523	NR_040102	400839	Hs.651965	NR_040102	ENSG00000230133	LINC01721	-	long intergenic non-protein coding RNA 1721	ncRNA
peak50297	chrY	8612975	8613316	+	0	NA	Intergenic	(TA)n|Simple_repeat|Simple_repeat	-25149	NR_138045	100873963	Hs.161182	NR_138045		LINC00279	NCRNA00279	long intergenic non-protein coding RNA 279	ncRNA
peak7408	chr10	126011766	126012366	+	0	NA	TTS (NM_001288973)	TTS (NM_001288973)	-38793	NR_102707	101410540	Hs.557889	NR_102707	ENSG00000233409	FANK1-AS1	-	FANK1 antisense RNA 1	ncRNA
peak41013	chr6	108902563	108902762	+	0	NA	intron (NM_001286609, intron 6 of 16)	intron (NM_001286609, intron 6 of 16)	21441	NR_104137	101929716		NR_104137		ARMC2-AS1	-	ARMC2 antisense RNA 1	ncRNA
peak23866	chr19	40673444	40673757	+	0	NA	exon (NM_001289980, exon 7 of 9)	exon (NM_001289980, exon 7 of 9)	16564	NM_001289980	9253	Hs.326953	NM_004756	ENSG00000105245	NUMBL	CAG3A|CTG3a|NBL|NUMB-R|NUMBLIKE|NUMBR|TNRC23	NUMB like endocytic adaptor protein	protein-coding
peak47849	chr9	107465670	107465906	+	0	NA	intron (NR_121581, intron 1 of 7)	CpG	797	NR_121581	101928720	Hs.125496	NR_121581		LINC01509	PRCAT37	long intergenic non-protein coding RNA 1509	ncRNA
peak17262	chr16	5092365	5092594	+	0	NA	intron (NM_201400, intron 3 of 7)	intron (NM_201400, intron 3 of 7)	5316	NM_201400	196483	Hs.406461	NM_201400	ENSG00000118894	EEF2KMT	EFM3|FAM86A|SB153|eEF2-KMT	eukaryotic elongation factor 2 lysine methyltransferase	protein-coding
peak13786	chr14	20715467	20715848	+	0	NA	Intergenic	LTR10A|LTR|ERV1	26893	NM_194431	6038	Hs.283749	NM_002937	ENSG00000258818	RNASE4	RAB1|RNS4	ribonuclease A family member 4	protein-coding
peak24888	chr2	9080093	9080292	+	0	NA	Intergenic	Intergenic	-76508	NR_135604	129642	Hs.467634	NM_138799	ENSG00000143797	MBOAT2	LPAAT|LPCAT4|LPEAT|LPLAT 2|OACT2	membrane bound O-acyltransferase domain containing 2	protein-coding
peak12245	chr12	128763368	128763805	+	0	NA	Intergenic	Intergenic	60372	NM_145648	121260	Hs.507260	NM_145648	ENSG00000139370	SLC15A4	FP12591|PHT1|PTR4	solute carrier family 15 member 4	protein-coding
peak33605	chr3	118851646	118852159	+	0	NA	Intergenic	LTR12D|LTR|ERV1	-41069	NR_135547	105374060	Hs.99062	NR_135547		LOC105374060	-	uncharacterized LOC105374060	ncRNA
peak7087	chr10	104291445	104291767	+	0	NA	intron (NM_001191014, intron 3 of 4)	intron (NM_001191014, intron 3 of 4)	16440	NM_001191015	119391	Hs.107384	NM_183239	ENSG00000065621	GSTO2	GSTO 2-2|bA127L20.1	glutathione S-transferase omega 2	protein-coding
peak336	chr1	10324718	10325003	+	0	NA	exon (NM_015074, exon 24 of 47)	exon (NM_015074, exon 24 of 47)	25894	NR_104088	101954278		NR_104088	ENSG00000202337	RNU6-8	U6-8	RNA, U6 small nuclear 8	snRNA
peak37997	chr5	108728088	108728387	+	0	NA	promoter-TSS (NR_046368)	promoter-TSS (NR_046368)	24	NR_046368	100652853	Hs.133009	NR_046368	ENSG00000272523	LINC01023	HP07349	long intergenic non-protein coding RNA 1023	ncRNA
peak39293	chr6	2791692	2791966	+	0	NA	Intergenic	Intergenic	-21453	NM_001347872	340156	Hs.127830	NM_001012418	ENSG00000145949	MYLK4	SgK085	myosin light chain kinase family member 4	protein-coding
peak10062	chr12	3962520	3962984	+	0	NA	Intergenic	Intergenic	-89304	NM_001286521	57097	Hs.657268	NM_020367	ENSG00000111224	PARP11	ARTD11|C12orf6|MIB006	poly(ADP-ribose) polymerase family member 11	protein-coding
peak40848	chr6	90406112	90406427	+	0	NA	Intergenic	Intergenic	93527	NR_039671	100616109		NR_039671	ENSG00000266760	MIR4464	mir-4464	microRNA 4464	ncRNA
peak45426	chr8	58513286	58513572	+	0	NA	Intergenic	Intergenic	-13266	NM_000780	1581	Hs.1644	NM_000780	ENSG00000167910	CYP7A1	CP7A|CYP7|CYPVII	cytochrome P450 family 7 subfamily A member 1	protein-coding
peak32889	chr3	50472910	50473401	+	0	NA	intron (NM_001291101, intron 2 of 37)	intron (NM_001291101, intron 2 of 37)	30479	NM_006030	9254	Hs.476273	NM_006030	ENSG00000007402	CACNA2D2	CACNA2D	calcium voltage-gated channel auxiliary subunit alpha2delta 2	protein-coding
peak41672	chr6	150203012	150203211	+	0	NA	intron (NM_030949, intron 1 of 3)	L1MC2|LINE|L1	60067	NM_030949	81706	Hs.486798	NM_030949	ENSG00000198729	PPP1R14C	CPI17-like|KEPI|NY-BR-81	protein phosphatase 1 regulatory inhibitor subunit 14C	protein-coding
peak21768	chr18	24743344	24743543	+	0	NA	intron (NR_134604, intron 2 of 2)	(AT)n|Simple_repeat|Simple_repeat	17662	NR_134604	105372028	Hs.569901	NR_134604	ENSG00000266573	LOC105372028	-	uncharacterized LOC105372028	ncRNA
peak27976	chr2	206369184	206369383	+	0	NA	Intergenic	Intergenic	-74249	NM_003812	8745	Hs.370287	NM_003812	ENSG00000114948	ADAM23	MDC-3|MDC3	ADAM metallopeptidase domain 23	protein-coding
peak42910	chr7	45136068	45136402	+	0	NA	Intergenic	Intergenic	-21556	NM_005856	10268	Hs.25691	NM_005856	ENSG00000122679	RAMP3	-	receptor activity modifying protein 3	protein-coding
peak34829	chr4	1043695	1043895	+	0	NA	Intergenic	Intergenic	31331	NM_021923	53834	Hs.193326	NM_021923	ENSG00000127418	FGFRL1	FGFR-5|FGFR5|FHFR	fibroblast growth factor receptor like 1	protein-coding
peak24050	chr19	45091573	45091852	+	0	NA	TTS (NM_001319054)	TTS (NM_001319054)	-1321	NR_134887	105372419	Hs.662696	NR_134887	ENSG00000267348	GEMIN7-AS1	-	GEMIN7 antisense RNA 1	ncRNA
peak46150	chr8	124629714	124630087	+	0	NA	intron (NM_001282971, intron 3 of 14)	intron (NM_001282971, intron 3 of 14)	90777	NM_005005	4715	Hs.15977	NM_005005	ENSG00000147684	NDUFB9	B22|CI-B22|LYRM3|MC1DN24|UQOR22	NADH:ubiquinone oxidoreductase subunit B9	protein-coding
peak24334	chr19	49965566	49965765	+	0	NA	Intergenic	L1PBb|LINE|L1	-3999	NM_001348364	400709	Hs.568076	NM_001348364		SIGLEC16	SIGLECP16|Siglec-P16	sialic acid binding Ig like lectin 16 (gene/pseudogene)	protein-coding
peak7053	chr10	103241785	103242020	+	0	NA	Intergenic	Intergenic	-3985	NM_001143909	729020	Hs.458437	NM_001143909	ENSG00000235376	RPEL1	-	ribulose-5-phosphate-3-epimerase like 1	protein-coding
peak6885	chr10	97354042	97354241	+	0	NA	Intergenic	Intergenic	-19412	NM_012083	23401	Hs.140720	NM_012083	ENSG00000181274	FRAT2	FRAT-2	FRAT regulator of WNT signaling pathway 2	protein-coding
peak23216	chr19	16369019	16369293	+	0	NA	intron (NM_001258375, intron 21 of 21)	intron (NM_001258375, intron 21 of 21)	44330	NM_016270	10365	Hs.685136	NM_016270	ENSG00000127528	KLF2	LKLF	Kruppel like factor 2	protein-coding
peak22169	chr18	67516649	67517258	+	0	NA	promoter-TSS (NM_032160)	promoter-TSS (NM_032160)	-233	NM_032160	92126	Hs.124673	NM_032160	ENSG00000171451	DSEL	C18orf4|DE-epi2	dermatan sulfate epimerase like	protein-coding
peak14169	chr14	51828014	51828358	+	0	NA	Intergenic	Intergenic	-32426	NM_001243773	54331	Hs.187772	NM_053064	ENSG00000186469	GNG2	-	G protein subunit gamma 2	protein-coding
peak46857	chr9	21235799	21236056	+	0	NA	Intergenic	Intergenic	4078	NM_002172	3448	Hs.93907	NM_002172	ENSG00000228083	IFNA14	IFN-alphaH|LEIF2H	interferon alpha 14	protein-coding
peak38659	chr5	150544809	150545008	+	0	NA	intron (NM_001301063, intron 10 of 13)	intron (NM_001301063, intron 10 of 13)	36777	NM_001543	3340	Hs.222055	NM_001543	ENSG00000070614	NDST1	HSST|MRT46|NST1	N-deacetylase and N-sulfotransferase 1	protein-coding
peak4449	chr1	207963591	207963855	+	0	NA	Intergenic	CpG	-52598	NM_001025109	947	Hs.374990	NM_001773	ENSG00000174059	CD34	-	CD34 molecule	protein-coding
peak35681	chr4	68138083	68138282	+	0	NA	Intergenic	Intergenic	-8313	NM_207407	389208	Hs.677557	NM_207407	ENSG00000198092	TMPRSS11F	-	transmembrane serine protease 11F	protein-coding
peak38567	chr5	145681685	145681884	+	0	NA	Intergenic	Intergenic	153558	NM_205846	153768	Hs.314261	NM_138492	ENSG00000186314	PRELID2	-	PRELI domain containing 2	protein-coding
peak8089	chr11	24602126	24602325	+	0	NA	intron (NM_001252008, intron 1 of 11)	(GTATATAT)n|Simple_repeat|Simple_repeat	105172	NM_001009909	338645	Hs.144138	NM_001009909	ENSG00000187398	LUZP2	KFSP2566|PRO6246	leucine zipper protein 2	protein-coding
peak29009	chr20	24148335	24148827	+	0	NA	Intergenic	LTR16E2|LTR|ERVL	-51186	NR_040102	400839	Hs.651965	NR_040102	ENSG00000230133	LINC01721	-	long intergenic non-protein coding RNA 1721	ncRNA
peak2400	chr1	119565237	119565436	+	0	NA	non-coding (NR_033781, exon 1 of 1)	non-coding (NR_033781, exon 1 of 1)	1456	NR_033781	128102	Hs.681806	NR_033781		HSD3BP4	-	hydroxy-delta-5-steroid dehydrogenase, 3 beta, pseudogene 4	pseudo
peak24587	chr19	56120367	56120566	+	0	NA	intron (NM_001002836, intron 1 of 2)	CpG	829	NM_001002836	126208	Hs.397153	NM_001002836	ENSG00000142409	ZNF787	TIP20	zinc finger protein 787	protein-coding
peak46869	chr9	21832116	21832315	+	0	NA	intron (NM_002451, intron 4 of 7)	intron (NM_002451, intron 4 of 7)	29579	NM_002451	4507	Hs.193268	NM_002451	ENSG00000099810	MTAP	BDMF|DMSFH|DMSMFH|HEL-249|LGMBF|MSAP|c86fus	methylthioadenosine phosphorylase	protein-coding
peak4379	chr1	206381303	206381507	+	0	NA	intron (NM_015326, intron 3 of 21)	intron (NM_015326, intron 3 of 21)	-89071	NM_001193321	9641	Hs.321045	NM_014002	ENSG00000263528	IKBKE	IKK-E|IKK-i|IKKE|IKKI	inhibitor of nuclear factor kappa B kinase subunit epsilon	protein-coding
peak29231	chr20	32155249	32155481	+	0	NA	intron (NM_001363731, intron 13 of 17)	(CCCTG)n|Simple_repeat|Simple_repeat	34995	NR_002781	128854	Hs.647447	NR_002781	ENSG00000235217	TSPY26P	TSPYL3|bA392M18.1	testis specific protein Y-linked 26, pseudogene	pseudo
peak27274	chr2	160269635	160270283	+	0	NA	intron (NR_103775, intron 1 of 1)	CpG	1936	NR_103775	100505984	Hs.729532	NR_103775	ENSG00000285373	LINC02478	-	long intergenic non-protein coding RNA 2478	ncRNA
peak40787	chr6	87756932	87757131	+	0	NA	Intergenic	Intergenic	-27829	NR_110869	101928911	Hs.571178	NR_110869		LOC101928911	-	uncharacterized LOC101928911	ncRNA
peak22257	chr18	77207515	77207714	+	0	NA	Intergenic	Intergenic	-42234	NM_001480	2587	Hs.272191	NM_001480	ENSG00000166573	GALR1	GALNR|GALNR1	galanin receptor 1	protein-coding
peak16904	chr15	98779670	98779923	+	0	NA	intron (NM_000875, intron 2 of 20)	intron (NM_000875, intron 2 of 20)	-4630	NR_039864	100616432		NR_039864	ENSG00000264480	MIR4714	-	microRNA 4714	ncRNA
peak5135	chr1	246961950	246962339	+	0	NA	intron (NR_037892, intron 5 of 5)	intron (NR_037892, intron 5 of 5)	-30196	NM_001323343	25909	Hs.300887	NM_015446	ENSG00000153207	AHCTF1	ELYS|MST108|MSTP108|TMBS62	AT-hook containing transcription factor 1	protein-coding
peak46090	chr8	121348944	121349204	+	0	NA	Intergenic	Intergenic	-290272	NR_002835	594842	Hs.668686	NR_002835		HAS2-AS1	HAS2-AS|HAS2AS|HASNT|NCRNA00077	HAS2 antisense RNA 1	ncRNA
peak41042	chr6	110415467	110415856	+	0	NA	promoter-TSS (NM_001368172)	promoter-TSS (NM_001368172)	-86	NR_160546	8528	Hs.591348	NM_003649	ENSG00000203797	DDO	DASOX|DDO-1|DDO-2	D-aspartate oxidase	protein-coding
peak15895	chr15	45448097	45448335	+	0	NA	Intergenic	Intergenic	15166	NR_030599	100126311		NR_030599	ENSG00000284386	MIR147B	MIRN147B|mir-147b	microRNA 147b	ncRNA
peak3642	chr1	161083511	161083738	+	0	NA	intron (NM_030916, intron 1 of 8)	intron (NM_030916, intron 1 of 8)	5934	NM_030916	81607	Hs.492490	NM_030916	ENSG00000143217	NECTIN4	EDSS1|LNIR|PRR4|PVRL4|nectin-4	nectin cell adhesion molecule 4	protein-coding
peak28055	chr2	215681304	215681521	+	0	NA	intron (NR_037195, intron 5 of 9)	intron (NR_037195, intron 5 of 9)	-36631	NR_132383	105373869	Hs.152812	NR_132383		LINC01614	LCAL4	long intergenic non-protein coding RNA 1614	ncRNA
peak16754	chr15	89821305	89821560	+	0	NA	Intergenic	MIRb|SINE|MIR	-6580	NM_001150	290	Hs.1239	NM_001150	ENSG00000166825	ANPEP	APN|CD13|GP150|LAP1|P150|PEPN	alanyl aminopeptidase, membrane	protein-coding
peak26559	chr2	109264254	109264453	+	0	NA	intron (NM_001099289, intron 1 of 9)	intron (NM_001099289, intron 1 of 9)	49272	NR_036224	100423027		NR_036224	ENSG00000265965	MIR4266	-	microRNA 4266	ncRNA
peak17001	chr16	324915	325285	+	0	NA	intron (NM_003502, intron 2 of 10)	CpG	27623	NR_134879	8312	Hs.592082	NM_003502	ENSG00000103126	AXIN1	AXIN|PPP1R49	axin 1	protein-coding
peak43799	chr7	115411013	115411305	+	0	NA	Intergenic	Intergenic	170282	NR_145801	109623459		NR_145801	ENSG00000202377	SNORA25B	-	small nucleolar RNA, H/ACA box 25B	snoRNA
peak33873	chr3	132352627	132352877	+	0	NA	exon (NM_001134194, exon 9 of 11)	exon (NM_001134194, exon 9 of 11)	35345	NM_001292037	55	Hs.433060	NM_001099	ENSG00000014257	ACPP	5'-NT|ACP-3|ACP3	acid phosphatase, prostate	protein-coding
peak46863	chr9	21466061	21466260	+	0	NA	intron (NR_152878, intron 2 of 2)	intron (NR_152878, intron 2 of 2)	16153	NM_176891	338376	Hs.682604	NM_176891	ENSG00000184995	IFNE	IFN-E|IFNE1|IFNT1|INFE1|PRO655	interferon epsilon	protein-coding
peak26654	chr2	112692497	112692816	+	0	NA	Intergenic	Intergenic	-28830	NM_001350494	284958	Hs.589714	NM_001350494	ENSG00000144130	NT5DC4	-	5'-nucleotidase domain containing 4	protein-coding
peak10015	chr12	1921674	1921873	+	0	NA	Intergenic	Arthur1B|DNA|hAT-Tip100	-3121	NM_172364	93589	Hs.13768	NM_172364	ENSG00000151062	CACNA2D4	RCD4	calcium voltage-gated channel auxiliary subunit alpha2delta 4	protein-coding
peak1624	chr1	66182532	66182842	+	0	NA	intron (NM_001037340, intron 1 of 14)	intron (NM_001037340, intron 1 of 14)	-131969	NR_123718	101927139	Hs.127908	NR_123718	ENSG00000227466	LOC101927139	-	uncharacterized LOC101927139	ncRNA
peak34293	chr3	170768427	170768724	+	0	NA	Intergenic	Intergenic	101620	NR_135259	200916	Hs.380933	NM_001099645	ENSG00000163584	RPL22L1	-	ribosomal protein L22 like 1	protein-coding
peak14846	chr14	91310648	91310965	+	0	NA	intron (NM_001080414, intron 15 of 29)	intron (NM_001080414, intron 15 of 29)	-56926	NM_001348437	8111	Hs.8882	NM_003485	ENSG00000119714	GPR68	AI2A6|GPR12A|OGR1	G protein-coupled receptor 68	protein-coding
peak8157	chr11	34624121	34624429	+	0	NA	intron (NM_012153, intron 1 of 8)	intron (NM_012153, intron 1 of 8)	3182	NM_001206615	26298	Hs.653859	NM_012153	ENSG00000135373	EHF	ESE3|ESE3B|ESEJ	ETS homologous factor	protein-coding
peak21869	chr18	42053247	42053477	+	0	NA	intron (NM_001308020, intron 20 of 23)	intron (NM_001308020, intron 20 of 23)	98128	NM_002647	5289	Hs.464971	NM_002647	ENSG00000078142	PIK3C3	VPS34|Vps34|hVps34	phosphatidylinositol 3-kinase catalytic subunit type 3	protein-coding
peak37746	chr5	81507026	81507239	+	0	NA	intron (NM_001256734, intron 4 of 15)	intron (NM_001256734, intron 4 of 15)	-112998	NM_130767	134526	Hs.591756	NM_130767	ENSG00000172497	ACOT12	CACH-1|Cach|STARD15|THEAL	acyl-CoA thioesterase 12	protein-coding
peak44658	chr8	2001518	2001784	+	0	NA	exon (NM_014867, exon 2 of 2)	exon (NM_014867, exon 2 of 2)	27974	NM_014867	9920	Hs.5333	NM_014867	ENSG00000176595	KBTBD11	KLHDC7C	kelch repeat and BTB domain containing 11	protein-coding
peak337	chr1	10377467	10377676	+	0	NA	3' UTR (NM_015074, exon 47 of 47)	3' UTR (NM_015074, exon 47 of 47)	-21493	NM_001304452	5226	Hs.464071	NM_002631	ENSG00000142657	PGD	6PGD	phosphogluconate dehydrogenase	protein-coding
peak34332	chr3	172635606	172635867	+	0	NA	intron (NM_001146276, intron 4 of 4)	intron (NM_001146276, intron 4 of 4)	-40129	NR_146714	105374219	Hs.186269	NR_146714	ENSG00000223387	LINC02068	-	long intergenic non-protein coding RNA 2068	ncRNA
peak12809	chr13	29758537	29759157	+	0	NA	Intergenic	L2|LINE|L2	91770	NM_007106	5412	Hs.145575	NM_007106	ENSG00000122042	UBL3	HCG-1|PNSC1	ubiquitin like 3	protein-coding
peak49631	chrX	71129238	71129477	+	0	NA	exon (NM_005120, exon 26 of 45)	exon (NM_005120, exon 26 of 45)	10761	NM_005120	9968	Hs.409226	NM_005120	ENSG00000184634	MED12	ARC240|CAGH45|FGS1|HOPA|MED12S|OHDOX|OKS|OPA1|TNRC11|TRAP230	mediator complex subunit 12	protein-coding
peak22311	chr18	79327227	79328177	+	0	NA	intron (NR_148360, intron 16 of 31)	CpG	-68228	NM_006162	4772	Hs.534074	NM_006162	ENSG00000131196	NFATC1	NF-ATC|NF-ATc1.2|NFAT2|NFATc	nuclear factor of activated T cells 1	protein-coding
peak9064	chr11	75351993	75352192	+	0	NA	promoter-TSS (NM_020251)	promoter-TSS (NM_020251)	-431	NM_004041	408	Hs.503284	NM_004041	ENSG00000137486	ARRB1	ARB1|ARR1	arrestin beta 1	protein-coding
peak45596	chr8	70668401	70668725	+	0	NA	promoter-TSS (NM_001287258)	promoter-TSS (NM_001287258)	622	NM_016027	51110	Hs.118554	NM_016027	ENSG00000147592	LACTB2	CGI-83	lactamase beta 2	protein-coding
peak33013	chr3	57229322	57229586	+	0	NA	intron (NM_012096, intron 1 of 21)	intron (NM_012096, intron 1 of 21)	1725	NM_012096	26060	Hs.476415	NM_012096	ENSG00000157500	APPL1	APPL|DIP13alpha|MODY14	adaptor protein, phosphotyrosine interacting with PH domain and leucine zipper 1	protein-coding
peak32793	chr3	48465547	48465904	+	0	NA	promoter-TSS (NM_007248)	promoter-TSS (NM_007248)	-105	NM_007248	11277	Hs.707026	NM_007248	ENSG00000213689	TREX1	AGS1|CRV|DRN3|HERNS	three prime repair exonuclease 1	protein-coding
peak2194	chr1	110421246	110421464	+	0	NA	Intergenic	LTR8B|LTR|ERV1	-13431	NM_006402	10542	Hs.439815	NM_006402	ENSG00000134248	LAMTOR5	HBXIP|XIP	late endosomal/lysosomal adaptor, MAPK and MTOR activator 5	protein-coding
peak20312	chr17	45461863	45462406	+	0	NA	intron (NR_027782, intron 4 of 10)	intron (NR_027782, intron 4 of 10)	13301	NR_036271	100422961		NR_036271	ENSG00000284172	MIR4315-2	-	microRNA 4315-2	ncRNA
peak23982	chr19	42529311	42529533	+	0	NA	promoter-TSS (NM_001184816)	promoter-TSS (NM_001184816)	-941	NM_001712	634	Hs.512682	NM_001712	ENSG00000079385	CEACAM1	BGP|BGP1|BGPI	carcinoembryonic antigen related cell adhesion molecule 1	protein-coding
peak29627	chr20	48910467	48910799	+	0	NA	Intergenic	MER66C|LTR|ERV1	-11078	NM_006420	10564	Hs.62578	NM_006420	ENSG00000124198	ARFGEF2	BIG2|PVNH2|dJ1164I10.1	ADP ribosylation factor guanine nucleotide exchange factor 2	protein-coding
peak42225	chr7	2477762	2478000	+	0	NA	Intergenic	Intergenic	-1498	NM_001291784	402635		NM_001291784		GRIFIN	-	galectin-related inter-fiber protein	protein-coding
peak35091	chr4	9000561	9000760	+	0	NA	Intergenic	CpG	-128821	NM_018942	3166	Hs.104134	NM_018942	ENSG00000215612	HMX1	H6|NKX5-3	H6 family homeobox 1	protein-coding
peak39290	chr6	2733404	2733658	+	0	NA	intron (NM_001012418, intron 2 of 12)	intron (NM_001012418, intron 2 of 12)	17391	NM_001012418	340156	Hs.127830	NM_001012418	ENSG00000145949	MYLK4	SgK085	myosin light chain kinase family member 4	protein-coding
peak23340	chr19	18374330	18374730	+	0	NA	Intergenic	Intergenic	-11628	NM_004864	9518	Hs.616962	NM_004864	ENSG00000130513	GDF15	GDF-15|MIC-1|MIC1|NAG-1|PDF|PLAB|PTGFB	growth differentiation factor 15	protein-coding
peak13041	chr13	45398897	45399358	+	0	NA	intron (NM_001286807, intron 7 of 9)	intron (NM_001286807, intron 7 of 9)	-19035	NR_047031	100874259	Hs.658038	NR_047031	ENSG00000251015	SLC25A30-AS1	-	SLC25A30 antisense RNA 1	ncRNA
peak47711	chr9	96655198	96655561	+	0	NA	promoter-TSS (NM_153698)	promoter-TSS (NM_153698)	-62	NM_153698	195827	Hs.44640	NM_153698	ENSG00000158122	PRXL2C	AAED1|C9orf21	peroxiredoxin like 2C	protein-coding
peak37124	chr5	35673006	35673292	+	0	NA	intron (NM_024867, intron 10 of 36)	intron (NM_024867, intron 10 of 36)	55286	NM_024867	79925	Hs.298863	NM_024867	ENSG00000152582	SPEF2	CT122|KPL2	sperm flagellar 2	protein-coding
peak37338	chr5	52748653	52748966	+	0	NA	Intergenic	L1MB7|LINE|L1	-39107	NM_015946	53918	Hs.644352	NM_015946	ENSG00000152684	PELO	CGI-17|PRO1770	pelota mRNA surveillance and ribosome rescue factor	protein-coding
peak28130	chr2	218996107	218996359	+	0	NA	Intergenic	CpG	-2811	NM_057094	1412	Hs.415790	NM_057093	ENSG00000163499	CRYBA2	CTRCT42	crystallin beta A2	protein-coding
peak33730	chr3	125785613	125785812	+	0	NA	intron (NR_153417, intron 1 of 1)	(CTGGCT)n|Simple_repeat|Simple_repeat	4840	NR_031687	100302204		NR_031687	ENSG00000221737	MIR548I1	MIR548I-1|MIRN548I1|hsa-mir-548i-1|mir-548i-1	microRNA 548i-1	ncRNA
peak6259	chr10	55542877	55543162	+	0	NA	intron (NM_001354404, intron 2 of 34)	(ATATAT)n|Simple_repeat|Simple_repeat	-56023	NM_001190478	100463289		NM_001190478	ENSG00000249860	MTRNR2L5	HN5	MT-RNR2 like 5	protein-coding
