# Supplementary material for: Immunometabolite L-2-HG promotes epigenetic modification of exhausted T cells and improves antitumor immunity
Source: JCI Insight. 2025 Mar 4;10(7):e174600. doi: 10.1172/jci.insight.174600 (PMC11981629; doi:10.1172/jci.insight.174600)
Supplement: Supporting data values [file jciinsight-10-174600-s107.xlsx]

## Sheet: Figure 1A
FIG1A MFI of PD1
P	T
551	1059
542	958
564	1025
817	987
801	1084
776

## Sheet: Figure 1C
FIG1b ratio of Mito Red/Mito Green
P	T
1.89526	0.667958
1.79818	0.628741
0.337316	0.039959
0.304696	0.059127
0.62281	0.342341

## Sheet: Figure 1E
FIG 1e ratio of Mito Red/Mito Greenhi				FIG 1e ratio of Mito Red/Mito Greenlow
NC	CD3/28	EXT		NC	CD3/28	EXT
95	87.1	58		1.07	8.51	40.9
95.5	91.8	86		0.94	4.98	12.2
98.2	95.2	80.1		0.84	3.74	19.4
94.6	93.2	75		1.23	5.4	13.8
96.2	86.9	82.5		1.63	2.92	20.4
74.8	91.2	82.9		0.85	11.2	11.7
85.3	89.8	38.2

## Sheet: Figure 1F
FIG 1f MFI of mPTP(open)
NC	CD3/28	EXT		NC	CD3/28	EXT
265	78	328		0.74539	5.75	7.29
279	92	391		0.13	0.47	14.75
278	123	463		0.22	0.69047	14.13
1881	64	106		0.014	4.807	22.05
222	65	340		2.18	1.9	12.4475
80	100	1139		4.3	8.19	11.84

## Sheet: Sfigure 1A
FIG S1A MFI of MitoGreen			FIG S1A MFI of MitoRed
P	T		P	T
23693	20274		22541	18745
8896	28074		3956	21027
2200	33443		2841	2241
20970	18194		9338	5801
9046	15169		6723	5630
8614	13722		4535	4221

## Sheet: Sfigure 1C
FIG S1C Ralative mRNA level of PDCD1				FIG S1C Ralative mRNA level of CTLA4				FIG S1C Ralative mRNA level of TIM3
NC	CD3/28	EXT		NC	CD3/28	EXT		NC	CD3/28	EXT
1.04848	6.44555	5.09225		1.1111	2.04484	3.21984		0.557926	1.16728	2.24723
0.951518	7.88058	4.25247		0.987594	1.97519	3.02511		1.44207	0.770115	3.32452
1.17325	3.55664	3.09624		0.950652	1.98205	3.16453		0.881651	1.36441	3.21157
0.826746	5.4472	2.48891		0.950652	1.88817	2.97315		0.320474	0.906437	1.42729
0.882707	5.20539	1.89869		1	1.54043	3.6978		1.66241	1.25117	3.26771
1.11729	4.39239	2.00001		1.04848	2.01154	3.1238		1.13546	0.43026	3.07009

## Sheet: Sfigure 2A
FIG S2a Ralative mRNA level of TNF				FIG S2a Ralative mRNA level of IFNG
NC	CD3/28	EXT		NC	CD3/28	EXT
0.999786	1.62416	0.697223		0.946333	4.85819	1.92575
0.994801	2.853	1.02789		0.895285	4.96027	1.57507
1.0052	3.06839	1.3284		1.05367	5.59997	2.02851
1.12857	1.36575	1.14076		1.41954	5.59997	1.33832
1.14968	1.51015	0.234396		1	3.39482	1.31039
0.721749	1.96622	0.589308

## Sheet: Sfigure 2b
FIG S2b MFI of IFNγ
NC	CD3/28	Tex
416	927	536
729	1782	1036
224	1078	766
291	2088	618
1001	2289	711
522	1538	694

## Sheet: Sfigure 2C
FIG S2c MFI of TNFα
NC	CD3/28	Tex
291	2088	618
1001	2289	711
522	1538	694
3808	5149	3098
2909	6393	4891
2836	5288	2463

## Sheet: Sfigure 2D
FIG S2d MFI of PRF
NC	CD3/28	EXT
218	468	408
178	418	393
267	683	537
593	713	408
553	926	588
562	980	607

[truncated: 24 more sheets: Sfigure 2E, Sfigure 2F, Sfigure 2G, Figure 2A, Figure 2B, Figure 2C, Sfigure 3A, Sfigure 3B, Figure 3, Figure 5B, Figure 5C, Figure 5D, Figure 5E, Figure 6B, Figure 6D, Figure 6E, Figure 6F, Figure 4D, Figure 4E, Figure 4F …]
